# Supplementary material for: Neutrophils cultured ex vivo from CD34+ stem cells are immature and genetically tractable
Source: J Transl Med. 2024 May 31;22:526. doi: 10.1186/s12967-024-05337-x (PMC11143668; doi:10.1186/s12967-024-05337-x)
Supplement: Supplementary file 2 — Supplementary material 2 [file 12967_2024_5337_MOESM2_ESM.xlsx]

## Sheet: Raw (Contaminants removed)
Protein FDR Confidence	Accession	Description	Coverage	# Peptides	# PSMs	# Unique Peptides	Found in Sample: [S1] F1: 126, Sample, C1	Found in Sample: [S2] F1: 127N, Sample, C2	Found in Sample: [S3] F1: 128N, Sample, C3	Found in Sample: [S4] F1: 129N, Sample, P1	Found in Sample: [S5] F1: 130N, Sample, P2	Found in Sample: [S6] F1: 131, Sample, P3	Abundance Ratio: (P1) / (C1)	Abundance Ratio: (P2) / (C2)	Abundance Ratio: (P3) / (C3)	Abundances (Scaled): F1: 126, Sample, C1	Abundances (Scaled): F1: 127N, Sample, C2	Abundances (Scaled): F1: 128N, Sample, C3	Abundances (Scaled): F1: 129N, Sample, P1	Abundances (Scaled): F1: 130N, Sample, P2	Abundances (Scaled): F1: 131, Sample, P3	Abundances (Normalized): F1: 126, Sample, C1	Abundances (Normalized): F1: 127N, Sample, C2	Abundances (Normalized): F1: 128N, Sample, C3	Abundances (Normalized): F1: 129N, Sample, P1	Abundances (Normalized): F1: 130N, Sample, P2	Abundances (Normalized): F1: 131, Sample, P3	Abundance: F1: 126, Sample, C1	Abundance: F1: 127N, Sample, C2	Abundance: F1: 128N, Sample, C3	Abundance: F1: 129N, Sample, P1	Abundance: F1: 130N, Sample, P2	Abundance: F1: 131, Sample, P3	Abundances Count: F1: 126, Sample, C1	Abundances Count: F1: 127N, Sample, C2	Abundances Count: F1: 128N, Sample, C3	Abundances Count: F1: 129N, Sample, P1	Abundances Count: F1: 130N, Sample, P2	Abundances Count: F1: 131, Sample, P3	Score Sequest HT	Count Cultured	Count Primary	Cultured only	Primary only
High	A0A1S5UZ07	Talin-1 OS=Homo sapiens OX=9606 GN=TLN1 PE=2 SV=1	61.337	151	300	126	High	High	High	High	High	High	0.472	0.141	0.651	135	148.3	140.6	63.8	20.9	91.5	39878.6	43802.2	41540.5	18839.7	6169.2	27025.5	30991.7	30810.3	41540.5	1203.9	397.2	6614.6	152	152	152	127	94	142	945.18	3	3	0	0
High	Q09666	Neuroblast differentiation-associated protein AHNAK OS=Homo sapiens OX=9606 GN=AHNAK PE=1 SV=2	55.5518	177	251	176	High	High	High	High	High	High	0.405	0.084	0.285	164.5	121.8	184.3	66.6	10.3	52.5	40133.7	29719.6	44966.9	16260.5	2507.2	12819.7	31189.9	20904.7	44966.9	1039.1	161.4	3137.7	161	161	161	110	63	152	690.58	3	3	0	0
High	A0A024R1N1	Myosin, heavy polypeptide 9, non-muscle, isoform CRA_a OS=Homo sapiens OX=9606 GN=MYH9 PE=3 SV=1	42.8061	116	209	108	High	High	High	High	High	High	1.831	1.096	3	87.3	62.2	55.6	159.9	68.1	166.9	33290.1	23709.6	21210.6	60951.9	25979.2	63637.9	25871.4	16677.3	21210.6	3894.9	1672.6	15575.7	116	116	116	113	109	115	656.61	3	3	0	0
High	P05164	Myeloperoxidase OS=Homo sapiens OX=9606 GN=MPO PE=1 SV=1	72.2148	61	429	53	High	High	High	High	High	High	0.37	0.109	0.223	123	146	220.4	45.5	15.8	49.3	40601.3	48200.2	72773.4	15011.1	5232	16261.3	31553.3	33903.9	72773.4	959.2	336.9	3980	78	78	78	68	50	75	1327.21	3	3	0	0
High	Q13813	Spectrin alpha chain, non-erythrocytic 1 OS=Homo sapiens OX=9606 GN=SPTAN1 PE=1 SV=3	45.9951	123	158	1	High	High	High	High	Not Found	High	0.097	0.01	0.067	179.8	169.5	218.7	17.4		14.6	746.8	704.2	908.5	72.5		60.7	580.4	495.3	908.5	4.6		14.9	1	1	1	1		1	480.45	3	2	0	0
High	A0A0D9SGF6	Spectrin alpha chain, non-erythrocytic 1 OS=Homo sapiens OX=9606 GN=SPTAN1 PE=1 SV=1	45.5564	123	158	1	High	High	High	High	High	High	0.646	0.086	0.462	126.1	155.1	153.2	81.5	13.3	70.7	18336.4	22548.9	22272.5	11846.3	1931.4	10280.6	14250.1	15860.8	22272.5	757	124.3	2516.2	113	113	113	83	55	105	477.84	3	3	0	0
High	A0A0S2Z3G9	Actinin alpha 4 isoform 1 (Fragment) OS=Homo sapiens OX=9606 GN=ACTN4 PE=2 SV=1	70.5818	74	166	42	High	High	High	High	High	High	0.385	0.073	0.277	115.8	172.7	199.1	44.6	12.6	55.1	19509.5	29086	33538.3	7511.9	2117.1	9288	15161.8	20459	33538.3	480	136.3	2273.3	76	76	76	56	37	72	527.52	3	3	0	0
High	A7BI36	p180/ribosome receptor OS=Homo sapiens OX=9606 GN=RRBP1 PE=2 SV=2	68.7662	93	130	24	High	High	High	High	High	High	0.51	0.223	0.437	153.3	107.8	164.7	78.2	24.1	72	20876.9	14682.5	22435.3	10654	3277.1	9806.4	16224.5	10327.7	22435.3	680.8	211	2400.2	90	89	90	70	39	85	413.55	3	3	0	0
High	P18206	Vinculin OS=Homo sapiens OX=9606 GN=VCL PE=1 SV=4	68.0776	77	173	77	High	High	High	High	High	High	0.544	0.166	1.31	115.3	175.4	94.1	62.8	29.1	123.3	21314.7	32403.2	17393.1	11603.8	5377.2	22782.7	16564.7	22792.3	17393.1	741.5	346.2	5576.2	84	84	84	72	64	81	523.28	3	3	0	0
High	A0A0S2Z2Z6	Annexin (Fragment) OS=Homo sapiens OX=9606 GN=ANXA6 PE=2 SV=1	74.8886	71	240	3	High	High	High	High	Not Found	High	0.348	0.083	0.277	149.2	162.8	174.2	51.9	13.5	48.3	40474.3	44139.7	47253.5	14075.6	3662.2	13109.6	31454.6	31047.8	47253.5	899.5	235.8	3208.6	83	83	83	68	42	80	693.45	3	3	0	0
High	A0A0S2Z377	Annexin (Fragment) OS=Homo sapiens OX=9606 GN=ANXA6 PE=2 SV=1	74.6627	69	227	1	High	High	High	High	Not Found	Not Found	0.01	0.01	0.01	349.4	41.8	208.8				356.7	42.7	213.2				277.2	30	213.2				1	1	1				641.92	3	0	1	0
High	A0A024R694	Actinin, alpha 1, isoform CRA_a OS=Homo sapiens OX=9606 GN=ACTN1 PE=2 SV=1	65.0224	61	155	38	High	High	High	High	High	High	0.456	0.114	0.271	109	208.1	164.9	49.7	23.7	44.6	10161.5	19399.3	15372.4	4631.2	2214.1	4160.9	7897	13645.4	15372.4	295.9	142.6	1018.4	42	41	42	33	32	40	484.9	3	3	0	0
High	P13796	Plastin-2 OS=Homo sapiens OX=9606 GN=LCP1 PE=1 SV=6	78.9474	49	237	31	High	High	High	High	High	High	0.321	0.106	0.231	129	214.5	156.4	41.4	22.6	36.1	33587.2	55849.4	40724.5	10773.4	5894.5	9389.8	26102.3	39284.3	40724.5	688.4	379.5	2298.2	53	53	53	46	39	51	711.06	3	3	0	0
High	P20700	Lamin-B1 OS=Homo sapiens OX=9606 GN=LMNB1 PE=1 SV=2	66.3823	57	149	53	High	High	High	High	High	High	0.361	0.071	0.252	121.1	178.2	195.2	43.7	12.6	49.2	14514.7	21367.3	23399.9	5236.7	1515.8	5893.5	11280.1	15029.7	23399.9	334.6	97.6	1442.5	62	62	62	49	24	60	455.65	3	3	0	0
High	P08670	Vimentin OS=Homo sapiens OX=9606 GN=VIM PE=1 SV=4	69.3133	56	228	50	High	High	High	High	High	High	0.459	0.334	0.51	113.8	131.5	171.2	52.2	43.9	87.3	27746	32065	41736.5	12729	10695.3	21291.3	21562.8	22554.4	41736.5	813.4	688.6	5211.1	64	64	64	61	44	64	698.93	3	3	0	0
High	A1A5C4	RRBP1 protein OS=Homo sapiens OX=9606 GN=RRBP1 PE=2 SV=1	64.2398	70	98	1	High	High	High	High	Not Found	High																												325.04	0	0	0	0
High	A0A024R8S5	Protein disulfide-isomerase OS=Homo sapiens OX=9606 GN=P4HB PE=2 SV=1	74.4094	57	183	30	High	High	High	High	High	High	0.268	0.059	0.212	134.4	197.6	181.9	36	11.6	38.6	31428.8	46215.7	42534.6	8421.3	2717	9020	24424.9	32508	42534.6	538.1	174.9	2207.7	60	60	60	47	31	57	538.14	3	3	0	0
High	P46013	Proliferation marker protein Ki-67 OS=Homo sapiens OX=9606 GN=MKI67 PE=1 SV=2	29.9754	79	105	78	High	High	High	High	High	High	0.508	0.189	0.535	136.2	148.7	141.9	69.2	28.2	75.9	15380.9	16799.7	16026.6	7817.1	3181.7	8573.3	11953.3	11816.9	16026.6	499.5	204.8	2098.3	75	75	75	64	40	73	300.96	3	3	0	0
High	P06733	Alpha-enolase OS=Homo sapiens OX=9606 GN=ENO1 PE=1 SV=2	65.6682	39	162	23	High	High	High	High	High	High	0.379	0.199	0.46	128	157	161.1	48.5	31.3	74.1	22301.7	27351.5	28067.4	8450.5	5456.3	12902.1	17331.8	19238.9	28067.4	540	351.3	3157.8	45	44	45	37	34	45	541.75	3	3	0	0
High	V9HWB4	Epididymis secretory sperm binding protein Li 89n OS=Homo sapiens OX=9606 GN=HEL-S-89n PE=2 SV=1	57.9511	50	121	48	High	High	High	High	High	High	0.241	0.171	0.454	168	154.2	145.1	40.5	26.4	65.9	25407.1	23318.9	21946.7	6123.2	3997.1	9969.7	19745.1	16402.5	21946.7	391.3	257.3	2440.1	55	55	55	51	42	53	369.93	3	3	0	0
High	A0A024R663	Kinectin 1 (Kinesin receptor), isoform CRA_a OS=Homo sapiens OX=9606 GN=KTN1 PE=4 SV=1	47.3102	67	81	67	High	High	High	High	High	High	0.285	0.073	0.437	176.5	132.8	160.6	50.3	9.7	70.2	11073.5	8329.4	10076.3	3157.5	606.2	4403.1	8605.8	5858.9	10076.3	201.8	39	1077.7	58	58	58	41	21	58	243.5	3	3	0	0
High	V9HVY3	Protein disulfide-isomerase OS=Homo sapiens OX=9606 GN=HEL-S-269 PE=2 SV=1	69.703	46	132	39	High	High	High	High	High	High	0.472	0.244	0.678	134.1	139.3	136.7	63.3	34	92.7	20509.5	21314.1	20905.6	9677.5	5195.1	14171.8	15939	14992.3	20905.6	618.4	334.5	3468.6	46	46	46	37	23	44	393.72	3	3	0	0
High	P11215	Integrin alpha-M OS=Homo sapiens OX=9606 GN=ITGAM PE=1 SV=2	41.1458	47	83	46	High	High	High	High	High	High	1.346	1.657	1.819	58.6	116.6	54.2	78.8	193.3	98.5	6404.9	12756.9	5925.5	8619.8	21139.1	10778	4977.6	8973.2	5925.5	550.8	1361	2638	48	48	48	41	47	46	254.23	3	3	0	0
High	P80723	Brain acid soluble protein 1 OS=Homo sapiens OX=9606 GN=BASP1 PE=1 SV=2	96.4758	34	131	34	High	High	High	High	High	High	2.659	3.211	1.851	66.4	54.5	44.7	176.7	175	82.8	21253.4	17434.5	14304	56522.1	55974.4	26475.8	16517.1	12263.4	14304	3611.8	3603.8	6480.1	34	34	34	34	33	34	397.72	3	3	0	0
High	A0A0S2Z4I4	Tropomyosin 3 isoform 3 (Fragment) OS=Homo sapiens OX=9606 GN=TPM3 PE=2 SV=1	85.0806	45	173	3	High	High	High	High	High	High	1.488	1.524	2.727	81.2	67.9	60.8	120.9	103.4	165.8	22940	19161.7	17174.3	34128.4	29197.1	46825.8	17827.8	13478.3	17174.3	2180.9	1879.8	11460.8	46	46	46	46	43	46	495.34	3	3	0	0
High	A0A1B0GU92	Peptidase A1 domain-containing protein OS=Homo sapiens OX=9606 PE=1 SV=1	40.395	24	175	1	High	High	High	High	Not Found	High																												615.83	0	0	0	0
High	Q59E93	Aminopeptidase (Fragment) OS=Homo sapiens OX=9606 PE=2 SV=1	39.4063	45	80	45	High	High	High	High	High	High	0.629	0.192	0.382	132.9	111.1	181.5	83.7	21.4	69.4	10677.7	8927	14577.6	6720.6	1715.4	5573.9	8298.2	6279.2	14577.6	429.5	110.4	1364.2	48	48	48	39	18	45	250.25	3	3	0	0
High	P12429	Annexin A3 OS=Homo sapiens OX=9606 GN=ANXA3 PE=1 SV=3	87.3065	48	138	32	High	High	High	High	High	High	0.444	0.112	0.336	133.7	160.8	170.8	59.4	18	57.3	20431.1	24564.2	26094.5	9068.1	2757.3	8757.4	15878	17278.4	26094.5	579.5	177.5	2143.4	47	47	47	39	28	46	443.88	3	3	0	0
High	B2RDE1	cDNA, FLJ96568, highly similar to Homo sapiens tropomyosin 3 (TPM3), mRNA OS=Homo sapiens OX=9606 PE=2 SV=1	81.4516	43	169	1	Medium	Medium	Medium	Medium	Not Found	Medium	1.128	0.951	2.779	90.6	74.9	69.1	102.2	71.2	191.9	5142.1	4249.3	3919.5	5801	4042.7	10891.4	3996.2	2988.9	3919.5	370.7	260.3	2665.7	6	6	6	6	5	6	479.67	3	3	0	0
High	E7EVA0	Microtubule-associated protein OS=Homo sapiens OX=9606 GN=MAP4 PE=1 SV=1	21.9417	58	80	34	High	High	High	High	High	High	0.378	0.152	0.417	161.3	144.9	148.8	61	22	62	14921.8	13403.1	13764.8	5638.3	2032.9	5739.5	11596.5	9427.7	13764.8	360.3	130.9	1404.8	57	57	57	47	33	55	210.95	3	3	0	0
High	A0A494C0X7	Integrin beta OS=Homo sapiens OX=9606 GN=ITGB2 PE=1 SV=1	55.6567	46	97	42	High	High	High	High	High	High	0.498	0.473	1.509	99.1	141.2	97.1	49.4	66.7	146.5	13849.3	19718	13561	6899.7	9323.1	20463	10763	13869.6	13561	440.9	600.3	5008.4	47	47	47	38	44	46	341.27	3	3	0	0
High	B2ZZ89	Spectrin beta chain OS=Homo sapiens OX=9606 GN=SPTBN1 PE=2 SV=1	26.819	56	62	49	High	High	High	High	High	High	0.375	0.185	0.426	131.7	134.4	182.1	49.4	24.9	77.5	5609.1	5726.3	7758.4	2106	1061	3301.8	4359.1	4027.9	7758.4	134.6	68.3	808.1	48	48	48	37	26	47	200.67	3	3	0	0
High	P26038	Moesin OS=Homo sapiens OX=9606 GN=MSN PE=1 SV=3	58.2322	55	88	45	High	High	High	High	High	High	0.544	0.667	0.533	140.9	93.7	147.6	76.6	62.5	78.7	13821.4	9183.6	14471.5	7515.5	6126	7718.6	10741.3	6459.7	14471.5	480.3	394.4	1889.2	57	57	57	53	50	55	235.95	3	3	0	0
High	A0A384P5G6	Epididymis secretory sperm binding protein OS=Homo sapiens OX=9606 PE=2 SV=1	53.3137	44	85	43	High	High	High	High	High	High	0.389	0.094	0.568	134.2	185.7	134.2	52.1	17.5	76.2	10901	15087.4	10907.1	4236.7	1422.5	6193.1	8471.7	10612.5	10907.1	270.7	91.6	1515.8	45	45	45	38	24	44	265.43	3	3	0	0
High	Q6FHU2	Phosphoglycerate mutase (Fragment) OS=Homo sapiens OX=9606 GN=PGAM1 PE=2 SV=1	70.0787	24	143	24	High	High	High	High	High	High	0.174	0.072	0.501	154.6	156.9	166.9	26.8	11.2	83.6	25808.9	26193.6	27860.5	4478.4	1875.5	13960	20057.4	18424.5	27860.5	286.2	120.7	3416.8	30	30	30	26	21	29	493	3	3	0	0
High	P04083	Annexin A1 OS=Homo sapiens OX=9606 GN=ANXA1 PE=1 SV=2	78.0347	33	182	6	High	High	High	High	High	High	0.363	0.084	0.253	136.5	186.6	168.9	49.5	15.7	42.8	23179.3	31696.9	28691.9	8407.5	2672.6	7261.4	18013.8	22295.6	28691.9	537.3	172.1	1777.3	34	34	34	31	27	33	565.49	3	3	0	0
High	A0A0F7NGI8	Leucine rich repeat (In FLII) interacting protein 1, isoform CRA_c OS=Homo sapiens OX=9606 GN=LRRFIP1 PE=2 SV=1	46.4096	39	68	29	High	High	High	High	High	High	0.8	0.371	1.047	115.3	129.9	104.8	92.2	48.1	109.7	8692.9	9796.5	7899.3	6950.3	3629.8	8267.4	6755.7	6890.8	7899.3	444.1	233.7	2023.5	38	38	38	34	30	37	217.73	3	3	0	0
High	J3KPS3	Fructose-bisphosphate aldolase OS=Homo sapiens OX=9606 GN=ALDOA PE=1 SV=1	79.0761	37	123	31	High	High	High	High	High	High	0.304	0.075	0.44	154.6	139.7	172.4	46.9	10.5	75.9	16123.9	14575.9	17978.7	4894	1096.1	7916.9	12530.7	10252.7	17978.7	312.7	70.6	1937.7	36	36	36	31	25	35	391.44	3	3	0	0
High	A8K690	cDNA FLJ76863, highly similar to Homo sapiens stress-induced-phosphoprotein 1 (Hsp70/Hsp90-organizing protein) (STIP1), mRNA OS=Homo sapiens OX=9606 PE=2 SV=1	62.2468	57	81	57	High	High	High	High	High	High	0.363	0.122	0.984	139.3	164.4	113.8	50.6	20	112	16277.4	19206.4	13298	5907.5	2339.3	13083.2	12650	13509.7	13298	377.5	150.6	3202.2	60	60	60	45	27	60	201.68	3	3	0	0
High	Q96QH2	PML-RARA-regulated adapter molecule 1 OS=Homo sapiens OX=9606 GN=PRAM1 PE=1 SV=3	62.5373	41	67	41	High	High	High	High	High	High	1.88	1.757	1.741	73.3	58.8	82.7	137.9	103.3	144	12172.7	9754.9	13723.6	22881.1	17143.9	23899.5	9460	6861.6	13723.6	1462.1	1103.8	5849.5	39	39	39	39	38	39	203.9	3	3	0	0
High	A0A024RBH2	Cytoskeleton-associated protein 4, isoform CRA_c OS=Homo sapiens OX=9606 GN=CKAP4 PE=4 SV=1	72.093	44	81	43	High	High	High	High	High	High	0.257	0.071	0.591	142.5	135.4	173.3	36.7	9.7	102.4	8952.5	8506	10881.9	2304.4	607.1	6430.8	6957.4	5983.1	10881.9	147.3	39.1	1574	42	42	42	29	17	41	272.65	3	3	0	0
High	Q53GZ6	Heat shock 70kDa protein 8 isoform 1 variant (Fragment) OS=Homo sapiens OX=9606 PE=2 SV=1	56.0372	38	88	2	High	High	High	High	High	High	0.398	0.205	0.439	134	144.5	165.7	53.3	29.6	72.8	11420.6	12317	14125.6	4543.7	2523.6	6203.7	8875.5	8663.7	14125.6	290.3	162.5	1518.4	39	39	39	32	32	37	257.45	3	3	0	0
High	P06702	Protein S100-A9 OS=Homo sapiens OX=9606 GN=S100A9 PE=1 SV=1	91.2281	17	757	17	High	High	High	High	High	High	3.39	5.247	3.798	43.1	44.3	27.9	146.2	232.4	106	97659.5	100289	63180.3	331033	526219	239941	75896.1	70542.8	63180.3	21153.5	33879.9	58726.6	21	21	21	21	21	21	2312.63	3	3	0	0
High	J3KN67	Tropomyosin alpha-3 chain OS=Homo sapiens OX=9606 GN=TPM3 PE=1 SV=1	65.9649	38	151	2	High	High	High	High	High	High	0.46	0.182	1.648	147.8	138.3	83.3	68.1	25.1	137.3	94.6	88.5	53.3	43.5	16.1	87.9	73.5	62.2	53.3	2.8	1	21.5	1	1	1	1	1	1	385.55	3	3	0	0
High	A0A024R3X4	Epididymis secretory sperm binding protein (Fragment) OS=Homo sapiens OX=9606 GN=HSPD1 PE=2 SV=1	52.8796	39	73	23	High	High	High	High	High	High	0.229	0.034	0.221	157.1	143.2	212.1	35.9	4.9	46.8	10502.7	9576.3	14180.4	2401.1	327.5	3131.4	8162.2	6736	14180.4	153.4	21.1	766.4	40	40	40	28	12	37	224.59	3	3	0	0
High	A0A384P5T6	Epididymis secretory sperm binding protein OS=Homo sapiens OX=9606 PE=2 SV=1	46.4464	45	70	36	High	High	High	High	High	High	0.615	0.119	0.269	126.1	177.4	155.9	77.5	21.1	42	10523.4	14806	13009.1	6466.9	1761.2	3505.9	8178.3	10414.5	13009.1	413.2	113.4	858.1	45	45	45	29	17	34	218.75	3	3	0	0
High	P05455	Lupus La protein OS=Homo sapiens OX=9606 GN=SSB PE=1 SV=2	69.1176	45	66	45	High	High	High	High	High	High	0.206	0.038	0.253	173.2	185.5	158.4	35.6	7.1	40.2	14759.1	15808.6	13502	3036	608.4	3422.7	11470	11119.7	13502	194	39.2	837.7	43	43	43	34	14	41	176.43	3	3	0	0
High	A0A2R8Y5V9	Tropomyosin alpha-4 chain OS=Homo sapiens OX=9606 GN=TPM4 PE=1 SV=1	81.4516	37	101	1	High	High	High	High	High	High	0.411	0.158	0.758	149.2	148.5	123.8	61.3	23.4	93.8	9845.1	9795.5	8166.3	4045.7	1545.5	6192	7651.1	6890.1	8166.3	258.5	99.5	1515.5	24	24	24	24	20	24	276.15	3	3	0	0
High	V9HWF4	Phosphoglycerate kinase OS=Homo sapiens OX=9606 GN=HEL-S-68p PE=2 SV=1	79.1367	41	110	34	High	High	High	High	High	High	0.507	0.172	0.641	125.4	135.8	153.5	63.5	23.4	98.4	20690.2	22400.5	25317.6	10480.6	3855.8	16233.3	16079.4	15756.5	25317.6	669.7	248.2	3973.2	44	44	44	37	32	42	304.89	3	3	0	0
High	B2RDY9	Adenylyl cyclase-associated protein OS=Homo sapiens OX=9606 PE=2 SV=1	69.4737	39	88	39	High	High	High	High	High	High	0.38	0.26	0.808	122.3	146.9	136.2	46.5	38.1	110	12740.3	15296.3	14183.3	4846.3	3969.9	11458.9	9901.1	10759.4	14183.3	309.7	255.6	2804.6	39	39	39	37	34	38	262.66	3	3	0	0
High	Q59HE3	Calpastatin isoform a variant (Fragment) OS=Homo sapiens OX=9606 PE=2 SV=1	52.1684	44	69	1	High	High	High	Not Found	High	High	2.602	2.673	2.043	63.6	56.3	53.9	165.6	150.4	110.1	9753.6	8626.7	8265.2	25376.9	23058.4	16882.7	7580	6068	8265.2	1621.6	1484.6	4132.1	44	44	44	43	44	44	172.8	3	3	0	0
High	P37802	Transgelin-2 OS=Homo sapiens OX=9606 GN=TAGLN2 PE=1 SV=3	79.8995	20	173	20	High	High	High	High	High	High	0.415	0.25	0.684	150.8	124.2	137.4	62.5	31	94	29537.4	24325	26895.7	12247.6	6078.9	18402.8	22955	17110.2	26895.7	782.6	391.4	4504.2	27	27	27	26	25	25	531.88	3	3	0	0
High	A0A0C4DGB5	Calpastatin OS=Homo sapiens OX=9606 GN=CAST PE=1 SV=1	53.4483	44	69	0	Not Found	Not Found	Not Found	Not Found	Not Found	Not Found	2.388	2.319	1.795	112.7	8	68.6	269	18.6	123.2	74.4	5.3	45.3	177.6	12.3	81.3	57.8	3.7	45.3	11.3	0.8	19.9	1	1	1	1	1	1	171.94	3	3	0	0
High	A0A090N8Y2	Protein disulfide-isomerase A4 OS=Homo sapiens OX=9606 GN=ERP70 PE=2 SV=1	49.3023	36	57	35	High	High	High	High	High	High	0.337	0.06	0.382	141.1	197.5	146	47.6	11.9	55.8	8084	11311.5	8364.1	2726.6	683.8	3197.1	6282.5	7956.5	8364.1	174.2	44	782.5	34	34	34	25	16	34	173.73	3	3	0	0
High	B2R4R0	Histone H4 OS=Homo sapiens OX=9606 GN=HIST1H4J PE=2 SV=1	75.7282	22	322	22	High	High	High	High	High	High	0.521	0.777	1.097	133.7	95.9	107.9	69.6	74.5	118.4	63731.1	45699	51439.2	33197	35489.2	56427.5	49528.6	32144.6	51439.2	2121.3	2284.9	13810.9	27	27	27	27	23	27	932.49	3	3	0	0
High	O60664	Perilipin-3 OS=Homo sapiens OX=9606 GN=PLIN3 PE=1 SV=3	70.0461	31	93	2	High	High	High	High	High	High	0.592	0.516	1.324	121.9	99.1	110.1	72.1	51.1	145.7	13794.5	11217.8	12455.9	8164.4	5783.9	16486.9	10720.4	7890.6	12455.9	521.7	372.4	4035.2	33	33	33	32	28	32	293.22	3	3	0	0
High	W8QEY1	Lactoferrin OS=Homo sapiens OX=9606 PE=2 SV=1	48.3826	33	55	1	High	High	High	High	High	High	5.762	36.378	16.722	27.8	9	4.2	160.3	328.9	69.8	230.8	75	34.6	1330	2729	579	179.4	52.8	34.6	85	175.7	141.7	1	1	1	1	1	1	195.77	3	3	0	0
High	P67936	Tropomyosin alpha-4 chain OS=Homo sapiens OX=9606 GN=TPM4 PE=1 SV=3	72.9839	36	97	1	High	High	High	Not Found	High	High	0.01	0.011	0.156	219.1	155.2	193.7		1.7	30.2	619.2	438.6	547.4		4.9	85.4	481.2	308.5	547.4		0.3	20.9	1	1	1		1	1	260.06	3	2	0	0
High	A0A4D5RAA5	Annexin OS=Homo sapiens OX=9606 PE=3 SV=1	76.5957	26	149	1	High	High	High	High	Not Found	High	0.01	0.01	0.106	160.8	232.4	186.1	1		19.7	76.8	111	88.9	0.5		9.4	59.7	78.1	88.9	0		2.3	1	1	1	1		1	450.96	3	2	0	0
High	Q92945	Far upstream element-binding protein 2 OS=Homo sapiens OX=9606 GN=KHSRP PE=1 SV=4	56.8214	37	53	32	High	High	High	High	High	High	0.895	0.407	1.357	110.1	97	108.2	98.5	39.5	146.8	6294.5	5542.4	6182.5	5631.1	2257.2	8390.6	4891.8	3898.5	6182.5	359.8	145.3	2053.6	34	34	34	28	24	34	194.64	3	3	0	0
High	Q96IS6	HSPA8 protein (Fragment) OS=Homo sapiens OX=9606 GN=HSPA8 PE=1 SV=2	52.2998	35	71	2	High	High	High	High	High	High	2.882	0.925	1.531	78.6	54.1	75.4	226.5	50.1	115.4	523.1	360	501.7	1507.4	333.2	768.2	406.5	253.2	501.7	96.3	21.5	188	3	3	3	2	2	3	203.92	3	3	0	0
High	A0A140VJN8	Perilipin OS=Homo sapiens OX=9606 PE=2 SV=1	69.9769	30	89	1	High	High	High	High	High	High	0.984	0.402	0.551	149.8	51	149.1	147.4	20.5	82.2	127.9	43.5	127.2	125.8	17.5	70.2	99.4	30.6	127.2	8	1.1	17.2	1	1	1	1	1	1	282.72	3	3	0	0
High	B4DW52	cDNA FLJ55253, highly similar to Actin, cytoplasmic 1 OS=Homo sapiens OX=9606 PE=2 SV=1	54.4669	20	125	2	High	High	High	High	High	High	0.337	0.38	0.328	144	136.4	165	48.6	51.9	54.1	21852.5	20697	25030.6	7367.9	7875	8208.7	16982.7	14558.2	25030.6	470.8	507	2009.1	29	29	29	28	24	29	455.97	3	3	0	0
High	B4DS66	MICOS complex subunit MIC60 OS=Homo sapiens OX=9606 PE=2 SV=1	60	41	57	27	High	High	High	High	High	High	0.57	0.045	0.489	122.5	121.6	188.4	69.9	5.5	92.1	6247.3	6199.5	9609.1	3562.1	281.7	4694.6	4855.1	4360.7	9609.1	227.6	18.1	1149	40	40	40	28	8	37	162.21	3	3	0	0
High	P07602	Prosaposin OS=Homo sapiens OX=9606 GN=PSAP PE=1 SV=2	43.7023	23	76	23	High	High	High	High	High	High	0.454	0.617	0.612	81.1	224.2	74.2	36.8	138.3	45.4	8022.9	22170.3	7335.9	3642.4	13678.3	4487.3	6235	15594.5	7335.9	232.8	880.7	1098.3	26	26	26	22	23	23	224.25	3	3	0	0
High	A0A2U3TZU2	Glucose-6-phosphate isomerase OS=Homo sapiens OX=9606 GN=GPI PE=1 SV=1	45.2261	38	74	28	High	High	High	High	High	High	0.402	0.115	0.278	132.7	124.9	214.8	53.4	14.4	59.8	9818.6	9235.9	15886.8	3948.1	1064.8	4424.3	7630.5	6496.5	15886.8	252.3	68.6	1082.9	38	38	38	31	24	33	208.19	3	3	0	0
High	Q14008	Cytoskeleton-associated protein 5 OS=Homo sapiens OX=9606 GN=CKAP5 PE=1 SV=3	22.7362	45	50	45	High	High	High	High	High	High	0.578	0.441	0.475	132.3	109.4	158.3	76.5	48.3	75.3	5150.4	4259	6164.5	2978.9	1879.8	2930.9	4002.6	2995.8	6164.5	190.4	121	717.4	39	39	39	26	13	36	141.46	3	3	0	0
High	P37837	Transaldolase OS=Homo sapiens OX=9606 GN=TALDO1 PE=1 SV=2	63.2047	35	117	35	High	High	High	High	High	High	0.231	0.085	0.298	151.7	175.1	172	35.1	14.9	51.2	26672.6	30787.4	30247.7	6164.2	2611.1	9003.4	20728.6	21655.8	30247.7	393.9	168.1	2203.6	37	37	37	31	28	37	309.85	3	3	0	0
High	A0A024RAN2	Calpastatin, isoform CRA_a OS=Homo sapiens OX=9606 GN=CAST PE=4 SV=1	45.9527	39	61	1	High	High	High	High	High	High	1.107	1.656	0.714	30.9	193.8	11.8	34.2	321	8.4	96.8	606.8	36.8	107.1	1005.1	26.3	75.2	426.8	36.8	6.8	64.7	6.4	1	1	1	1	1	1	147.24	3	3	0	0
High	P30622	CAP-Gly domain-containing linker protein 1 OS=Homo sapiens OX=9606 GN=CLIP1 PE=1 SV=2	29.0682	44	47	41	High	High	High	High	High	High	0.712	0.235	1.318	120.2	111.7	110.5	85.6	26.3	145.7	5063.4	4706.3	4655	3605.1	1107.9	6135.5	3935	3310.4	4655	230.4	71.3	1501.7	39	39	39	34	25	39	133.68	3	3	0	0
High	P51572	B-cell receptor-associated protein 31 OS=Homo sapiens OX=9606 GN=BCAP31 PE=1 SV=3	54.065	30	85	30	High	High	High	High	High	High	0.432	0.157	0.75	139.7	122.8	147.3	60.4	19.3	110.5	18806.5	16530.6	19834.5	8129.3	2595.6	14876.1	14615.5	11627.6	19834.5	519.5	167.1	3641	36	36	36	34	24	36	194.55	3	3	0	0
High	P05109	Protein S100-A8 OS=Homo sapiens OX=9606 GN=S100A8 PE=1 SV=1	77.4194	22	492	22	High	High	High	High	High	High	2.906	3.721	1.983	53.8	53.5	46	156.3	199.1	91.3	101836	101289	87170.4	295921	376904	172891	79141.9	71246.4	87170.4	18909.8	24266.5	42315.8	25	25	25	25	24	25	901.05	3	3	0	0
High	P08575	Receptor-type tyrosine-protein phosphatase C OS=Homo sapiens OX=9606 GN=PTPRC PE=1 SV=3	26.9525	36	46	36	High	High	High	High	High	High	0.628	0.583	0.691	104.5	140.4	122.7	65.7	81.9	84.8	4772.4	6413.4	5605.1	2998.4	3737.8	3872.2	3708.9	4511.1	5605.1	191.6	240.7	947.7	30	30	30	26	25	28	139.97	3	3	0	0
High	B4DJQ5	cDNA FLJ59211, highly similar to Glucosidase 2 subunit beta OS=Homo sapiens OX=9606 PE=2 SV=1	46.1682	28	78	27	High	High	High	High	High	High	0.684	0.167	0.768	119	138.2	134.8	81.5	23.1	103.5	12183	14147.5	13794.3	8337.6	2360.8	10594.7	9468	9951.3	13794.3	532.8	152	2593.1	32	32	32	26	20	31	207.25	3	3	0	0
High	Q9NUQ9	Protein FAM49B OS=Homo sapiens OX=9606 GN=FAM49B PE=1 SV=1	66.358	21	64	19	High	High	High	High	High	High	0.225	0.117	1.018	131.6	179.7	117.9	29.7	21	120	8275.9	11304	7416.9	1865.7	1323.5	7548.6	6431.6	7951.2	7416.9	119.2	85.2	1847.6	24	24	24	19	17	24	215.35	3	3	0	0
High	P50995	Annexin A11 OS=Homo sapiens OX=9606 GN=ANXA11 PE=1 SV=1	46.1386	28	74	26	High	High	High	High	High	High	0.497	0.102	0.619	144.5	143.2	139.5	71.8	14.6	86.4	8367.8	8294.6	8076.1	4155.7	848.3	5001.4	6503	5834.4	8076.1	265.6	54.6	1224.1	31	31	31	26	16	29	220.31	3	3	0	0
High	A0A0G2JIW1	Heat shock 70 kDa protein 1B OS=Homo sapiens OX=9606 GN=HSPA1B PE=1 SV=1	43.6137	31	64	24	High	High	High	High	High	High	0.628	0.499	1.21	100.4	130.1	109.2	63.1	64.9	132.2	5080.4	6582.1	5525.1	3191.4	3281.2	6686.9	3948.2	4629.8	5525.1	203.9	211.3	1636.7	25	25	25	23	23	23	191.63	3	3	0	0
High	Q53H88	Dynactin 2 variant (Fragment) OS=Homo sapiens OX=9606 PE=2 SV=1	59.6059	28	51	27	High	High	High	High	High	High	0.216	0.095	0.874	146.5	118.2	156	31.6	11.3	136.4	6826.9	5512.3	7273.6	1475.3	525.2	6356	5305.5	3877.3	7273.6	94.3	33.8	1555.7	29	28	29	22	14	29	168.14	3	3	0	0
High	P80303	Nucleobindin-2 OS=Homo sapiens OX=9606 GN=NUCB2 PE=1 SV=3	57.8571	28	46	27	High	High	High	High	High	High	0.304	0.053	0.206	151.2	149.7	203.2	46	8	41.9	7281.3	7212	9790.8	2215.4	385.1	2018.2	5658.7	5072.9	9790.8	141.6	24.8	494	30	30	30	21	10	30	135.15	3	3	0	0
High	Q5QNW6	Histone H2B type 2-F OS=Homo sapiens OX=9606 GN=HIST2H2BF PE=1 SV=3	89.6825	24	520	3	High	High	High	High	High	High	2.798	1.495	3.648	61.5	42	56.3	172	62.8	205.4	66124.3	45168.2	60557	184987	67513	220920	51388.5	31771.2	60557	11821	4346.7	54071.2	26	26	26	26	24	26	1518.69	3	3	0	0
High	A0A024R718	Nicotinamide phosphoribosyltransferase OS=Homo sapiens OX=9606 GN=PBEF1 PE=3 SV=1	53.5642	26	62	26	High	High	High	High	High	High	0.462	0.042	0.652	117.3	206.9	128.9	54.1	8.8	84.1	6832.7	12054.2	7513.2	3154.1	510.8	4899.1	5310	8478.9	7513.2	201.6	32.9	1199.1	24	24	24	19	10	24	197.71	3	3	0	0
High	A0A024RC65	HCG1991735, isoform CRA_a OS=Homo sapiens OX=9606 GN=hCG_1991735 PE=4 SV=1	23.1141	36	42	32	High	High	High	High	High	High	0.435	0.221	0.319	129.1	143.9	181.3	56.2	31.8	57.8	4388.1	4888.8	6159.9	1908.6	1080.7	1964.4	3410.2	3438.8	6159.9	122	69.6	480.8	33	33	33	24	26	33	122.54	3	3	0	0
High	A0A024R7B7	CDC37 cell division cycle 37 homolog (S. cerevisiae), isoform CRA_a OS=Homo sapiens OX=9606 GN=CDC37 PE=4 SV=1	51.5873	27	59	27	High	High	High	High	High	High	0.268	0.059	0.245	168.6	147.8	184.5	45.2	8.7	45.2	12107.8	10618.1	13250.5	3246	624.7	3244.5	9409.6	7468.7	13250.5	207.4	40.2	794.1	30	30	30	23	14	27	161.16	3	3	0	0
High	Q96C96	p4HB protein (Fragment) OS=Homo sapiens OX=9606 GN=P4HB PE=2 SV=2	65.2015	29	76	2	High	Medium	High	High	High	High	5.012	0.733	0.95	55.3	80.6	65.6	277.1	59.1	62.3	85.6	124.7	101.5	428.9	91.4	96.5	66.5	87.7	101.5	27.4	5.9	23.6	2	1	2	2	2	2	216.51	3	3	0	0
High	O00291	Huntingtin-interacting protein 1 OS=Homo sapiens OX=9606 GN=HIP1 PE=1 SV=5	32.594	39	51	38	High	High	High	High	High	High	0.44	0.036	0.339	140.7	197.3	144.2	61.9	7.1	48.8	5741.9	8054.8	5885.9	2525.6	290.3	1993.2	4462.3	5665.7	5885.9	161.4	18.7	487.8	33	33	33	22	11	31	152.61	3	3	0	0
High	O95466	Formin-like protein 1 OS=Homo sapiens OX=9606 GN=FMNL1 PE=1 SV=3	31.9091	40	49	13	High	High	High	High	High	High	0.476	0.198	0.473	119.9	151.8	163.7	57.1	30	77.5	6443.3	8155.1	8793.9	3065.2	1611.9	4162.9	5007.4	5736.3	8793.9	195.9	103.8	1018.9	40	40	40	21	19	37	135.27	3	3	0	0
High	D0PNI1	Epididymis luminal protein 4 OS=Homo sapiens OX=9606 GN=YWHAZ PE=2 SV=1	62.0408	23	66	16	High	High	High	High	High	High	0.399	0.159	0.351	121.7	207.4	140.1	48.6	33	49.2	8997.6	15332.1	10351.5	3591.7	2439.8	3633.1	6992.5	10784.6	10351.5	229.5	157.1	889.2	25	25	24	20	21	24	222.66	3	3	0	0
High	P54920	Alpha-soluble NSF attachment protein OS=Homo sapiens OX=9606 GN=NAPA PE=1 SV=3	68.1356	23	43	23	High	High	High	High	High	High	0.553	0.114	0.42	129.7	154.9	159.2	71.7	17.6	66.9	4792	5723.4	5881.9	2650.3	652.2	2472.8	3724.1	4025.8	5881.9	169.4	42	605.2	26	26	26	19	14	24	151.16	3	3	0	0
High	A0A0G2JH68	Protein diaphanous homolog 1 OS=Homo sapiens OX=9606 GN=DIAPH1 PE=1 SV=1	27.1226	42	46	41	High	High	High	High	High	High	0.559	0.097	0.595	125.5	134.3	161.1	70.2	13	95.9	5592.1	5982.9	7174.8	3127.9	578.5	4271.7	4345.9	4208.3	7174.8	199.9	37.2	1045.5	37	37	37	26	20	36	122.29	3	3	0	0
High	I6L9F7	Histone H2B (Fragment) OS=Homo sapiens OX=9606 GN=HIST1H2BM PE=2 SV=1	73.1884	21	512	2	Medium	Medium	Medium	Medium	Medium	Medium	2.783	1.649	3.054	60.8	42.3	63.6	169.3	69.7	194.2	415.5	288.9	434.4	1156.3	476.4	1326.8	322.9	203.2	434.4	73.9	30.7	324.7	2	2	2	2	2	2	1516.39	3	3	0	0
High	A0A024R4K3	Malate dehydrogenase OS=Homo sapiens OX=9606 GN=MDH2 PE=2 SV=1	65.3846	20	58	20	High	High	High	High	High	High	0.895	0.896	0.591	108.5	102.1	126.2	97.1	91.5	74.6	9548.2	8983.5	11110.2	8545.1	8051.4	6566.8	7420.4	6318.9	11110.2	546	518.4	1607.3	23	23	23	19	22	23	188.01	3	3	0	0
High	O60814	Histone H2B type 1-K OS=Homo sapiens OX=9606 GN=H2BC12 PE=1 SV=3	88.8889	23	519	0	Not Found	Not Found	Not Found	Not Found	Not Found	Not Found	13.332	3.935	8.302	23.5	14	20.9	313.2	55.1	173.3	406.4	242.2	361.1	5417.7	953	2998.2	315.8	170.3	361.1	346.2	61.4	733.8	3	3	3	3	3	3	1512.4	3	3	0	0
High	P60174	Triosephosphate isomerase OS=Homo sapiens OX=9606 GN=TPI1 PE=1 SV=3	73.0769	19	73	19	High	High	High	High	High	High	0.494	0.137	0.916	148.2	109.8	132.4	73.2	15.1	121.3	14266.5	10568.2	12743.2	7043.4	1451.2	11669.3	11087.2	7433.6	12743.2	450.1	93.4	2856.1	19	19	19	17	15	18	227.48	3	3	0	0
High	P06899	Histone H2B type 1-J OS=Homo sapiens OX=9606 GN=H2BC11 PE=1 SV=3	88.8889	23	503	1	High	High	High	High	High	High	1.872	0.423	1.681	82.8	71.4	97.2	154.9	30.2	163.5	7962.4	6871.6	9354.7	14902.7	2907	15725.9	6188	4833.4	9354.7	952.3	187.2	3849	5	5	5	5	4	5	1452.84	3	3	0	0
High	P07355	Annexin A2 OS=Homo sapiens OX=9606 GN=ANXA2 PE=1 SV=2	67.5516	30	51	30	High	High	High	High	High	High	1.131	0.683	0.774	96.1	103.6	124.6	108.6	70.8	96.4	6398.9	6896.6	8297.9	7234.5	4713.1	6419.2	4972.9	4851	8297.9	462.3	303.4	1571.1	30	30	30	27	20	29	162.54	3	3	0	0
High	P04406	Glyceraldehyde-3-phosphate dehydrogenase OS=Homo sapiens OX=9606 GN=GAPDH PE=1 SV=3	61.4925	26	61	26	High	High	High	High	High	High	1.612	2.055	2.574	66.7	69	60.2	107.6	141.8	154.8	9573.7	9895	8630.4	15434.4	20338.9	22216	7440.2	6960.1	8630.4	986.3	1309.5	5437.5	28	28	28	27	27	28	183	3	3	0	0
High	Q53GA1	Elongation factor 1-alpha (Fragment) OS=Homo sapiens OX=9606 PE=2 SV=1	47.619	30	86	11	High	High	High	High	High	High	0.338	0.126	0.394	130.6	184.8	155.8	44.2	23.3	61.4	13425.8	18989.5	16008.5	4543	2393.7	6307.8	10433.9	13357.2	16008.5	290.3	154.1	1543.9	34	34	34	29	25	33	176.63	3	3	0	0
High	Q13439	Golgin subfamily A member 4 OS=Homo sapiens OX=9606 GN=GOLGA4 PE=1 SV=1	19.9552	38	39	37	High	High	High	High	High	High	0.714	0.215	0.719	133.1	109.5	138.9	95.1	23.6	99.9	2796.6	2300	2919.3	1997.5	495.6	2098.6	2173.4	1617.8	2919.3	127.6	31.9	513.6	28	28	28	24	11	27	115.46	3	3	0	0
High	Q8WWM7	Ataxin-2-like protein OS=Homo sapiens OX=9606 GN=ATXN2L PE=1 SV=2	30.4186	30	39	29	High	High	High	High	High	High	0.611	0.114	0.586	145.7	141	131.3	89	16.1	76.9	5336.4	5164.1	4808.6	3261.4	590.3	2818.2	4147.2	3632.4	4808.6	208.4	38	689.8	28	28	28	21	11	27	131.42	3	3	0	0
High	Q8N257	Histone H2B type 3-B OS=Homo sapiens OX=9606 GN=HIST3H2BB PE=1 SV=3	82.5397	21	466	2	Medium	Medium	Medium	Medium	Medium	Medium	1.19	1.43	2.266	87.4	45.3	91.4	104	64.8	207.1	411.1	213	429.7	489.1	304.5	973.8	319.5	149.8	429.7	31.3	19.6	238.3	2	2	2	2	2	2	1379.48	3	3	0	0
High	Q05D08	PA2G4 protein (Fragment) OS=Homo sapiens OX=9606 GN=PA2G4 PE=2 SV=1	48.5222	23	47	16	High	High	High	High	High	High	0.21	0.018	0.277	148.3	225.2	149.8	31.1	4.1	41.5	6485.5	9848.2	6549.5	1360.4	179.4	1813.7	5040.2	6927.2	6549.5	86.9	11.6	443.9	25	25	25	15	7	22	157.14	3	3	0	0
High	A0A024R571	EH domain-containing protein 1 OS=Homo sapiens OX=9606 GN=EHD1 PE=1 SV=1	42.1533	29	39	24	High	High	High	High	High	High	0.132	0.041	0.174	141	196.7	200.6	18.6	8.1	34.9	5193.3	7244.9	7387.2	686.3	299.4	1285.9	4036	5096	7387.2	43.9	19.3	314.7	27	27	27	16	10	23	123.43	3	3	0	0
High	A0A384MDX9	Epididymis secretory sperm binding protein OS=Homo sapiens OX=9606 PE=2 SV=1	53.7519	34	48	2	High	High	High	High	High	High	0.728	0.356	1.709	123	119.1	83.4	89.5	42.4	142.6	5429.6	5257.3	3682.9	3951.6	1871.3	6293.3	4219.6	3698	3682.9	252.5	120.5	1540.3	29	29	29	24	26	29	135.63	3	3	0	0
High	P42166	Lamina-associated polypeptide 2, isoform alpha OS=Homo sapiens OX=9606 GN=TMPO PE=1 SV=2	46.9741	26	37	15	High	High	High	High	High	High	1.082	1.217	1.286	109.1	72.3	92.9	118	88.1	119.5	4954.5	3284.7	4218.5	5359	3999	5426.1	3850.4	2310.4	4218.5	342.4	257.5	1328.1	23	23	23	20	13	22	141.19	3	3	0	0
High	B4DUI8	cDNA FLJ52761, highly similar to Actin, aortic smooth muscle OS=Homo sapiens OX=9606 PE=2 SV=1	28.6145	19	153	5	High	High	High	High	High	High	0.379	0.301	0.374	138.2	139.8	165.5	52.4	42.2	61.9	14516.6	14686.3	17379.3	5500.3	4427.6	6503	11281.6	10330.3	17379.3	351.5	285.1	1591.6	14	14	14	13	12	14	473.02	3	3	0	0
High	A0A140VK93	Adenylate kinase 2, mitochondrial OS=Homo sapiens OX=9606 GN=AK2 PE=2 SV=1	69.4561	20	59	20	High	High	High	High	High	High	0.091	0.028	0.341	193.1	185.2	148.4	17.5	5.1	50.7	17031.7	16337.6	13085.8	1545.9	453.1	4468.8	13236.2	11491.9	13085.8	98.8	29.2	1093.8	26	26	26	17	12	25	176.05	3	3	0	0
High	P40222	Alpha-taxilin OS=Homo sapiens OX=9606 GN=TXLNA PE=1 SV=3	47.619	27	36	25	High	High	High	High	High	High	0.31	0.162	0.688	149.8	125.7	152.7	46.4	20.4	105	6297.4	5286.3	6417.2	1951.5	858.1	4412.6	4894	3718.4	6417.2	124.7	55.2	1080	28	28	28	23	10	26	118.12	3	3	0	0
High	B2RBR9	cDNA, FLJ95650, highly similar to Homo sapiens karyopherin (importin) beta 1 (KPNB1), mRNA OS=Homo sapiens OX=9606 PE=2 SV=1	28.8813	24	40	21	High	High	High	High	High	High	0.427	0.124	0.325	128	179.6	162.6	54.7	22.3	52.9	3824.9	5366.7	4858.4	1634.8	665.1	1580.3	2972.5	3774.9	4858.4	104.5	42.8	386.8	25	25	25	20	10	22	128.54	3	3	0	0
High	A0A024R0V4	Vasodilator-stimulated phosphoprotein isoform 1 OS=Homo sapiens OX=9606 GN=VASP PE=2 SV=1	56.3158	25	49	3	High	High	High	High	High	High	8.426	6.549	6.855	22.9	21.2	28.6	192.7	138.8	195.9	3472.4	3217.5	4339.1	29257.4	21071.3	29744.4	2698.6	2263.2	4339.1	1869.6	1356.6	7280.1	24	24	24	24	24	24	144.35	3	3	0	0
High	A1E282	Beta-actin (Fragment) OS=Homo sapiens OX=9606 PE=2 SV=1	86.7769	13	156	5	High	High	High	High	High	High	0.243	0.146	0.368	149	153.7	174.5	36.3	22.4	64.2	17949.7	18518.8	21017.8	4369.9	2700.3	7730.7	13949.6	13026.1	21017.8	279.2	173.9	1892.1	11	11	11	11	9	11	494.66	3	3	0	0
High	Q5JTV8	Torsin-1A-interacting protein 1 OS=Homo sapiens OX=9606 GN=TOR1AIP1 PE=1 SV=2	34.4768	22	39	21	High	High	High	High	High	High	0.183	0.072	0.881	151.1	175.7	123.8	27.6	12.7	109.1	5952.4	6919.7	4875.8	1087.2	498.8	4297.1	4625.9	4867.3	4875.8	69.5	32.1	1051.7	20	20	20	12	14	20	128.74	3	3	0	0
High	Q5T1M5	FK506-binding protein 15 OS=Homo sapiens OX=9606 GN=FKBP15 PE=1 SV=2	22.8056	28	35	28	High	High	High	High	High	High	0.691	0.281	1.456	102.2	125.1	108.7	70.6	35.1	158.3	3207.5	3923.3	3410.2	2215	1100.5	4966	2492.7	2759.6	3410.2	141.5	70.9	1215.4	26	26	26	23	16	26	113.08	3	3	0	0
High	Q6LES2	Annexin (Fragment) OS=Homo sapiens OX=9606 GN=ANXA4 PE=1 SV=1	66.3551	26	52	3	High	High	High	High	High	High	0.213	0.199	0.601	162.4	163.8	129	34.6	32.7	77.5	6051.6	6104.3	4805.7	1288.7	1217.7	2888.6	4703	4293.8	4805.7	82.4	78.4	707	25	25	25	21	19	24	154.87	3	3	0	0
High	A0A384NPW1	Epididymis secretory sperm binding protein OS=Homo sapiens OX=9606 PE=2 SV=1	65.8333	21	62	2	High	High	High	High	High	High	1.436	1.395	2.213	81.8	90.1	57.6	117.4	125.6	127.5	10922.5	12030	7691.3	15684.9	16781.2	17023.5	8488.4	8461.9	7691.3	1002.3	1080.4	4166.6	23	23	23	20	22	22	200.66	3	3	0	0
High	E9PEB5	Far upstream element-binding protein 1 OS=Homo sapiens OX=9606 GN=FUBP1 PE=1 SV=1	53.7405	33	45	1	High	High	High	High	High	High	1.806	3.112	2.738	84.3	40.9	52.3	152.2	127.2	143.2	96.4	46.7	59.8	174	145.5	163.8	74.9	32.9	59.8	11.1	9.4	40.1	1	1	1	1	1	1	122.98	3	3	0	0
High	V9HWB8	Pyruvate kinase OS=Homo sapiens OX=9606 GN=HEL-S-30 PE=1 SV=1	48.3992	26	39	26	High	High	High	High	High	High	0.466	0.421	0.362	148.8	166	107.2	69.4	69.9	38.8	6195.8	6911.9	4464.6	2888.3	2909.3	1614.8	4815.1	4861.8	4464.6	184.6	187.3	395.2	23	23	23	18	21	22	126.27	3	3	0	0
High	P31946	14-3-3 protein beta/alpha OS=Homo sapiens OX=9606 GN=YWHAB PE=1 SV=3	57.7236	18	88	8	High	High	High	High	High	High	0.452	0.059	0.474	146	170.7	140.7	66	10	66.6	14645.3	17127	14114	6625.8	1006	6686.5	11381.6	12047.1	14114	423.4	64.8	1636.5	13	13	13	11	10	12	262	3	3	0	0
High	P46976	Glycogenin-1 OS=Homo sapiens OX=9606 GN=GYG1 PE=1 SV=4	22.2857	13	54	13	High	High	High	High	High	High	2.225	1.624	1.929	56.3	91.4	61.1	125.2	148.3	117.8	4940.2	8022	5359.9	10991.3	13023.7	10339.8	3839.3	5642.6	5359.9	702.4	838.5	2530.7	18	18	18	18	17	18	195.46	3	3	0	0
High	B2R5W2	Heterogeneous nuclear ribonucleoproteins C1/C2 OS=Homo sapiens OX=9606 GN=HNRNPC PE=1 SV=1	53.1034	30	52	16	High	High	High	High	High	High	1.584	1.617	1.569	82.5	81.7	67.3	130.7	132.1	105.6	7511	7432.1	6129.6	11899	12021.2	9614.7	5837.2	5227.7	6129.6	760.4	774	2353.2	29	29	29	28	22	29	147.11	3	3	0	0
High	Q5JRA6	Transport and Golgi organization protein 1 homolog OS=Homo sapiens OX=9606 GN=MIA3 PE=1 SV=1	19.4022	32	38	32	High	High	High	High	High	High	0.471	0.141	1.051	147.5	106.5	127.5	69.4	15.1	134	6036.4	4361.2	5220.1	2841.1	616.8	5485.4	4691.2	3067.6	5220.1	181.5	39.7	1342.6	29	29	29	22	13	29	125.22	3	3	0	0
High	Q5VUU6	Epididymis secretory sperm binding protein OS=Homo sapiens OX=9606 GN=MNDA PE=2 SV=1	51.1057	33	62	33	High	High	High	High	High	High	2.384	3.527	3.84	57	46.1	41	136	162.5	157.4	9831.6	7942.2	7066.9	23440.5	28012.7	27138.2	7640.6	5586.5	7066.9	1497.9	1803.6	6642.2	36	36	36	36	36	35	166.11	3	3	0	0
High	P50570	Dynamin-2 OS=Homo sapiens OX=9606 GN=DNM2 PE=1 SV=2	35.4023	33	45	8	High	High	High	High	High	High	0.501	0.129	0.465	123.9	144.1	171.5	62.1	18.6	79.8	5150	5991.2	7129.6	2582.6	773.4	3317.1	4002.3	4214.2	7129.6	165	49.8	811.9	30	30	30	18	13	26	127.29	3	3	0	0
High	Q96B97	SH3 domain-containing kinase-binding protein 1 OS=Homo sapiens OX=9606 GN=SH3KBP1 PE=1 SV=2	36.2406	23	34	23	High	High	High	High	High	High	0.581	0.468	0.688	122.6	104.7	149.6	71.2	49	102.9	4217.3	3601.9	5143.8	2449.5	1686.2	3537.9	3277.5	2533.6	5143.8	156.5	108.6	865.9	22	22	22	19	15	22	117.46	3	3	0	0
High	O43399	Tumor protein D54 OS=Homo sapiens OX=9606 GN=TPD52L2 PE=1 SV=2	81.068	20	52	20	High	High	High	High	High	High	1.067	0.74	1.347	103.1	89.9	98.2	110	66.5	132.3	5902.6	5144.9	5620.2	6296.2	3808.3	7572.7	4587.2	3618.9	5620.2	402.3	245.2	1853.5	19	19	19	19	18	18	171.95	3	3	0	0
High	B2R6S9	cDNA, FLJ93097, highly similar to Homo sapiens low density lipoprotein receptor-related protein associated protein 1 (LRPAP1), mRNA OS=Homo sapiens OX=9606 PE=2 SV=1	58.5434	32	46	32	High	High	High	High	High	High	0.448	0.03	0.575	150.6	150.9	143.9	67.5	4.5	82.7	8343.9	8361.9	7971.1	3737.5	247.1	4580.4	6484.5	5881.7	7971.1	238.8	15.9	1121.1	32	32	32	23	9	32	119.71	3	3	0	0
High	P30740	Leukocyte elastase inhibitor OS=Homo sapiens OX=9606 GN=SERPINB1 PE=1 SV=1	48.5488	22	44	21	High	High	High	High	High	High	0.875	0.366	0.666	113.1	146.7	112.6	98.9	53.8	74.9	5697.9	7393.3	5674.5	4986.7	2709	3776.7	4428.1	5200.4	5674.5	318.7	174.4	924.4	25	25	25	20	22	24	148.11	3	3	0	0
High	A0A384MQX1	Epididymis secretory sperm binding protein OS=Homo sapiens OX=9606 PE=2 SV=1	46.988	32	38	31	High	High	High	High	High	High	0.302	0.197	0.406	219.1	89.5	147.5	66.3	17.6	59.9	7084.1	2895	4770.2	2142.3	570.3	1938.4	5505.4	2036.3	4770.2	136.9	36.7	474.4	30	30	30	22	16	29	121.81	3	3	0	0
High	B2RDE8	cDNA, FLJ96580, highly similar to Homo sapiens hepatoma-derived growth factor (high-mobility group protein 1-like) (HDGF), mRNA OS=Homo sapiens OX=9606 PE=2 SV=1	65.4167	20	60	1	High	High	High	High	High	High	9.363	2.161	5.991	14.5	121.6	9.3	135.9	262.9	55.8	56.9	476.8	36.5	532.5	1030.4	218.7	44.2	335.4	36.5	34	66.3	53.5	1	1	1	1	1	1	195.31	3	3	0	0
High	P21333	Filamin-A OS=Homo sapiens OX=9606 GN=FLNA PE=1 SV=4	11.7114	29	35	29	High	High	High	High	High	High	0.801	0.563	0.946	114.8	141.4	88.5	92	79.6	83.7	4219.6	5195.2	3251.2	3381	2924.6	3075.6	3279.3	3654.3	3251.2	216.1	188.3	752.8	27	27	27	22	25	27	113.97	3	3	0	0
High	Q9UKY7	Protein CDV3 homolog OS=Homo sapiens OX=9606 GN=CDV3 PE=1 SV=1	79.845	16	43	9	High	High	High	High	High	High	1.221	1.324	1.366	83.9	100.9	75.6	102.5	133.7	103.3	5231	6290.7	4714.5	6389.7	8332	6438.9	4065.3	4424.9	4714.5	408.3	536.4	1575.9	17	17	17	17	17	17	155.23	3	3	0	0
High	A0A4D5RAU4	Annexin OS=Homo sapiens OX=9606 PE=3 SV=1	75.9091	22	113	1	High	High	High	High	High	High	0.019	0.983	0.151	125.5	33.1	353.2	2.4	32.6	53.2	66.4	17.5	186.9	1.3	17.2	28.2	51.6	12.3	186.9	0.1	1.1	6.9	1	1	1	1	1	1	327	3	3	0	0
High	Q8TD16	Protein bicaudal D homolog 2 OS=Homo sapiens OX=9606 GN=BICD2 PE=1 SV=1	36.7718	28	32	28	High	High	High	High	High	High	0.345	0.201	0.63	159	108.8	156.8	54.8	21.9	98.7	3178.3	2175.7	3135.8	1096.1	436.9	1974.4	2470	1530.4	3135.8	70	28.1	483.2	25	25	25	22	13	25	111.91	3	3	0	0
High	A0A0K0K1L8	Epididymis secretory sperm binding protein Li 129m OS=Homo sapiens OX=9606 GN=HEL-S-129m PE=2 SV=1	76.7068	24	49	23	High	High	High	High	High	High	0.41	0.206	0.588	150.3	167.7	117	61.7	34.6	68.8	11024.3	12306.8	8582.5	4523.2	2537.9	5044.6	8567.5	8656.5	8582.5	289	163.4	1234.7	24	24	24	19	24	23	144.41	3	3	0	0
High	A0A0S2Z4I9	Vasodilator-stimulated phosphoprotein isoform 3 (Fragment) OS=Homo sapiens OX=9606 GN=VASP PE=2 SV=1	64.8318	24	46	2	High	High	High	High	High	High																												137	0	0	0	0
High	P07737	Profilin-1 OS=Homo sapiens OX=9606 GN=PFN1 PE=1 SV=2	75	14	62	14	High	High	High	High	High	High	7.166	6.898	4.155	29.9	27.1	27.5	214.2	186.9	114.4	8548.8	7751.1	7877.3	61260.5	53465.2	32731.5	6643.7	5452.1	7877.3	3914.6	3442.3	8011.2	17	17	17	17	17	17	218.07	3	3	0	0
High	A0A024RDY0	RAN binding protein 5, isoform CRA_d OS=Homo sapiens OX=9606 GN=RANBP5 PE=4 SV=1	26.9827	25	33	25	High	High	High	High	High	High	0.147	0.023	0.133	136.7	187.7	221.7	20.1	4.3	29.5	4071.9	5590.4	6600.7	598.6	128.8	877	3164.5	3932.3	6600.7	38.2	8.3	214.7	22	22	22	14	5	20	102.33	3	3	0	0
High	A4UCS8	Enolase 1 (Fragment) OS=Homo sapiens OX=9606 PE=2 SV=1	63.253	17	77	1	High	High	High	High	Not Found	High	1.474	0.01	1.221	95.3	94.8	121.3	140.5		148.1	24.2	24.1	30.8	35.7		37.6	18.8	16.9	30.8	2.3		9.2	1	1	1	1		1	228.98	3	2	0	0
High	A0A384NY87	Epididymis secretory sperm binding protein OS=Homo sapiens OX=9606 PE=2 SV=1	24.1316	22	53	22	High	High	High	High	High	High	0.824	0.74	0.528	128.2	118.3	105	105.6	87.5	55.4	11016.5	10165.5	9026.6	9081.9	7523.8	4764.2	8561.5	7150.4	9026.6	580.3	484.4	1166.1	23	23	23	21	20	22	156.14	3	3	0	0
High	P33241	Lymphocyte-specific protein 1 OS=Homo sapiens OX=9606 GN=LSP1 PE=1 SV=1	61.3569	24	72	2	High	High	High	High	High	High	3.017	3.242	4.747	40.1	42.6	44.9	121	138	213.3	8789.5	9324.9	9844.2	26516.9	30234.8	46733.5	6830.8	6559.1	9844.2	1694.5	1946.6	11438.2	25	25	25	25	25	25	203.08	3	3	0	0
High	V9HWP2	Epididymis luminal protein 35 OS=Homo sapiens OX=9606 GN=HEL-S-125m PE=2 SV=1	27.5218	27	36	27	High	High	High	High	High	High	0.544	0.136	0.678	134.7	138.8	139.7	73.3	18.8	94.7	4610.7	4749.9	4779.2	2507.3	644	3242.1	3583.2	3341.1	4779.2	160.2	41.5	793.5	27	27	27	23	14	27	101.59	3	3	0	0
High	A0A024R1Z6	Vesicle amine transport protein 1 homolog (T californica), isoform CRA_a OS=Homo sapiens OX=9606 GN=VAT1 PE=4 SV=1	47.3282	16	47	16	High	High	High	High	High	High	0.227	0.145	0.313	149.6	158.4	179.1	33.9	22.9	56.1	9252	9796.1	11075.9	2099.7	1416.2	3470.2	7190.2	6890.5	11075.9	134.2	91.2	849.4	16	16	16	12	11	16	157.14	3	3	0	0
High	P61247	40S ribosomal protein S3a OS=Homo sapiens OX=9606 GN=RPS3A PE=1 SV=2	69.697	29	55	29	High	High	High	High	High	High	0.394	0.129	0.626	170.4	123	137.5	67.1	15.8	86.1	16643	12012.3	13430.8	6554.9	1544.9	8405.3	12934.1	8449.4	13430.8	418.9	99.5	2057.2	32	32	32	25	18	31	140.99	3	3	0	0
High	B2R5M8	Isocitrate dehydrogenase [NADP] OS=Homo sapiens OX=9606 PE=2 SV=1	54.8309	24	40	22	High	High	High	High	High	High	0.344	0.07	0.241	160	150.8	180.2	55	10.5	43.5	4582	4320.3	5160.8	1575.7	301	1245.1	3560.9	3038.9	5160.8	100.7	19.4	304.7	22	22	22	13	10	20	126.61	3	3	0	0
High	O15511	Actin-related protein 2/3 complex subunit 5 OS=Homo sapiens OX=9606 GN=ARPC5 PE=1 SV=3	86.755	16	76	15	High	High	High	High	High	High	2.806	2.386	2.925	52.9	60.6	49.2	148.6	144.6	144	9987.9	11436.5	9288.4	28030.8	27290.5	27172.3	7762.1	8044.4	9288.4	1791.2	1757.1	6650.5	20	20	20	19	19	20	290.55	3	3	0	0
High	A0A024R1K8	Splicing factor 3a, subunit 1, 120kDa, isoform CRA_a OS=Homo sapiens OX=9606 GN=SF3A1 PE=4 SV=1	27.4905	22	29	22	High	High	High	High	High	High	0.829	0.121	0.489	132.4	123	147.8	109.8	14.9	72.3	5086.8	4725.7	5679.8	4218.1	572.3	2777.5	3953.2	3324	5679.8	269.5	36.8	679.8	23	23	23	17	15	23	96.02	3	3	0	0
High	P51149	Ras-related protein Rab-7a OS=Homo sapiens OX=9606 GN=RAB7A PE=1 SV=1	74.8792	18	51	18	High	High	High	High	High	High	0.222	0.114	0.336	134.6	204.2	155.7	29.9	23.3	52.4	5642.5	8562.4	6527	1251.5	976.3	2195.4	4385.1	6022.7	6527	80	62.9	537.3	20	20	20	15	15	18	172.73	3	3	0	0
High	A8K2L4	cDNA FLJ76079, highly similar to Homo sapiens lymphocyte-specific protein 1 (LSP1), mRNA OS=Homo sapiens OX=9606 PE=2 SV=1	58.7021	23	68	1	Not Found	High	High	Not Found	High	High		4.349	0.383		106.8	20.8		464.4	8		242.1	47.3		1052.8	18.1		170.3	47.3		67.8	4.4		1	1		1	1	192.28	2	2	0	0
High	Q9BZQ8	Protein Niban 1 OS=Homo sapiens OX=9606 GN=NIBAN1 PE=1 SV=1	28.0172	25	37	25	High	High	High	High	High	High	0.196	0.03	0.277	132.7	192	190.6	26	5.8	52.8	5149.1	7446.5	7394.9	1009.6	226.1	2047.4	4001.6	5237.9	7394.9	64.5	14.6	501.1	23	23	23	12	7	20	110.32	3	3	0	0
High	D3DVW9	Protein tyrosine phosphatase, non-receptor type substrate 1, isoform CRA_a OS=Homo sapiens OX=9606 GN=PTPNS1 PE=4 SV=1	42.6587	22	42	7	High	High	High	High	High	High	1.918	1.757	2.115	72.6	72.1	60.8	139.2	126.7	128.6	4920.5	4887.2	4119.5	9437	8585.2	8713.2	3824	3437.6	4119.5	603	552.7	2132.6	22	22	22	21	20	22	136.77	3	3	0	0
High	P17213	Bactericidal permeability-increasing protein OS=Homo sapiens OX=9606 GN=BPI PE=1 SV=4	37.577	20	50	10	High	High	High	High	High	High	1.378	2.304	1.776	80.1	58.3	78.2	110.4	134.3	138.8	7127.8	5188.9	6958	9824.9	11953	12359.7	5539.4	3649.8	6958	627.8	769.6	3025.1	22	21	22	22	20	22	168.25	3	3	0	0
High	B3KUI1	cDNA FLJ39956 fis, clone SPLEN2024990, highly similar to Plastin-2 OS=Homo sapiens OX=9606 PE=2 SV=1	71.875	19	87	2	High	High	High	High	High	High	0.386	0.148	0.473	122.3	77.9	231.6	47.3	11.5	109.5	202.5	129	383.6	78.3	19.1	181.3	157.4	90.7	383.6	5	1.2	44.4	2	2	2	2	1	2	205.7	3	3	0	0
High	A0A024QZ77	EF-hand domain family, member D2, isoform CRA_a OS=Homo sapiens OX=9606 GN=EFHD2 PE=2 SV=1	63.3333	24	56	23	High	High	High	High	High	High	0.923	0.201	1.177	105.5	134.8	108	97.5	27.1	127.1	7201.6	9196.6	7368.1	6649	1847.1	8675.2	5596.7	6468.9	7368.1	424.9	118.9	2123.3	22	22	22	20	15	22	151.72	3	3	0	0
High	Q08378	Golgin subfamily A member 3 OS=Homo sapiens OX=9606 GN=GOLGA3 PE=1 SV=2	23.0307	32	37	31	High	High	High	High	High	High	1.074	0.693	1.996	111.1	78	79.3	119.3	54	158.3	4344.6	3050	3101.3	4665.1	2113	6188.9	3376.4	2145.4	3101.3	298.1	136	1514.8	29	29	29	23	16	29	112.01	3	3	0	0
High	Q15075	Early endosome antigen 1 OS=Homo sapiens OX=9606 GN=EEA1 PE=1 SV=2	24.0255	31	35	31	High	High	High	High	High	High	1.65	1.203	4.167	73.4	46.4	58.7	121.1	55.8	244.6	2237.7	1414.6	1790.3	3692.5	1701.7	7460	1739	995	1790.3	236	109.6	1825.9	28	28	28	27	23	28	93.38	3	3	0	0
High	Q15643	Thyroid receptor-interacting protein 11 OS=Homo sapiens OX=9606 GN=TRIP11 PE=1 SV=3	17.3825	34	34	33	High	High	High	High	High	High	0.491	0.129	0.452	141.7	120.7	174	69.5	15.5	78.6	2520.5	2147.1	3094.8	1237.1	276.1	1399.1	1958.8	1510.2	3094.8	79.1	17.8	342.4	25	25	25	21	5	24	93.55	3	3	0	0
High	P27348	14-3-3 protein theta OS=Homo sapiens OX=9606 GN=YWHAQ PE=1 SV=1	58.7755	19	52	13	High	High	High	High	High	High	0.214	0.04	0.229	151.2	212.8	158.6	32.4	8.6	36.4	4033.7	5679.2	4232.1	864.4	229.3	970.6	3134.8	3994.7	4232.1	55.2	14.8	237.6	14	14	14	10	6	11	171.02	3	3	0	0
High	Q5HYL6	Uncharacterized protein DKFZp686E1899 OS=Homo sapiens OX=9606 GN=DKFZp686E1899 PE=2 SV=1	52.2727	19	38	18	High	High	High	High	High	High	0.25	0.148	0.627	161.8	152.5	136.9	40.4	22.6	85.8	6378.3	6010.9	5398.9	1594.1	890.3	3383.7	4956.9	4228	5398.9	101.9	57.3	828.2	21	21	21	13	14	21	119.7	3	3	0	0
High	X6R8F3	Neutrophil gelatinase-associated lipocalin OS=Homo sapiens OX=9606 GN=LCN2 PE=1 SV=1	66	16	49	16	High	High	High	High	High	High	57.221	100	11.861	2.5	1.4	2.6	142.4	420.1	31	1243.9	706.4	1305.1	71177	209991	15478.7	966.7	496.9	1305.1	4548.3	13519.9	3788.5	17	17	18	18	18	18	141.43	3	3	0	0
High	Q12906	Interleukin enhancer-binding factor 3 OS=Homo sapiens OX=9606 GN=ILF3 PE=1 SV=3	33.3333	22	35	22	High	High	High	High	High	High	0.516	0.119	0.627	132	140	149.4	68.2	16.7	93.7	4460.5	4732.3	5050.3	2303.1	564	3166	3466.5	3328.7	5050.3	147.2	36.3	774.9	23	23	23	20	11	23	106.8	3	3	0	0
High	V9HWI5	Cofilin 1 (Non-muscle), isoform CRA_b OS=Homo sapiens OX=9606 GN=HEL-S-15 PE=2 SV=1	87.9518	23	71	6	High	High	High	High	High	High	3.084	2.743	3.411	42.2	61.6	44.7	130.2	169	152.3	12697.8	18535.1	13434.8	39164.3	50842.8	45825.6	9868.1	13037.6	13434.8	2502.7	3273.4	11216	25	25	25	24	25	24	165.42	3	3	0	0
High	P16949	Stathmin OS=Homo sapiens OX=9606 GN=STMN1 PE=1 SV=3	80.5369	24	87	24	High	High	High	High	High	High	0.329	0.329	0.762	155.9	115.4	135.9	51.3	38	103.6	22454.3	16631.6	19574.6	7387.1	5470	14922.1	17450.4	11698.6	19574.6	472	352.2	3652.3	23	23	23	23	19	23	223.47	3	3	0	0
High	A8K7Q1	cDNA FLJ77770, highly similar to Homo sapiens nucleobindin 1 (NUCB1), mRNA OS=Homo sapiens OX=9606 PE=2 SV=1	41.4317	23	33	22	High	High	High	High	High	High	0.747	0.204	0.308	134.8	111.2	176.2	100.8	22.7	54.3	3350.2	2761.9	4377.6	2503.9	563.9	1350	2603.6	1942.7	4377.6	160	36.3	330.4	21	20	21	19	11	20	110.39	3	3	0	0
High	Q14005	Pro-interleukin-16 OS=Homo sapiens OX=9606 GN=IL16 PE=1 SV=4	21.6967	24	37	24	High	High	High	High	High	High	0.881	2.155	2.977	69.4	64	67.2	61.2	138	200.1	3554	3277	3440.5	3130.3	7063.1	10243	2762	2305	3440.5	200	454.7	2507	21	21	21	19	19	21	123.03	3	3	0	0
High	O00299	Chloride intracellular channel protein 1 OS=Homo sapiens OX=9606 GN=CLIC1 PE=1 SV=4	66.805	17	41	16	High	High	High	High	High	High	0.403	0.269	0.55	106.9	191.3	133.7	43.1	51.5	73.5	4128.5	7387.3	5161.6	1663.8	1987.9	2836.8	3208.5	5196.2	5161.6	106.3	128	694.3	16	16	16	13	13	16	152.33	3	3	0	0
High	G3V1V0	Myosin light polypeptide 6 OS=Homo sapiens OX=9606 GN=MYL6 PE=1 SV=1	82.6087	16	90	12	High	High	High	High	High	High	3.515	2.158	4.539	49.6	46.7	41.3	174.4	100.8	187.3	13426.7	12638.7	11169.5	47201.2	27274.9	50703.6	10434.6	8890.1	11169.5	3016.2	1756.1	12409.9	21	21	21	21	20	21	222.5	3	3	0	0
High	P30044	Peroxiredoxin-5, mitochondrial OS=Homo sapiens OX=9606 GN=PRDX5 PE=1 SV=4	47.1963	12	49	12	High	High	High	High	High	High	0.563	0.58	1.392	113.3	140.9	83.7	63.8	81.8	116.5	9273	11528.4	6847.2	5219.9	6691.7	9532.4	7206.5	8109.1	6847.2	333.6	430.8	2333.1	13	12	13	11	12	12	158.74	3	3	0	0
High	P00738	Haptoglobin OS=Homo sapiens OX=9606 GN=HP PE=1 SV=1	43.5961	23	30	23	High	High	High	High	High	High	4.137	9.417	5.923	26.8	26.7	26.5	111	251.9	157	3029.1	3019.2	2992.9	12531.3	28431.6	17726.2	2354.1	2123.7	2992.9	800.8	1830.5	4338.6	23	23	23	21	23	23	93.6	3	3	0	0
High	P49321	Nuclear autoantigenic sperm protein OS=Homo sapiens OX=9606 GN=NASP PE=1 SV=2	31.599	26	40	25	High	High	High	High	High	High	1.145	0.213	0.731	108.5	143.2	111.8	124.3	30.5	81.7	4402.6	5810.7	4535.4	5041.7	1238.6	3316.2	3421.5	4087.2	4535.4	322.2	79.7	811.7	26	26	26	20	9	24	109.33	3	3	0	0
High	E9PN89	Heat shock cognate 71 kDa protein (Fragment) OS=Homo sapiens OX=9606 GN=HSPA8 PE=1 SV=1	52.2436	20	41	1	High	High	High	High	High	High																												124.14	0	0	0	0
High	V9HVZ7	Epididymis luminal protein 176 OS=Homo sapiens OX=9606 GN=HEL-176 PE=2 SV=1	51.1211	14	71	1	High	High	High	High	High	High	0.943	0.557	0.22	148.4	48.1	194.2	139.9	26.8	42.7	217.2	70.4	284.3	204.7	39.2	62.5	168.8	49.5	284.3	13.1	2.5	15.3	1	1	1	1	1	1	282.23	3	3	0	0
High	P55008	Allograft inflammatory factor 1 OS=Homo sapiens OX=9606 GN=AIF1 PE=1 SV=1	64.6259	20	74	19	High	High	High	High	High	High	0.249	0.601	0.485	170.5	117.2	134.4	42.4	70.4	65.1	23649	16252	18635.3	5880.6	9767.9	9031.5	18378.8	11431.6	18635.3	375.8	628.9	2210.5	22	22	22	20	22	22	210.91	3	3	0	0
High	Q6JBY9	CapZ-interacting protein OS=Homo sapiens OX=9606 GN=RCSD1 PE=1 SV=1	60.3365	26	39	26	High	High	High	High	High	High	3.497	2.852	4.023	47.3	54.4	35.3	165.5	155.3	142.1	3887.4	4471.5	2899.7	13595.7	12754.5	11666.4	3021.1	3145.3	2899.7	868.8	821.2	2855.4	26	26	26	24	24	26	112.02	3	3	0	0
High	Q53Y06	ATPase, H+ transporting, lysosomal 31kDa, V1 subunit E isoform 1 OS=Homo sapiens OX=9606 GN=ATP6V1E1 PE=2 SV=1	57.0796	24	49	24	High	High	High	High	High	High	0.551	0.243	1.08	146.3	95.6	122.2	80.6	23.3	132	8604.1	5624.1	7187.5	4738	1368.8	7759.2	6686.7	3956	7187.5	302.8	88.1	1899.1	27	27	27	26	19	26	133.05	3	3	0	0
High	Q99615	DnaJ homolog subfamily C member 7 OS=Homo sapiens OX=9606 GN=DNAJC7 PE=1 SV=2	43.3198	23	33	1	High	High	High	Not Found	Not Found	Not Found	0.01	0.01	0.01	144.9	321.6	133.5				25.1	55.7	23.1				19.5	39.2	23.1				1	1	1				100.47	3	0	1	0
High	A0A087X188	Bridging integrator 2 OS=Homo sapiens OX=9606 GN=BIN2 PE=1 SV=1	36.0134	23	36	23	High	High	High	High	High	High	0.67	0.485	0.848	116.6	118.8	123.9	78.1	57.6	105.1	6711.4	6837.2	7132.5	4495.5	3314.8	6051.5	5215.8	4809.3	7132.5	287.3	213.4	1481.1	22	22	22	22	18	22	124.92	3	3	0	0
High	Q8WVX7	Ribosomal protein S19 (Fragment) OS=Homo sapiens OX=9606 PE=2 SV=1	72.6115	22	78	13	High	High	High	High	High	High	0.561	0.185	0.695	142	107.4	148.1	79.6	19.9	103	14672.7	11106.2	15311.1	8228.3	2056.6	10642.6	11402.9	7812.1	15311.1	525.8	132.4	2604.8	21	21	21	21	15	21	228.84	3	3	0	0
High	Q59EH7	DnaJ (Hsp40) homolog, subfamily C, member 7 variant (Fragment) OS=Homo sapiens OX=9606 PE=2 SV=1	42.4431	23	33	1	High	High	High	High	Not Found	High	0.238	0.314	0.193	154.4	140.1	188.4	36.7	44	36.4	4225.3	3832.2	5153.1	1004.3	1202.7	997.1	3283.7	2695.5	5153.1	64.2	77.4	244	21	21	21	13	7	20	99.88	3	3	0	0
High	P42768	Wiskott-Aldrich syndrome protein OS=Homo sapiens OX=9606 GN=WAS PE=1 SV=4	49.8008	20	45	20	High	High	High	High	High	High	0.398	0.137	1.192	125.5	125.4	128.7	49.9	17.1	153.4	4487.8	4483.2	4602.4	1784.2	612	5486.8	3487.7	3153.4	4602.4	114	39.4	1342.9	19	19	19	17	13	19	138.2	3	3	0	0
High	P05204	Non-histone chromosomal protein HMG-17 OS=Homo sapiens OX=9606 GN=HMGN2 PE=1 SV=3	74.4444	16	72	13	High	High	High	High	High	High	1.78	1.983	1.501	87.8	63.9	66.1	156.2	126.8	99.2	15207.2	11079.8	11451.3	27069.8	21974.6	17193.8	11818.3	7793.5	11451.3	1729.8	1414.8	4208.3	16	16	16	16	14	16	176.18	3	3	0	0
High	P16284	Platelet endothelial cell adhesion molecule OS=Homo sapiens OX=9606 GN=PECAM1 PE=1 SV=2	32.9268	21	30	21	High	High	High	High	High	High	0.635	0.626	0.609	104.3	152.3	113	66.2	95.3	68.9	3069.3	4483.2	3325.5	1949.5	2805.3	2026.4	2385.3	3153.5	3325.5	124.6	180.6	496	20	20	20	17	15	19	101.26	3	3	0	0
High	K7EK60	Formin-like protein 1 OS=Homo sapiens OX=9606 GN=FMNL1 PE=1 SV=1	35.7771	29	36	3	High	High	High	High	Not Found	High	0.34	0.01	0.145	122.1	164.1	237.9	41.5		34.5	209.5	281.6	408.3	71.2		59.2	162.8	198.1	408.3	4.6		14.5	2	2	2	2		2	93.9	3	2	0	0
High	B4DE02	Annexin OS=Homo sapiens OX=9606 PE=2 SV=1	65.3465	24	45	1	Medium	Medium	Medium	Medium	Medium	Medium	1.944	1.25	2.765	70	72.9	61.1	136.1	91.1	168.8	138.1	143.8	120.4	268.4	179.7	333	107.3	101.1	120.4	17.2	11.6	81.5	1	1	1	1	1	1	126.01	3	3	0	0
High	P17480	Nucleolar transcription factor 1 OS=Homo sapiens OX=9606 GN=UBTF PE=1 SV=1	36.5183	34	39	34	High	High	High	High	High	High	0.873	0.281	0.743	139.7	102.8	118.6	122	28.9	88.1	5431.9	3997.9	4612.5	4743.4	1124.8	3426.9	4221.4	2812.1	4612.5	303.1	72.4	838.7	33	33	33	27	16	31	95.71	3	3	0	0
High	E7EMB3	Calmodulin-2 OS=Homo sapiens OX=9606 GN=CALM2 PE=1 SV=1	63.2653	12	90	12	High	High	High	High	High	High	1.32	2.584	1.135	72	88.4	54.4	95.1	228.4	61.8	11354.7	13935.3	8581.1	14989.5	36007.5	9743.3	8824.3	9802.1	8581.1	957.8	2318.3	2384.7	17	17	17	17	17	17	278.05	3	3	0	0
High	P29401	Transketolase OS=Homo sapiens OX=9606 GN=TKT PE=1 SV=3	39.3258	27	33	27	High	High	High	High	High	High	0.345	0.376	0.383	132.7	162.1	143.5	45.8	61	54.9	6179.8	7547.3	6680.9	2133.8	2838.6	2556.7	4802.6	5308.8	6680.9	136.4	182.8	625.8	26	26	26	21	25	25	102.89	3	3	0	0
High	O60826	Coiled-coil domain-containing protein 22 OS=Homo sapiens OX=9606 GN=CCDC22 PE=1 SV=1	41.9458	25	32	25	High	High	High	High	High	High	0.694	0.147	0.486	123.4	121.3	169.4	85.7	17.8	82.4	3136.7	3083.8	4306.3	2177	453	2093.3	2437.7	2169.1	4306.3	139.1	29.2	512.3	23	23	23	18	9	21	106.09	3	3	0	0
High	P20073	Annexin A7 OS=Homo sapiens OX=9606 GN=ANXA7 PE=1 SV=3	42.2131	22	41	21	High	High	High	High	High	High	0.188	0.064	0.257	145.9	196.1	173.5	27.4	12.5	44.6	4862.3	6532.8	5779.6	912.5	417.3	1487.5	3778.7	4595.2	5779.6	58.3	26.9	364.1	23	23	23	15	9	22	117.31	3	3	0	0
High	P52209	6-phosphogluconate dehydrogenase, decarboxylating OS=Homo sapiens OX=9606 GN=PGD PE=1 SV=3	38.3023	20	35	20	High	High	High	High	High	High	0.314	0.357	0.24	143.1	130.7	189.3	44.9	46.7	45.4	5702.8	5208	7542.9	1789.8	1859.9	1809.7	4431.9	3663.3	7542.9	114.4	119.7	442.9	18	18	18	17	17	16	106.14	3	3	0	0
High	P29966	Myristoylated alanine-rich C-kinase substrate OS=Homo sapiens OX=9606 GN=MARCKS PE=1 SV=4	49.6988	15	42	14	High	High	High	High	High	High	0.854	0.455	0.749	124.4	147.6	88.5	106.2	67.1	66.3	5228.3	6205.4	3722.1	4463.3	2820.4	2787	4063.2	4364.8	3722.1	285.2	181.6	682.1	14	14	14	14	11	14	155.8	3	3	0	0
High	Q15942	Zyxin OS=Homo sapiens OX=9606 GN=ZYX PE=1 SV=1	42.1329	18	47	18	High	High	High	High	High	High	0.139	0.227	1.106	129.7	86.9	164.1	18	19.7	181.5	9242.9	6192.4	11696.7	1284.8	1405	12934.6	7183.1	4355.7	11696.7	82.1	90.5	3165.8	17	17	17	15	12	16	133.56	3	3	0	0
High	A8K878	Mesencephalic astrocyte-derived neurotrophic factor OS=Homo sapiens OX=9606 GN=MANF PE=1 SV=1	52.4324	18	38	18	High	High	High	High	High	High	0.353	0.198	0.378	154.8	155.9	147.9	54.6	30.8	56	9881.4	9953.9	9443.6	3483.5	1968.1	3572.9	7679.3	7001.6	9443.6	222.6	126.7	874.5	19	19	19	18	15	19	108.94	3	3	0	0
High	Q29RF7	Sister chromatid cohesion protein PDS5 homolog A OS=Homo sapiens OX=9606 GN=PDS5A PE=1 SV=1	19.0726	21	24	21	High	High	High	High	High	High	0.98	1.016	0.426	109	79	157.7	106.8	80.3	67.2	2229.8	1615.7	3226	2185.6	1641.7	1374.2	1732.9	1136.5	3226	139.7	105.7	336.3	18	18	18	17	9	17	78.5	3	3	0	0
High	Q59H77	T-complex protein 1 subunit gamma (Fragment) OS=Homo sapiens OX=9606 PE=2 SV=1	34.1421	24	31	24	High	High	High	High	High	High	0.325	0.059	0.233	129.5	158.7	211.3	42.1	9.3	49.2	3242.5	3975.7	5291.7	1054.8	232.8	1231.2	2519.9	2796.5	5291.7	67.4	15	301.3	23	23	23	20	6	21	88.83	3	3	0	0
High	Q53HV2	T-complex protein 1 subunit eta (Fragment) OS=Homo sapiens OX=9606 PE=2 SV=1	36.6483	20	31	20	High	High	High	High	High	High	0.715	0.02	0.217	110.4	146.5	214.7	79	3	46.6	3329.7	4418.5	6475.5	2382	89.2	1405.6	2587.7	3107.9	6475.5	152.2	5.7	344	19	19	19	12	6	16	102.28	3	3	0	0
High	A0A384N5Z8	Epididymis secretory sperm binding protein OS=Homo sapiens OX=9606 PE=2 SV=1	35.0778	26	40	25	High	High	High	High	High	High	0.644	0.17	0.402	120.9	131.1	176.9	77.9	22.2	71	3723.2	4037.6	5449.5	2398.2	684.4	2188.2	2893.5	2840.1	5449.5	153.2	44.1	535.6	26	26	26	17	14	23	112.14	3	3	0	0
High	Q53GL6	RNA binding protein (Autoantigenic, hnRNP-associated with lethal yellow) long isoform variant (Fragment) OS=Homo sapiens OX=9606 GN=RALY PE=1 SV=1	43.6482	20	33	20	High	High	High	High	High	High	0.921	0.309	0.658	133	96.9	131.2	122.5	30	86.3	5129.8	3736.6	5059.9	4725.1	1155	3328.8	3986.6	2628.3	5059.9	301.9	74.4	814.7	19	19	19	18	17	19	98.36	3	3	0	0
High	A0A024RBE7	Thymopoietin, isoform CRA_c OS=Homo sapiens OX=9606 GN=TMPO PE=4 SV=1	53.9648	22	33	5	High	High	High	High	High	High	3.585	2.383	4.768	48.1	26.2	50.4	172.4	62.6	240.3	1681.3	917.5	1761.2	6027.1	2186.8	8397.6	1306.6	645.4	1761.2	385.1	140.8	2055.3	11	11	11	10	9	10	113.7	3	3	0	0
High	A0A0G2JK23	Large proline-rich protein BAG6 OS=Homo sapiens OX=9606 GN=BAG6 PE=1 SV=1	21.1131	20	24	20	High	High	High	High	High	High	0.609	0.427	0.507	114.1	155	129.6	69.5	66.2	65.7	1735.2	2358.3	1971	1056.6	1007.5	999.4	1348.5	1658.8	1971	67.5	64.9	244.6	17	16	17	10	7	15	75.24	3	3	0	0
High	B2R983	cDNA, FLJ94267, highly similar to Homo sapiens glutathione S-transferase omega 1 (GSTO1), mRNA OS=Homo sapiens OX=9606 PE=2 SV=1	55.1867	22	71	22	High	High	High	High	High	High	0.572	0.072	0.379	135.5	197.2	127.2	77.6	14.2	48.2	13387.9	19484.6	12570.7	7661.9	1407.5	4762.8	10404.4	13705.5	12570.7	489.6	90.6	1165.7	23	23	23	19	17	22	172.12	3	3	0	0
High	P00813	Adenosine deaminase OS=Homo sapiens OX=9606 GN=ADA PE=1 SV=3	50.6887	19	36	19	High	High	High	High	High	High	0.202	0.062	0.208	147.7	161.2	208.1	29.8	9.9	43.3	4306.8	4699.4	6067.7	869.2	289.2	1261.5	3347	3305.5	6067.7	55.5	18.6	308.8	20	20	20	12	5	16	123.9	3	3	0	0
High	P21796	Voltage-dependent anion-selective channel protein 1 OS=Homo sapiens OX=9606 GN=VDAC1 PE=1 SV=2	56.1837	14	29	13	High	High	High	High	High	High	1.648	0.298	0.508	89.7	153	108.6	147.8	45.7	55.2	2784.5	4748.8	3371.8	4587.7	1417.4	1713.6	2164	3340.3	3371.8	293.2	91.3	419.4	13	13	13	11	10	12	105.87	3	3	0	0
High	O95721	Synaptosomal-associated protein 29 OS=Homo sapiens OX=9606 GN=SNAP29 PE=1 SV=1	71.3178	18	29	18	High	High	High	High	High	High	0.424	0.255	0.821	144.6	105.8	143.4	61.4	27	117.8	5693.1	4166.1	5647.3	2416.5	1062.2	4637.1	4424.4	2930.5	5647.3	154.4	68.4	1134.9	19	19	19	15	18	19	92.09	3	3	0	0
High	Q14203	Dynactin subunit 1 OS=Homo sapiens OX=9606 GN=DCTN1 PE=1 SV=3	20.0313	22	25	21	High	High	High	High	High	High	0.916	0.23	0.723	120.3	118.4	129.9	110.2	27.2	93.9	1741.1	1713.8	1880.3	1595.6	393.9	1359.1	1353.1	1205.5	1880.3	102	25.4	332.6	21	21	21	19	11	21	82.86	3	3	0	0
High	Q969G3	SWI/SNF-related matrix-associated actin-dependent regulator of chromatin subfamily E member 1 OS=Homo sapiens OX=9606 GN=SMARCE1 PE=1 SV=2	40.3893	18	24	18	High	High	High	High	High	High	0.238	0.015	0.359	153.7	202.1	150.4	36.6	3.1	54	2282.3	3001.7	2233.9	544.1	46	801.5	1773.7	2111.4	2233.9	34.8	3	196.2	14	14	14	9	4	13	96.52	3	3	0	0
High	P19338	Nucleolin OS=Homo sapiens OX=9606 GN=NCL PE=1 SV=3	28.169	37	55	37	High	High	High	High	High	High	1.3	0.871	1.208	97.9	102.3	83	127.3	89.1	100.3	9961.1	10402.4	8445.5	12949.1	9059.5	10205.9	7741.3	7317	8445.5	827.5	583.3	2497.9	31	31	31	31	30	31	119.43	3	3	0	0
High	H7C4C5	Microtubule-associated protein (Fragment) OS=Homo sapiens OX=9606 GN=MAP4 PE=1 SV=1	43.8134	24	32	1	Medium	Medium	Medium	Medium	Medium	Medium	0.364	0.203	0.355	170.5	140.7	146.2	62.1	28.6	51.9	135.2	111.6	115.9	49.2	22.6	41.2	105.1	78.5	115.9	3.1	1.5	10.1	1	1	1	1	1	1	74.61	3	3	0	0
High	O14776	Transcription elongation regulator 1 OS=Homo sapiens OX=9606 GN=TCERG1 PE=1 SV=2	27.3224	36	39	36	High	High	High	High	High	High	0.382	0.173	0.486	151.2	126.9	163.1	57.7	21.9	79.2	3905.8	3279.8	4213.6	1490.9	565.8	2046.9	3035.4	2307	4213.6	95.3	36.4	501	32	31	32	26	11	32	96.74	3	3	0	0
High	Q7Z460	CLIP-associating protein 1 OS=Homo sapiens OX=9606 GN=CLASP1 PE=1 SV=1	18.2705	25	27	23	High	High	High	High	High	High	1.323	0.156	0.873	108.4	113.1	116.1	143.4	17.7	101.3	1667.2	1739	1786	2206.3	272.1	1558.5	1295.7	1223.2	1786	141	17.5	381.5	19	19	19	15	5	18	83.81	3	3	0	0
High	P30040	Endoplasmic reticulum resident protein 29 OS=Homo sapiens OX=9606 GN=ERP29 PE=1 SV=4	53.6398	15	41	15	High	High	High	High	High	High	0.491	0.055	0.407	140.8	177.4	144.2	69.2	9.7	58.7	7130.8	8983.9	7300.3	3502	490.2	2970.4	5541.7	6319.3	7300.3	223.8	31.6	727	16	16	16	13	7	15	137.13	3	3	0	0
High	Q5SSJ5	Heterochromatin protein 1-binding protein 3 OS=Homo sapiens OX=9606 GN=HP1BP3 PE=1 SV=1	33.4539	23	35	23	High	High	High	High	High	High	0.743	0.655	1.48	111.4	84.6	107.2	82.8	55.4	158.7	5454.7	4141.3	5247.9	4052.3	2714.6	7768.8	4239.1	2913	5247.9	258.9	174.8	1901.5	22	22	22	20	19	22	99.46	3	3	0	0
High	P28799	Progranulin OS=Homo sapiens OX=9606 GN=GRN PE=1 SV=2	33.0523	15	35	15	High	High	High	High	High	High	0.276	0.635	0.488	97.6	216.7	81.5	26.9	137.5	39.8	3839.2	8525	3207.7	1059	5412	1564.7	2983.6	5996.5	3207.7	67.7	348.4	383	17	17	17	13	14	14	115.15	3	3	0	0
High	A0A024R1K7	Tyrosine 3-monooxygenase/tryptophan 5-monooxygenase activation protein, eta polypeptide, isoform CRA_b OS=Homo sapiens OX=9606 GN=YWHAH PE=3 SV=1	51.2195	18	62	12	High	High	High	High	High	High	0.343	0.066	0.311	125.2	167.6	193.2	42.9	11	60	7184.3	9623.3	11092	2464	630.8	3446.6	5583.3	6769	11092	157.5	40.6	843.6	17	17	17	10	8	14	175.05	3	3	0	0
High	P23284	Peptidyl-prolyl cis-trans isomerase B OS=Homo sapiens OX=9606 GN=PPIB PE=1 SV=2	62.5	20	54	19	High	High	High	High	High	High	0.581	0.792	0.727	136	105.6	113.3	79	83.7	82.4	13140.3	10197.6	10941	7633.9	8081.5	7956.9	10212	7172.9	10941	487.8	520.3	1947.5	20	20	20	18	19	20	151.92	3	3	0	0
High	D3DSQ1	N-acylsphingosine amidohydrolase (Acid ceramidase) 1, isoform CRA_c OS=Homo sapiens OX=9606 GN=ASAH1 PE=4 SV=1	32.0513	19	39	19	High	High	High	High	High	High	0.824	0.913	0.979	93.8	133.2	88	77.3	121.6	86.2	4663.2	6623.3	4374.8	3842.3	6047.6	4284.3	3624	4658.8	4374.8	245.5	389.4	1048.6	19	19	19	19	19	19	126.04	3	3	0	0
High	Q59FZ4	Serine/threonine kinase 4 variant (Fragment) OS=Homo sapiens OX=9606 PE=2 SV=1	41.4873	20	28	20	High	High	High	High	High	High	0.344	0.233	0.252	136	171.1	164.8	46.8	39.8	41.5	3070.6	3862.9	3721.8	1056.3	898.9	937.3	2386.3	2717.2	3721.8	67.5	57.9	229.4	18	18	18	16	13	17	87.97	3	3	0	0
High	V9HW96	Chaperonin containing TCP1, subunit 2 (Beta), isoform CRA_b OS=Homo sapiens OX=9606 GN=HEL-S-100n PE=1 SV=1	41.6822	21	30	21	High	High	High	High	High	High	0.779	0.118	0.516	113	122	173.1	88.1	14.4	89.3	3260	3517.8	4992.7	2540.4	416.4	2576	2533.5	2474.4	4992.7	162.3	26.8	630.5	20	20	20	10	8	18	89.2	3	3	0	0
High	Q59G96	Dynamin 2 isoform 4 variant (Fragment) OS=Homo sapiens OX=9606 PE=2 SV=1	44.1478	26	35	1	High	High	High	Not Found	Not Found	Not Found																												96.62	0	0	0	0
High	Q03252	Lamin-B2 OS=Homo sapiens OX=9606 GN=LMNB2 PE=1 SV=4	44.1935	29	35	25	High	High	High	High	High	High	1.187	0.317	0.591	103.1	111.1	143.3	122.4	35.2	84.8	2616.2	2818.9	3635.7	3105.5	892.7	2149.7	2033.2	1982.8	3635.7	198.4	57.5	526.2	21	21	21	18	10	21	99.58	3	3	0	0
High	A8KAL2	cDNA FLJ76981, highly similar to Homo sapiens golgi autoantigen, golgin subfamily a, 5 (GOLGA5), mRNA OS=Homo sapiens OX=9606 PE=2 SV=1	33.1053	23	28	1	High	High	High	Not Found	Not Found	High	1.079	0.715	1.233	109.6	94.9	93.8	118.2	67.9	115.6	3257.7	2822	2787.2	3513.5	2019	3436.8	2531.7	1985	2787.2	224.5	130	841.2	21	21	21	16	11	21	92.17	3	3	0	0
High	A0A024R7M6	GATA zinc finger domain containing 2A, isoform CRA_a OS=Homo sapiens OX=9606 GN=GATAD2A PE=4 SV=1	43.6909	21	35	19	High	High	High	High	High	High	1.033	0.195	0.827	127	77.1	136.7	131.2	15.1	113	3809.4	2313.9	4099.6	3934.7	452.1	3390.7	2960.5	1627.6	4099.6	251.4	29.1	829.9	20	20	20	18	10	20	101.15	3	3	0	0
High	Q9Y4G6	Talin-2 OS=Homo sapiens OX=9606 GN=TLN2 PE=1 SV=4	7.0417	25	49	1	High	High	High	High	High	High	0.196	0.12	0.562	234.9	92.3	138.1	46	11.1	77.6	842.6	331	495.3	164.8	39.7	278.4	654.8	232.8	495.3	10.5	2.6	68.1	2	2	2	2	2	2	124.28	3	3	0	0
High	D6RCA8	Annexin (Fragment) OS=Homo sapiens OX=9606 GN=ANXA3 PE=1 SV=1	94.0299	18	63	2	High	High	High	Not Found	Not Found	High	0.01	0.01	0.228	110.7	115	304.6			69.6	299.2	310.8	822.9			187.9	232.5	218.6	822.9			46	2	2	2			2	223.89	3	1	0	0
High	P61981	14-3-3 protein gamma OS=Homo sapiens OX=9606 GN=YWHAG PE=1 SV=2	48.583	16	69	2	High	High	High	High	High	High	0.13	0.039	0.16	167.9	144.5	224.2	21.8	5.7	36	2960.6	2548.6	3954.5	383.7	99.8	634.4	2300.8	1792.7	3954.5	24.5	6.4	155.3	9	9	9	7	2	9	194.88	3	3	0	0
High	O60763	General vesicular transport factor p115 OS=Homo sapiens OX=9606 GN=USO1 PE=1 SV=2	27.2349	22	26	22	High	High	High	High	High	High	0.658	0.075	0.796	112.4	159.9	134.6	74	12	107.1	1747.5	2485	2091.3	1149.8	186.2	1665	1358.1	1748	2091.3	73.5	12	407.5	20	20	20	13	6	18	79.36	3	3	0	0
High	Q59G12	Lamina-associated polypeptide 2, isoforms beta/gamma variant (Fragment) OS=Homo sapiens OX=9606 PE=2 SV=1	55.5556	18	29	1	High	High	High	High	High	High	6.57	0.715	6	28.3	24.2	49.2	185.8	17.3	295.2	156.7	134.1	272.8	1029.7	95.9	1636.6	121.8	94.4	272.8	65.8	6.2	400.6	1	1	1	1	1	1	98.76	3	3	0	0
High	Q8TBA6	Golgin subfamily A member 5 OS=Homo sapiens OX=9606 GN=GOLGA5 PE=1 SV=3	33.1053	23	28	1	High	High	High	High	Not Found	High																												92.01	0	0	0	0
High	E5KSU5	Mitochondrial transcription factor A OS=Homo sapiens OX=9606 GN=TFAM PE=4 SV=1	59.3496	25	34	25	High	High	High	High	High	High	0.302	0.223	0.665	155.5	106.2	160.8	46.9	23.7	107	8037.1	5487.3	8312.2	2425.2	1223.3	5530.3	6246	3859.7	8312.2	155	78.8	1353.6	26	26	26	23	17	26	88.73	3	3	0	0
High	Q6ZMI0	Protein phosphatase 1 regulatory subunit 21 OS=Homo sapiens OX=9606 GN=PPP1R21 PE=1 SV=1	27.8205	23	27	23	High	High	High	High	High	High	0.344	0.39	0.395	158.3	114.8	163.3	54.4	44.8	64.5	3654.5	2651.7	3769.2	1256	1033.4	1488.3	2840.1	1865.2	3769.2	80.3	66.5	364.3	20	20	20	14	6	20	79.59	3	3	0	0
High	P62906	60S ribosomal protein L10a OS=Homo sapiens OX=9606 GN=RPL10A PE=1 SV=2	55.7604	16	49	16	High	High	High	High	High	High	0.587	0.203	0.406	152.7	120.7	151.1	89.7	24.5	61.3	11896	9399	11771.2	6984.2	1910.4	4774.9	9245	6611.3	11771.2	446.3	123	1168.7	20	20	20	18	12	19	137.69	3	3	0	0
High	Q59E90	Alpha-mannosidase (Fragment) OS=Homo sapiens OX=9606 PE=2 SV=1	19.6624	17	25	17	High	High	High	High	High	High	0.155	0.191	0.201	150.5	182.9	173.4	23.4	35	34.9	2925.9	3554	3369.5	453.8	680.6	677.7	2273.9	2499.8	3369.5	29	43.8	165.9	16	16	16	10	5	14	79.43	3	3	0	0
High	Q32Q12	Nucleoside diphosphate kinase OS=Homo sapiens OX=9606 GN=NME1-NME2 PE=1 SV=1	66.0959	19	50	10	High	High	High	High	High	High	0.442	0.307	0.837	133.5	133.5	126.8	59	41	106.2	9400	9402.8	8931	4157.3	2890.6	7478.4	7305.2	6613.9	8931	265.7	186.1	1830.4	20	20	20	18	18	20	125.5	3	3	0	0
High	E7ER45	Maltase-glucoamylase, intestinal OS=Homo sapiens OX=9606 GN=MGAM PE=1 SV=2	11.769	20	25	10	High	High	High	High	High	High	1.203	0.987	0.814	90.7	85.2	127.3	109.1	84.1	103.6	2860.8	2689.1	4016.8	3442.2	2654.9	3268.1	2223.3	1891.5	4016.8	220	170.9	799.9	19	19	19	19	17	19	77.46	3	3	0	0
High	P52566	Rho GDP-dissociation inhibitor 2 OS=Homo sapiens OX=9606 GN=ARHGDIB PE=1 SV=3	62.6866	15	47	15	High	High	High	High	High	High	1.805	1.73	0.79	84.9	71.7	92.8	153.3	124	73.3	8239.5	6950.8	9003.5	14874.9	12026.4	7110.5	6403.3	4889.1	9003.5	950.5	774.3	1740.3	18	18	18	18	18	18	99.07	3	3	0	0
High	P54727	UV excision repair protein RAD23 homolog B OS=Homo sapiens OX=9606 GN=RAD23B PE=1 SV=1	35.9413	17	33	14	High	High	High	High	High	High	0.271	0.363	0.308	156.2	152.2	148.3	42.3	55.3	45.7	5288.3	5153.5	5019.4	1431.8	1871.3	1545.7	4109.8	3625	5019.4	91.5	120.5	378.3	16	16	16	13	11	15	92	3	3	0	0
High	Q6FHX6	Flap endonuclease 1 OS=Homo sapiens OX=9606 GN=FEN1 PE=2 SV=1	47.6316	18	31	17	High	High	High	High	High	High	0.514	0.05	0.294	152.5	159	156.3	78.3	8	45.9	4759.8	4963.6	4879.9	2446.1	250.3	1433	3699.1	3491.4	4879.9	156.3	16.1	350.7	19	19	19	13	9	17	101.2	3	3	0	0
High	P49588	Alanine--tRNA ligase, cytoplasmic OS=Homo sapiens OX=9606 GN=AARS1 PE=1 SV=2	23.1405	24	27	24	High	High	High	High	High	High	0.439	0.066	0.258	136.9	148.7	194.2	60.1	9.9	50.2	3994	4339.1	5665.9	1752.9	288.2	1463.8	3103.9	3052.1	5665.9	112	18.6	358.3	22	22	22	14	9	22	72.31	3	3	0	0
High	O14745	Na(+)/H(+) exchange regulatory cofactor NHE-RF1 OS=Homo sapiens OX=9606 GN=SLC9A3R1 PE=1 SV=4	57.2626	23	28	23	High	High	High	High	High	High	0.718	0.616	2.322	100.4	90	84.9	72.1	55.4	197.2	4301	3852.6	3635.4	3087.6	2371.9	8442.6	3342.5	2709.9	3635.4	197.3	152.7	2066.4	21	21	21	20	18	21	79.41	3	3	0	0
High	P46783	40S ribosomal protein S10 OS=Homo sapiens OX=9606 GN=RPS10 PE=1 SV=1	61.8182	16	57	15	High	High	High	High	High	High	0.312	0.143	0.372	168.2	133.7	165	52.5	19.2	61.4	11888.4	9449.3	11666.9	3711.4	1354.4	4343.2	9239.1	6646.6	11666.9	237.2	87.2	1063	17	17	17	17	9	16	140.93	3	3	0	0
High	B7Z532	cDNA FLJ51028, highly similar to 60 kDa heat shock protein, mitochondrial OS=Homo sapiens OX=9606 PE=2 SV=1	50.2041	17	39	1	High	Not Found	High	Not Found	Not Found	Not Found																												107.83	0	0	0	0
High	O75955	Flotillin-1 OS=Homo sapiens OX=9606 GN=FLOT1 PE=1 SV=3	44.0281	20	27	19	High	High	High	High	High	High	1.119	0.156	0.372	98.3	138.6	168.5	110.1	21.7	62.8	2376.1	3350.1	4072.6	2659.4	523.5	1516.3	1846.6	2356.4	4072.6	169.9	33.7	371.1	19	19	19	17	10	16	84.41	3	3	0	0
High	Q9Y3L3	SH3 domain-binding protein 1 OS=Homo sapiens OX=9606 GN=SH3BP1 PE=1 SV=3	36.6619	20	36	20	High	High	High	High	High	High	1.205	0.13	0.464	104.4	125.4	155.9	125.7	16.2	72.4	2185.3	2626.5	3264.4	2633.1	340.3	1515.3	1698.3	1847.5	3264.4	168.3	21.9	370.9	18	18	18	14	9	15	116.17	3	3	0	0
High	B3KNI2	cDNA FLJ14650 fis, clone NT2RP2002185, highly similar to Ubiquilin-1 OS=Homo sapiens OX=9606 PE=2 SV=1	23.4295	11	35	5	High	High	High	High	High	High	0.538	0.071	0.639	134.7	179.2	122.5	72.5	12.7	78.3	3452.2	4591.4	3139.5	1858.3	326.5	2006.8	2682.9	3229.6	3139.5	118.7	21	491.2	14	14	14	10	6	14	121.93	3	3	0	0
High	P07686	Beta-hexosaminidase subunit beta OS=Homo sapiens OX=9606 GN=HEXB PE=1 SV=3	34.7122	21	28	20	High	High	High	High	High	High	0.557	0.133	0.252	122.7	141.9	198.3	68.3	18.9	50	2916.7	3371.7	4711.8	1623.3	448.9	1187.2	2266.7	2371.6	4711.8	103.7	28.9	290.6	18	18	18	11	10	18	89.3	3	3	0	0
High	Q08379	Golgin subfamily A member 2 OS=Homo sapiens OX=9606 GN=GOLGA2 PE=1 SV=3	24.9501	23	26	23	High	High	High	High	High	High	1.226	0.511	0.859	118.8	69.8	123.8	145.6	35.6	106.4	2867.9	1685.8	2989.8	3515.5	860.8	2568.5	2228.8	1185.8	2989.8	224.6	55.4	628.7	22	22	22	18	8	21	80.16	3	3	0	0
High	J3QRS3	Myosin regulatory light chain 12A OS=Homo sapiens OX=9606 GN=MYL12A PE=1 SV=1	57.6271	12	64	12	High	High	High	High	High	High	1.014	1.204	2.13	67.6	135.3	52.9	68.6	162.9	112.7	7480.7	14968.3	5851	7587.5	18014.4	12463.7	5813.6	10528.7	5851	484.9	1159.8	3050.6	16	16	16	16	16	16	194.92	3	3	0	0
High	Q8WXX5	DnaJ homolog subfamily C member 9 OS=Homo sapiens OX=9606 GN=DNAJC9 PE=1 SV=1	49.2308	18	31	18	High	High	High	High	High	High	0.263	0.066	0.297	166.2	163.4	166.3	43.8	10.8	49.4	6549.1	6438.4	6552.4	1725.2	425.3	1945.6	5089.6	4528.7	6552.4	110.2	27.4	476.2	19	19	19	15	5	19	91.92	3	3	0	0
High	V9HW88	Calreticulin OS=Homo sapiens OX=9606 GN=HEL-S-99n PE=2 SV=1	44.6043	19	30	19	High	High	High	High	High	High	0.369	0.618	0.345	183.1	123.8	110.9	67.5	76.5	38.2	7937.8	5366	4806.8	2925.9	3318.4	1658.1	6168.9	3774.5	4806.8	187	213.7	405.8	18	18	18	17	16	16	63.22	3	3	0	0
High	Q15691	Microtubule-associated protein RP/EB family member 1 OS=Homo sapiens OX=9606 GN=MAPRE1 PE=1 SV=3	44.7761	18	34	15	High	High	High	High	High	High	0.344	0.15	0.456	134.5	173.4	150.9	46.3	26.1	68.8	8485.2	10934.7	9520	2917.6	1644.2	4339.2	6594.3	7691.4	9520	186.4	105.9	1062	18	18	18	14	11	16	100.28	3	3	0	0
High	Q07812	Apoptosis regulator BAX OS=Homo sapiens OX=9606 GN=BAX PE=1 SV=1	50.5208	11	38	11	High	High	High	High	High	High	0.947	0.508	1.121	93.9	122.8	109.3	89	62.4	122.6	3715.1	4860.2	4326.6	3519.9	2468.7	4852	2887.2	3418.7	4326.6	224.9	158.9	1187.5	16	16	16	15	15	16	123.24	3	3	0	0
High	A2NX48	Bactericidal /Permeability Increasing Protein OS=Homo sapiens OX=9606 GN=BPI' PE=4 SV=1	40.4	12	32	2	High	High	High	High	High	High	8.124	2.442	1.163	6.4	2.2	246.6	52.4	5.5	286.8	79	27.5	3021	641.9	67.1	3513.4	61.4	19.3	3021	41	4.3	859.9	3	3	3	2	2	3	108.2	3	3	0	0
High	O75947	ATP synthase subunit d, mitochondrial OS=Homo sapiens OX=9606 GN=ATP5PD PE=1 SV=3	76.3975	14	29	14	High	High	High	High	High	High	0.191	0.107	0.364	186.4	134.5	167.9	35.7	14.4	61.2	7939.9	5732.1	7153.2	1519.3	612	2605.6	6170.5	4031.9	7153.2	97.1	39.4	637.7	16	16	16	12	12	15	93.61	3	3	0	0
High	P48047	ATP synthase subunit O, mitochondrial OS=Homo sapiens OX=9606 GN=ATP5PO PE=1 SV=1	71.831	15	35	15	High	High	High	High	High	High	0.299	0.158	0.634	173	101.3	157.9	51.8	16	100.1	8206.8	4803.7	7490.4	2457.7	757.9	4746.7	6377.9	3378.9	7490.4	157	48.8	1161.8	16	16	16	15	13	16	103.33	3	3	0	0
High	Q9Y6A5	Transforming acidic coiled-coil-containing protein 3 OS=Homo sapiens OX=9606 GN=TACC3 PE=1 SV=1	26.0143	22	28	22	High	High	High	High	High	High	0.939	0.227	1.647	98.5	132.4	93.2	92.5	30	153.4	2787.5	3746.3	2636.1	2617.2	848.9	4341.6	2166.3	2635.2	2636.1	167.2	54.7	1062.6	20	20	20	17	15	20	87.16	3	3	0	0
High	A0A087WUC6	Signal peptidase complex subunit 2 OS=Homo sapiens OX=9606 GN=SPCS2 PE=1 SV=1	54.6256	21	34	21	High	High	High	High	High	High	0.212	0.038	0.228	174.5	144	194.7	36.9	5.5	44.3	6432.9	5309.1	7176.6	1360.9	201.5	1633.6	4999.3	3734.4	7176.6	87	13	399.8	23	23	23	16	8	18	97.17	3	3	0	0
High	A0A024R1U0	Ran GTPase activating protein 1, isoform CRA_d OS=Homo sapiens OX=9606 GN=RANGAP1 PE=4 SV=1	33.7308	18	24	18	High	High	High	High	High	High	0.628	0.104	0.369	139	127.3	170.3	87.3	13.3	62.9	3787.8	3468.7	4642	2378.5	361.2	1714.6	2943.7	2439.8	4642	152	23.3	419.7	19	19	19	14	10	18	75.98	3	3	0	0
High	Q7Z6P3	Ras-related protein Rab-44 OS=Homo sapiens OX=9606 GN=RAB44 PE=1 SV=4	22.7228	14	22	14	High	High	High	High	High	High	0.971	0.189	0.306	122.3	140.2	147.1	118.8	26.5	45.1	1558.3	1786	1873.8	1513.2	337.1	573.9	1211	1256.3	1873.8	96.7	21.7	140.5	12	12	12	10	6	10	91.78	3	3	0	0
High	Q15276	Rab GTPase-binding effector protein 1 OS=Homo sapiens OX=9606 GN=RABEP1 PE=1 SV=2	23.0858	21	24	20	High	High	High	High	High	High	0.922	0.164	1.629	115.9	100.3	99.1	106.9	16.5	161.4	1920.2	1662	1642	1770.7	273	2674.7	1492.3	1169.1	1642	113.2	17.6	654.6	18	18	18	13	6	17	71.61	3	3	0	0
High	H7BYY1	Tropomyosin 1 (Alpha), isoform CRA_m OS=Homo sapiens OX=9606 GN=TPM1 PE=1 SV=1	52.4194	22	54	4	High	High	High	High	High	High	2.491	2.938	7.844	41.4	33.4	36.7	103.1	98	287.5	728.2	586.8	644.8	1813.7	1723.9	5058	565.9	412.8	644.8	115.9	111	1238	10	10	10	10	10	10	151.59	3	3	0	0
High	Q15365	Poly(rC)-binding protein 1 OS=Homo sapiens OX=9606 GN=PCBP1 PE=1 SV=2	48.3146	13	26	7	High	High	High	High	High	High	0.238	0.215	0.856	123.6	192.3	114.9	29.4	41.4	98.3	4206.4	6542.3	3909	1000.2	1409.4	3345.6	3269	4601.9	3909	63.9	90.7	818.9	16	16	16	14	14	16	93.33	3	3	0	0
High	E7EUU4	Eukaryotic translation initiation factor 4 gamma 1 OS=Homo sapiens OX=9606 GN=EIF4G1 PE=1 SV=1	17.2436	23	26	20	High	High	High	High	High	High	0.628	0.245	0.502	133.2	123.9	152.4	83.7	30.3	76.4	2670.9	2484.4	3055.8	1678.1	608.4	1532.5	2075.7	1747.5	3055.8	107.2	39.2	375.1	21	20	21	16	10	20	74.34	3	3	0	0
High	E9PQB7	Cofilin-1 (Fragment) OS=Homo sapiens OX=9606 GN=CFL1 PE=1 SV=1	86.8852	19	60	2	High	High	High	High	High	High	0.139	0.763	0.341	39	267.8	62.1	5.4	204.4	21.2	210.5	1446.9	335.7	29.2	1104.3	114.6	163.6	1017.8	335.7	1.9	71.1	28.1	2	2	2	1	2	2	147.13	3	3	0	0
High	Q14847	LIM and SH3 domain protein 1 OS=Homo sapiens OX=9606 GN=LASP1 PE=1 SV=2	55.9387	15	38	15	High	High	High	High	High	High	2.496	5.747	9.533	35.6	28.5	26.9	88.8	164	256.2	3715.6	2981.4	2807.2	9275.5	17133.7	26760.7	2887.6	2097.1	2807.2	592.7	1103.1	6549.8	15	15	15	14	15	15	116.48	3	3	0	0
High	P23396	40S ribosomal protein S3 OS=Homo sapiens OX=9606 GN=RPS3 PE=1 SV=2	62.1399	20	32	20	High	High	High	High	High	High	0.27	0.032	0.275	118.2	229.9	166.7	32	7.3	45.9	4045.4	7864.7	5702.2	1094.2	251	1569.8	3143.9	5532	5702.2	69.9	16.2	384.2	23	23	23	13	8	21	87.86	3	3	0	0
High	K9JA46	Epididymis luminal secretory protein 52 OS=Homo sapiens OX=9606 GN=EL52 PE=2 SV=1	27.5956	23	29	12	High	High	High	High	High	High	1.097	0.207	0.251	116.9	162.1	127.1	128.3	33.6	32	3302.1	4578.4	3590.3	3623.1	948.9	902.5	2566.2	3220.4	3590.3	231.5	61.1	220.9	21	21	21	16	11	18	80.14	3	3	0	0
High	B3KNT3	Steroid receptor RNA activator 1, isoform CRA_a OS=Homo sapiens OX=9606 GN=SRA1 PE=2 SV=1	60.3376	15	20	15	High	High	High	High	High	High	0.715	0.681	1.105	110.1	89.5	123.9	78.7	60.9	136.9	3435	2794.6	3867.2	2455.8	1901.8	4272.7	2669.5	1965.7	3867.2	156.9	122.4	1045.8	16	16	16	16	14	16	67.01	3	3	0	0
High	P46939	Utrophin OS=Homo sapiens OX=9606 GN=UTRN PE=1 SV=2	7.224	25	40	25	High	High	High	High	High	High	1.259	3.213	0.777	59.3	84.8	61.2	74.7	272.5	47.5	5446.2	7786.2	5615.9	6857	25018.9	4361	4232.5	5476.8	5615.9	438.2	1610.8	1067.4	22	22	22	12	9	22	107.44	3	3	0	0
High	A0A024R6I7	Alpha-1-antitrypsin OS=Homo sapiens OX=9606 GN=SERPINA1 PE=1 SV=1	35.1675	19	26	12	High	High	High	High	High	High	1.44	2.185	2.506	75.6	65.4	59.2	108.8	142.8	148.3	4894.4	4234.2	3833	7045.8	9251.4	9604.6	3803.7	2978.3	3833	450.2	595.6	2350.8	19	19	19	19	18	19	73.35	3	3	0	0
High	B4E284	cDNA FLJ51188, highly similar to N-acetylglucosamine-6-sulfatase (EC3.1.6.14) OS=Homo sapiens OX=9606 PE=2 SV=1	23.6301	13	31	13	High	High	High	High	High	High	1.099	0.961	0.716	96.4	116.7	98.3	106	112.2	70.4	4821.3	5837.4	4914.9	5299.2	5610.2	3518.6	3746.9	4106	4914.9	338.6	361.2	861.2	13	13	13	10	11	13	87.14	3	3	0	0
High	A8K3C3	T-complex protein 1 subunit delta OS=Homo sapiens OX=9606 PE=2 SV=1	32.282	17	24	17	High	High	High	High	High	High	0.67	0.261	0.509	109.6	145.2	155	73.4	37.9	79	2803.6	3714.9	3967.2	1877.7	968.9	2020.9	2178.8	2613.1	3967.2	120	62.4	494.6	17	17	17	12	9	14	81.68	3	3	0	0
High	B4DE78	cDNA FLJ52141, highly similar to 14-3-3 protein gamma OS=Homo sapiens OX=9606 PE=2 SV=1	58.4541	15	67	1	Medium	Medium	Medium	Medium	Not Found	Not Found	3.002	0.01	0.01	108.6	41.7	123.7	326			55.1	21.1	62.8	165.3			42.8	14.9	62.8	10.6			1	1	1	1			187.17	3	1	0	0
High	K7EJH8	Alpha-actinin-4 (Fragment) OS=Homo sapiens OX=9606 GN=ACTN4 PE=1 SV=1	72.5275	15	32	1	High	High	High	High	High	High	0.677	0.481	0.531	128.8	122.5	132.4	87.2	58.9	70.3	214.5	204.1	220.6	145.2	98.1	117.1	166.7	143.6	220.6	9.3	6.3	28.7	1	1	1	1	1	1	86.73	3	3	0	0
High	J3KPF3	4F2 cell-surface antigen heavy chain OS=Homo sapiens OX=9606 GN=SLC3A2 PE=1 SV=1	29.794	17	23	17	High	High	High	High	High	High	0.259	0.049	0.312	144.7	174.3	178.9	37.5	8.6	55.9	2670.5	3216.9	3301.1	692.1	159.2	1031.6	2075.4	2262.8	3301.1	44.2	10.2	252.5	15	15	15	9	6	12	78.97	3	3	0	0
High	Q99961	Endophilin-A2 OS=Homo sapiens OX=9606 GN=SH3GL1 PE=1 SV=1	44.5652	18	25	18	High	High	High	High	High	High	0.408	0.118	0.837	137.7	135.6	138.5	56.2	16	116	3589.5	3535.9	3611.3	1466.2	417.8	3023.4	2789.6	2487.1	3611.3	93.7	26.9	740	18	18	18	14	10	18	81.15	3	3	0	0
High	Q86VS8	Protein Hook homolog 3 OS=Homo sapiens OX=9606 GN=HOOK3 PE=1 SV=2	31.6156	21	22	21	High	High	High	High	High	High	0.709	0.222	0.538	148.4	110.5	137.6	105.2	24.5	74	1863	1387.1	1727.6	1320.5	307.3	928.8	1447.8	975.7	1727.6	84.4	19.8	227.3	18	18	18	13	8	15	71.35	3	3	0	0
High	P35998	26S proteasome regulatory subunit 7 OS=Homo sapiens OX=9606 GN=PSMC2 PE=1 SV=3	38.3372	21	25	21	High	High	High	High	High	High	1.785	0.091	0.491	114	89.4	124.1	203.4	8.2	60.9	3824.1	2999.9	4164.4	6825.8	273.9	2044.5	2971.9	2110.1	4164.4	436.2	17.6	500.4	18	18	18	15	5	16	68.72	3	3	0	0
High	H0YK48	Tropomyosin alpha-1 chain OS=Homo sapiens OX=9606 GN=TPM1 PE=1 SV=1	46.371	19	52	0	High	High	High	High	High	High																												147.77	0	0	0	0
High	G9K388	YWHAE/FAM22A fusion protein (Fragment) OS=Homo sapiens OX=9606 GN=YWHAE/FAM22A fusion PE=2 SV=1	31.25	17	43	14	High	High	High	High	High	High	1.536	0.108	0.204	97.8	162.8	142.6	150.2	17.6	29.1	3373.1	5615.8	4921.2	5181.9	607.6	1003.9	2621.4	3950.2	4921.2	331.1	39.1	245.7	17	17	17	9	11	16	113.18	3	3	0	0
High	F8VXC8	SWI/SNF complex subunit SMARCC2 OS=Homo sapiens OX=9606 GN=SMARCC2 PE=1 SV=1	16.2249	21	27	16	High	High	High	High	High	High	0.723	0.318	0.502	126.1	151	122.3	91.2	48.1	61.4	2850	3413.2	2765.2	2060.9	1086.7	1387.8	2214.9	2400.8	2765.2	131.7	70	339.7	21	21	21	18	11	21	67.69	3	3	0	0
High	P48960	CD97 antigen OS=Homo sapiens OX=9606 GN=CD97 PE=1 SV=4	18.6826	11	20	9	High	High	High	High	High	High	0.299	0.323	0.406	137.2	174.8	135.5	41.1	56.5	55	2151.7	2741.2	2125.4	644.1	886	862.2	1672.2	1928.2	2125.4	41.2	57	211	11	11	11	10	8	10	72.54	3	3	0	0
High	A8K287	Synaptosomal-associated protein OS=Homo sapiens OX=9606 GN=SNAP23 PE=1 SV=1	70.6161	14	19	14	High	High	High	High	High	High	0.24	0.282	1.101	151.3	132.9	115.2	36.3	37.5	126.8	2538	2229.5	1933	609.5	628.9	2127.5	1972.4	1568.2	1933	39	40.5	520.7	13	12	13	12	10	13	76.03	3	3	0	0
High	Q9H098	Protein FAM107B OS=Homo sapiens OX=9606 GN=FAM107B PE=1 SV=1	64.8855	15	30	1	High	High	High	High	High	High	1.639	0.656	2.317	61.7	41.8	110.9	101.1	27.4	257	43.1	29.2	77.5	70.7	19.2	179.6	33.5	20.5	77.5	4.5	1.2	44	1	1	1	1	1	1	75.26	3	3	0	0
High	V9HW48	SH3 domain-binding glutamic acid-rich-like protein OS=Homo sapiens OX=9606 GN=HEL-S-115 PE=2 SV=1	91.2281	12	41	12	High	High	High	High	High	High	1.051	2.006	0.881	95.3	87.2	75.7	100.2	174.9	66.8	8507.1	7783.7	6763.3	8942.4	15616	5960.4	6611.3	5475	6763.3	571.4	1005.4	1458.8	12	12	12	12	12	12	132.76	3	3	0	0
High	A0A1C7CYX8	Protein FAM107B (Fragment) OS=Homo sapiens OX=9606 GN=FAM107B PE=1 SV=1	64.6154	15	29	1	High	High	High	High	High	High	0.367	0.586	0.703	137.6	90.8	157.3	50.5	53.2	110.6	7400.6	4884.7	8455.7	2713.2	2860.9	5945.7	5751.4	3435.9	8455.7	173.4	184.2	1455.2	16	16	16	14	14	16	73.89	3	3	0	0
High	V9HWJ8	Epididymis secretory protein Li 283 OS=Homo sapiens OX=9606 GN=HEL-S-283 PE=2 SV=1	46.063	14	26	14	High	High	High	High	High	High	0.466	0.189	0.279	144.7	160.4	154.2	67.4	30.3	43	3652.7	4048.6	3890.7	1702.1	764.4	1084.5	2838.7	2847.8	3890.7	108.8	49.2	265.4	13	13	13	11	5	13	80.9	3	3	0	0
High	Q6P5V6	SNX5 protein (Fragment) OS=Homo sapiens OX=9606 GN=SNX5 PE=2 SV=1	36.165	19	30	17	High	High	High	High	High	High	0.237	0.066	0.232	139.5	199	174.6	33.1	13.2	40.5	3205.4	4573.3	4012.2	760.2	304	931.1	2491.1	3216.8	4012.2	48.6	19.6	227.9	17	17	17	9	8	15	84.31	3	3	0	0
High	V9HWC2	Epididymis secretory sperm binding protein Li 67p OS=Homo sapiens OX=9606 GN=HEL-S-67p PE=2 SV=1	52.9101	13	39	13	High	High	High	High	High	High	0.134	0.068	0.388	164.5	193	149.4	22	13.1	58	7191.7	8440	6530.6	962	573.6	2535	5589	5936.7	6530.6	61.5	36.9	620.4	15	15	15	13	11	13	105.36	3	3	0	0
High	B2RC45	cDNA, FLJ95846, highly similar to Homo sapiens serpin peptidase inhibitor, clade B (ovalbumin), member 10 (SERPINB10), mRNA OS=Homo sapiens OX=9606 PE=2 SV=1	39.7985	17	23	16	High	High	High	High	High	High	0.529	0.235	0.391	98.3	173.5	169.2	52.1	40.8	66.2	2238.6	3949.8	3851.7	1185.2	927.8	1506.4	1739.7	2778.2	3851.7	75.7	59.7	368.7	16	16	16	14	13	15	76.06	3	3	0	0
High	O75396	Vesicle-trafficking protein SEC22b OS=Homo sapiens OX=9606 GN=SEC22B PE=1 SV=4	48.3721	9	24	9	High	High	High	High	High	High	0.126	0.023	0.154	183.5	165.4	194.2	23.2	3.8	29.8	3508.1	3161.7	3712.8	442.9	72.4	570.5	2726.3	2224	3712.8	28.3	4.7	139.6	11	11	11	6	4	9	90.04	3	3	0	0
High	A0A0S2Q0B1	AT-rich interactive domain-containing protein 1A OS=Homo sapiens OX=9606 GN=ARID1A PE=4 SV=1	10.8096	15	18	15	High	High	High	High	High	High	1.234	0.317	1.35	98.3	85.5	114	121.3	27.1	153.8	1575.4	1369.7	1826.6	1943.4	433.9	2465.1	1224.3	963.5	1826.6	124.2	27.9	603.3	13	13	13	12	10	13	68.73	3	3	0	0
High	P13073	Cytochrome c oxidase subunit 4 isoform 1, mitochondrial OS=Homo sapiens OX=9606 GN=COX4I1 PE=1 SV=1	50.8876	13	39	13	High	High	High	High	High	High	0.87	0.772	0.975	114.3	113.3	93.9	99.4	87.4	91.6	6042.5	5987.3	4964.8	5254.6	4620	4842.4	4695.9	4211.4	4964.8	335.8	297.5	1185.2	18	18	18	17	15	18	106.64	3	3	0	0
High	A0A024RD07	Trinucleotide repeat containing 5, isoform CRA_c OS=Homo sapiens OX=9606 GN=TNRC5 PE=4 SV=1	50.7194	16	24	16	High	High	High	High	High	High	0.469	0.429	1.072	119.6	139.6	108.5	56.1	59.9	116.3	3839.5	4483.2	3484.4	1801.3	1924.1	3735.1	2983.9	3153.5	3484.4	115.1	123.9	914.2	16	16	16	15	13	16	65.62	3	3	0	0
High	A0A140VK27	Leukotriene A(4) hydrolase OS=Homo sapiens OX=9606 PE=2 SV=1	36.8249	20	22	20	High	High	High	High	High	High	0.661	0.726	0.334	113.9	128.4	141.8	75.3	93.2	47.3	3013.8	3396.2	3751.6	1991.3	2465	1251.9	2342.2	2388.9	3751.6	127.2	158.7	306.4	17	17	17	14	15	17	70.76	3	3	0	0
High	Q9UPT5	Exocyst complex component 7 OS=Homo sapiens OX=9606 GN=EXOC7 PE=1 SV=3	27.619	19	23	19	High	High	High	High	High	High	0.434	0.138	0.471	124.5	121.2	192.9	54	16.7	90.8	1910.4	1860.5	2961	828.6	256.6	1393.5	1484.7	1308.7	2961	53	16.5	341.1	16	16	16	15	7	16	67.97	3	3	0	0
High	Q8WW12	PEST proteolytic signal-containing nuclear protein OS=Homo sapiens OX=9606 GN=PCNP PE=1 SV=2	67.9775	15	27	15	High	High	High	High	High	High	1.048	0.67	1.174	98.5	109.6	99.1	103.2	73.4	116.3	4178.2	4646.7	4201.5	4378.8	3111.6	4932.5	3247.1	3268.5	4201.5	279.8	200.3	1207.2	15	15	15	15	14	15	84.51	3	3	0	0
High	Q5T5H1	Alpha-endosulfine OS=Homo sapiens OX=9606 GN=ENSA PE=1 SV=1	43.8503	14	41	13	High	High	High	High	High	High	1.236	1.308	1.171	100.7	68.2	100.2	124.4	89.2	117.3	9276.3	6286.8	9234.5	11461.4	8220.6	10811.2	7209.1	4422.1	9234.5	732.4	529.3	2646.1	16	16	16	16	15	16	99.34	3	3	0	0
High	Q9H910	Jupiter microtubule associated homolog 2 OS=Homo sapiens OX=9606 GN=JPT2 PE=1 SV=1	75.7895	12	29	12	High	High	High	High	High	High	0.98	0.528	0.689	123.4	82.8	135.7	120.9	43.7	93.5	4609.8	3092	5069.3	4518.6	1632.5	3493.8	3582.5	2174.9	5069.3	288.7	105.1	855.1	13	13	13	12	12	12	69.91	3	3	0	0
High	A0A024R4X7	HCG1989366, isoform CRA_a OS=Homo sapiens OX=9606 GN=hCG_1989366 PE=4 SV=1	32.0513	17	21	17	High	High	High	High	High	High	0.684	0.371	1.082	117.7	93.6	131.4	80.5	34.7	142.2	2681.7	2132.1	2994.1	1833.8	790.1	3238.9	2084.1	1499.7	2994.1	117.2	50.9	792.7	13	13	13	10	8	13	74.36	3	3	0	0
High	A0A1U9X972	PRRC2A OS=Homo sapiens OX=9606 PE=4 SV=1	10.7093	19	20	17	High	High	High	High	High	High	0.986	0.285	1.27	114	89	114.2	112.4	25.4	145	1979.8	1546.2	1983.4	1952.1	441.1	2518.4	1538.6	1087.6	1983.4	124.7	28.4	616.4	16	16	16	14	8	16	61.29	3	3	0	0
High	P25786	Proteasome subunit alpha type-1 OS=Homo sapiens OX=9606 GN=PSMA1 PE=1 SV=1	40.6844	13	21	13	High	High	High	High	High	High	0.17	0.044	0.154	149.4	204.5	183.4	25.5	8.9	28.3	3028.2	4145	3717.5	516.2	181.4	572.7	2353.4	2915.6	3717.5	33	11.7	140.2	13	13	13	7	4	13	74.3	3	3	0	0
High	A8K7S0	cDNA FLJ75478, highly similar to Homo sapiens splicing factor 4 (SF4), transcript variant a, mRNA OS=Homo sapiens OX=9606 PE=2 SV=1	33.6434	17	20	17	High	High	High	High	High	High	0.524	0.111	0.439	157	127.4	152.3	82.2	14.1	66.9	1890.9	1534.2	1833.9	990.2	170	805.1	1469.5	1079.1	1833.9	63.3	10.9	197	11	11	11	7	4	11	62.03	3	3	0	0
High	A0A140VJE8	AP complex subunit beta OS=Homo sapiens OX=9606 GN=AP2B1 PE=2 SV=1	20.0841	20	24	11	High	High	High	High	High	High	1.253	0.175	0.374	104.7	152.2	134.9	131.2	26.6	50.4	2301.5	3346	2965.9	2884.4	585.6	1108.5	1788.6	2353.6	2965.9	184.3	37.7	271.3	17	17	17	10	8	16	69.77	3	3	0	0
High	Q15149	Plectin OS=Homo sapiens OX=9606 GN=PLEC PE=1 SV=3	5.70026	25	27	24	High	High	High	High	High	High	0.725	0.176	0.617	125	112.3	156	90.7	19.7	96.3	2153.6	1934.8	2688.6	1562.1	340.2	1658.4	1673.7	1360.9	2688.6	99.8	21.9	405.9	21	21	21	18	13	21	75.22	3	3	0	0
High	A0A024RB87	RAP1B, member of RAS oncogene family, isoform CRA_a OS=Homo sapiens OX=9606 GN=RAP1B PE=4 SV=1	48.913	12	36	1	Medium	Medium	Medium	Medium	Medium	Medium	0.57	0.9	0.741	122.1	108.7	116	69.5	97.8	85.9	7347.9	6542.6	6984.2	4186.3	5886.5	5174	5710.4	4602.1	6984.2	267.5	379	1266.4	13	13	13	13	13	13	111.03	3	3	0	0
High	Q6ZN40	Tropomyosin 1 (Alpha), isoform CRA_f OS=Homo sapiens OX=9606 GN=TPM1 PE=1 SV=1	30.9816	19	52	0	Not Found	Not Found	Not Found	Not Found	Not Found	Not Found																												143.99	0	0	0	0
High	Q9NRY5	Protein FAM114A2 OS=Homo sapiens OX=9606 GN=FAM114A2 PE=1 SV=4	29.1089	15	17	15	High	High	High	High	High	High	0.307	0.069	0.241	158	163.2	176.5	48.5	11.3	42.5	1734.9	1792.8	1938.6	532.2	124	467.2	1348.3	1261	1938.6	34	8	114.4	14	14	14	10	4	12	53.9	3	3	0	0
High	Q9HAV7	GrpE protein homolog 1, mitochondrial OS=Homo sapiens OX=9606 GN=GRPEL1 PE=1 SV=2	54.8387	15	22	15	High	High	High	High	High	High	0.615	0.158	1.145	128.5	107.1	125.2	79.1	16.9	143.3	4189.2	3490.1	4080.2	2578	552.3	4670.8	3255.6	2454.9	4080.2	164.7	35.6	1143.2	16	16	16	15	11	16	65.22	3	3	0	0
High	P05387	60S acidic ribosomal protein P2 OS=Homo sapiens OX=9606 GN=RPLP2 PE=1 SV=1	51.3043	8	53	7	High	High	High	High	High	High	0.279	0.257	0.271	157	155.2	160.6	43.8	40	43.5	8097.1	8005.9	8282.2	2257.9	2060.8	2241.2	6292.7	5631.3	8282.2	144.3	132.7	548.6	8	8	8	8	7	8	191.53	3	3	0	0
High	P62328	Thymosin beta-4 OS=Homo sapiens OX=9606 GN=TMSB4X PE=1 SV=2	95.4545	11	140	7	High	High	High	High	High	High	1.901	4.768	1.202	87.8	40.3	51.3	166.9	192	61.7	32890	15085.5	19223	62515.7	71930.7	23103.2	25560.5	10611.1	19223	3994.9	4631.2	5654.6	12	12	12	12	11	12	335.17	3	3	0	0
High	P80511	Protein S100-A12 OS=Homo sapiens OX=9606 GN=S100A12 PE=1 SV=2	61.9565	14	62	14	High	High	High	High	High	High	10.071	8.978	5.386	23.1	20.3	22.2	232.9	181.9	119.6	7013.2	6145.4	6737.8	70630.5	55176.1	36286.7	5450.3	4322.6	6737.8	4513.4	3552.4	8881.3	14	14	14	14	13	14	165.25	3	3	0	0
High	G3V3D1	NPC intracellular cholesterol transporter 2 (Fragment) OS=Homo sapiens OX=9606 GN=NPC2 PE=1 SV=1	40.2715	14	35	14	High	High	High	High	High	High	0.78	0.734	0.392	126.3	110	132.4	98.5	80.8	51.9	7837.7	6827.3	8212.1	6111.8	5013.8	3221.5	6091.1	4802.3	8212.1	390.6	322.8	788.5	14	14	14	14	12	12	107.32	3	3	0	0
High	F5GZG1	Ras-related protein Rap-1b (Fragment) OS=Homo sapiens OX=9606 GN=RAP1B PE=1 SV=8	64.4628	9	30	1	High	High	High	High	High	High	2.51	2.88	0.863	69.9	68	48.7	175.5	195.8	42.1	94.6	92	65.9	237.4	265	56.9	73.5	64.7	65.9	15.2	17.1	13.9	2	2	2	2	2	1	101.47	3	3	0	0
High	P01040	Cystatin-A OS=Homo sapiens OX=9606 GN=CSTA PE=1 SV=1	94.898	10	20	10	High	High	High	High	High	High	1.803	1.166	1.577	103.8	69.5	61.5	187.2	81	97	3790.8	2535.7	2245.2	6835	2957.3	3540.7	2946	1783.6	2245.2	436.8	190.4	866.6	11	11	11	11	10	11	68.38	3	3	0	0
High	A0A024R3H2	Sortilin-related receptor, L(DLR class) A repeats-containing, isoform CRA_b OS=Homo sapiens OX=9606 GN=SORL1 PE=4 SV=1	10.5239	19	21	19	High	High	High	High	High	High	0.621	0.411	0.48	108.3	172.9	122.1	67.2	71	58.6	1862.1	2974.5	2099.3	1155.5	1221.4	1007.1	1447.1	2092.3	2099.3	73.8	78.6	246.5	17	17	17	13	13	17	62.73	3	3	0	0
High	A6NC48	ADP-ribosyl cyclase/cyclic ADP-ribose hydrolase 2 OS=Homo sapiens OX=9606 GN=BST1 PE=1 SV=1	26.4264	14	43	14	High	High	High	High	High	High	0.754	0.204	1.252	99	136.9	116.2	74.6	28	145.4	4471.9	6186.1	5249.1	3372.7	1264.6	6569.8	3475.3	4351.3	5249.1	215.5	81.4	1608	15	15	15	14	10	15	128.33	3	3	0	0
High	Q10567	AP-1 complex subunit beta-1 OS=Homo sapiens OX=9606 GN=AP1B1 PE=1 SV=2	17.7028	18	22	9	High	High	High	High	High	High	1.022	0.233	0.999	97.6	167.7	98	99.8	39.1	97.8	1043.9	1794	1048	1067.3	418.1	1046.6	811.3	1261.9	1048	68.2	26.9	256.2	9	9	9	9	8	9	62.02	3	3	0	0
High	P05186	Alkaline phosphatase, tissue-nonspecific isozyme OS=Homo sapiens OX=9606 GN=ALPL PE=1 SV=4	27.0992	14	24	6	High	High	High	High	High	High	0.396	0.1	0.721	142	208.3	100.3	56.3	20.9	72.3	2969.1	4354	2096.7	1176.2	436.7	1511.2	2307.4	3062.6	2096.7	75.2	28.1	369.9	13	13	13	10	11	12	76.88	3	3	0	0
High	P17927	Complement receptor type 1 OS=Homo sapiens OX=9606 GN=CR1 PE=1 SV=3	16.7729	18	24	17	High	High	High	High	High	High	0.815	0.142	0.332	128.7	114.3	177.1	104.8	16.3	58.7	2643.8	2349	3639.1	2153.7	334.2	1206.4	2054.6	1652.3	3639.1	137.6	21.5	295.3	16	16	16	14	7	15	72.18	3	3	0	0
High	Q8NF91	Nesprin-1 OS=Homo sapiens OX=9606 GN=SYNE1 PE=1 SV=4	3.10333	26	26	25	High	High	High	High	High	High	1.533	0.51	1.045	101.3	103.3	91.6	155.3	52.7	95.7	1355.3	1381.8	1225.9	2078.3	704.6	1280.8	1053.3	972	1225.9	132.8	45.4	313.5	16	16	16	15	12	16	68.43	3	3	0	0
High	H3BNC9	Uncharacterized protein OS=Homo sapiens OX=9606 PE=3 SV=2	10.274	12	24	12	High	High	High	High	High	High	0.348	0.026	0.421	140.4	188.5	152.9	48.9	5	64.4	4989.9	6699.8	5435.5	1738	176.8	2290.6	3877.9	4712.6	5435.5	111.1	11.4	560.6	14	14	14	11	7	14	76.63	3	3	0	0
High	P10153	Non-secretory ribonuclease OS=Homo sapiens OX=9606 GN=RNASE2 PE=1 SV=2	22.9814	8	41	8	High	High	High	High	High	High	0.586	0.722	0.247	114.5	152.1	125.4	67.2	109.8	31	3647.7	4843.4	3994.2	2139.2	3497.4	988.1	2834.8	3406.9	3994.2	136.7	225.2	241.9	10	10	10	10	8	10	148.91	3	3	0	0
High	Q7Z4Y4	GTP:AMP phosphotransferase AK3, mitochondrial OS=Homo sapiens OX=9606 GN=AK3 PE=2 SV=1	61.674	16	20	16	High	High	High	High	High	High	0.101	0.039	0.143	192.6	138.4	213.9	19.4	5.4	30.5	3104.2	2230.4	3447.5	312	87	491.3	2412.4	1568.9	3447.5	19.9	5.6	120.2	13	13	13	7	3	12	62.12	3	3	0	0
High	Q4W4Y1	Dopamine receptor interacting protein 4 OS=Homo sapiens OX=9606 GN=DRIP4 PE=2 SV=1	20.2765	21	27	21	High	High	High	High	High	High	0.687	0.36	0.62	148.2	85.4	144.4	101.8	30.7	89.5	4188.6	2413.8	4080.3	2877.9	869.2	2529.5	3255.2	1697.9	4080.3	183.9	56	619.1	20	20	20	17	13	19	70.01	3	3	0	0
High	O75367	Core histone macro-H2A.1 OS=Homo sapiens OX=9606 GN=MACROH2A1 PE=1 SV=4	40.8602	15	25	14	High	High	High	High	High	High	0.433	0.387	1.084	125.4	95.7	137.9	54.3	37.1	149.5	2850	2174.6	3134	1234.3	842.2	3397.3	2214.9	1529.6	3134	78.9	54.2	831.5	14	14	14	12	12	14	79.95	3	3	0	0
High	B4E2B5	MICOS complex subunit MIC60 OS=Homo sapiens OX=9606 PE=2 SV=1	40.099	16	24	2	High	High	High	High	Not Found	High	0.065	0.01	0.196	179.5	134.9	229.2	11.6		44.9	158.5	119.1	202.4	10.3		39.6	123.2	83.8	202.4	0.7		9.7	2	1	2	1		2	69.64	3	2	0	0
High	Q9BQ61	Telomerase RNA component interacting RNase OS=Homo sapiens OX=9606 GN=TRIR PE=1 SV=1	52.2727	17	23	17	High	High	High	High	High	High	0.92	0.631	0.845	111.1	114.1	108.7	102.2	72	91.9	4317.1	4434.6	4225.4	3972.3	2797.6	3572.1	3355	3119.3	4225.4	253.8	180.1	874.3	17	17	17	16	14	17	62.44	3	3	0	0
High	B4DUT8	Calponin OS=Homo sapiens OX=9606 GN=CNN2 PE=1 SV=1	40	15	27	15	High	High	High	High	High	High	1.45	1.473	4.238	52.1	66.7	58.7	75.6	98.2	248.8	3273.6	4187.5	3687	4745.7	6166.7	15623.7	2544.1	2945.5	3687	303.3	397	3824	15	15	15	14	14	15	75.25	3	3	0	0
High	Q15057	Arf-GAP with coiled-coil, ANK repeat and PH domain-containing protein 2 OS=Homo sapiens OX=9606 GN=ACAP2 PE=1 SV=3	25.1928	17	18	16	High	High	High	High	High	High	1.721	0.351	1.778	85.3	77.6	94.7	146.7	27.2	168.5	1452	1320.5	1613.1	2498.3	463.3	2868.4	1128.4	928.9	1613.1	159.6	29.8	702.1	15	15	15	9	10	14	63.32	3	3	0	0
High	P50502	Hsc70-interacting protein OS=Homo sapiens OX=9606 GN=ST13 PE=1 SV=2	34.1463	18	34	13	High	High	High	High	High	High	0.24	0.073	0.691	188.4	127.2	135.9	45.2	9.3	93.9	9588.8	6474.4	6917.5	2298.3	472	4779.6	7451.9	4554.1	6917.5	146.9	30.4	1169.8	20	20	20	15	13	20	74.93	3	3	0	0
High	A0A024RAW9	WW domain binding protein 11, isoform CRA_a OS=Homo sapiens OX=9606 GN=WBP11 PE=4 SV=1	22.7769	19	22	19	High	High	High	High	High	High	0.872	0.397	0.969	120.4	109.8	112.4	104.9	43.6	108.9	3248.1	2962.2	3034.3	2831.1	1175.6	2939.4	2524.3	2083.6	3034.3	180.9	75.7	719.4	18	18	18	18	13	18	68.49	3	3	0	0
High	A0A087X1Z3	Proteasome activator complex subunit 2 OS=Homo sapiens OX=9606 GN=PSME2 PE=1 SV=1	57.874	16	34	16	High	High	High	High	High	High	0.214	0.137	0.722	152.2	172.7	127.2	32.5	23.6	91.9	8243.7	9351.9	6887.3	1760.2	1281	4975.6	6406.6	6578.1	6887.3	112.5	82.5	1217.8	17	17	17	13	16	17	80.03	3	3	0	0
High	Q562R1	Beta-actin-like protein 2 OS=Homo sapiens OX=9606 GN=ACTBL2 PE=1 SV=2	27.1277	11	109	2	High	High	High	High	High	High	0.01	0.593	0.01	123.7	162.3	217.8		96.2		104.6	137.2	184.1		81.3		81.3	96.5	184.1		5.2		1	1	1		1		359.27	3	1	0	0
High	A8K8U1	cDNA FLJ77762, highly similar to Homo sapiens cullin-associated and neddylation-dissociated 1 (CAND1), mRNA OS=Homo sapiens OX=9606 PE=2 SV=1	16.5041	20	23	20	High	High	High	High	High	High	1.79	0.586	0.663	92.1	94.9	115.7	164.9	55.6	76.8	2663.3	2743.8	3344.7	4766.3	1606.9	2219.1	2069.8	1930	3344.7	304.6	103.5	543.1	16	16	16	12	7	14	62.58	3	3	0	0
High	P50990	T-complex protein 1 subunit theta OS=Homo sapiens OX=9606 GN=CCT8 PE=1 SV=4	37.7737	21	27	21	High	High	High	High	High	High	0.269	0.13	0.267	115.8	160.6	214.2	31.2	20.8	57.3	2626	3640.6	4856.5	706.4	472.6	1298.5	2040.8	2560.8	4856.5	45.1	30.4	317.8	18	18	18	13	9	17	76.47	3	3	0	0
High	A0A494C028	Protein DEK OS=Homo sapiens OX=9606 GN=DEK PE=1 SV=1	36.5789	19	27	19	High	High	High	High	High	High	0.733	0.585	1.351	121.9	97	99.9	89.4	56.8	135	4075.5	3243.9	3342.2	2988.5	1899.2	4516	3167.3	2281.8	3342.2	191	122.3	1105.3	18	18	18	16	17	18	66.97	3	3	0	0
High	B4DZF2	cDNA FLJ59571, highly similar to Eukaryotic translation initiation factor 4gamma 2 OS=Homo sapiens OX=9606 PE=2 SV=1	20.6122	20	20	20	High	High	High	High	High	High	0.279	0.106	0.153	130.2	162.6	220	36.4	17.2	33.6	2207	2755.8	3727.8	616.9	290.9	569.6	1715.2	1938.4	3727.8	39.4	18.7	139.4	18	18	18	9	6	16	63.73	3	3	0	0
High	B4DKQ5	cDNA FLJ54710, highly similar to Target of Myb protein 1 OS=Homo sapiens OX=9606 PE=2 SV=1	35.1297	15	22	15	High	High	High	High	High	High	0.487	0.094	0.27	175.1	122	162.4	85.2	11.5	43.8	2692.3	1875.7	2496	1310.3	176.2	673.6	2092.3	1319.4	2496	83.7	11.3	164.9	12	12	12	8	6	11	77.94	3	3	0	0
High	P38117	Electron transfer flavoprotein subunit beta OS=Homo sapiens OX=9606 GN=ETFB PE=1 SV=3	59.6078	16	27	16	High	High	High	High	High	High	0.126	0.054	0.215	181.9	158.4	187.8	23	8.5	40.4	5727.9	4986.4	5911.8	724.3	268.4	1273.6	4451.4	3507.4	5911.8	46.3	17.3	311.7	16	16	16	11	8	16	71.77	3	3	0	0
High	P62277	40S ribosomal protein S13 OS=Homo sapiens OX=9606 GN=RPS13 PE=1 SV=2	64.2384	17	54	17	High	High	High	High	High	High	0.187	0.083	0.241	194.8	125.9	187.2	36.5	10.5	45.2	12070.9	7800.6	11600.3	2259.9	647.7	2801.1	9380.9	5486.9	11600.3	144.4	41.7	685.6	16	16	16	12	10	16	130.73	3	3	0	0
High	A0A384MDR3	Ferritin OS=Homo sapiens OX=9606 GN=FTL PE=2 SV=1	59.4286	13	24	13	High	High	High	High	High	High	0.454	0.031	0.4	107.7	189.4	177.2	48.9	5.8	71	2794.1	4916.8	4600	1269.3	150.1	1841.8	2171.4	3458.5	4600	81.1	9.7	450.8	13	13	13	10	5	13	52.13	3	3	0	0
High	Q9Y5M8	Signal recognition particle receptor subunit beta OS=Homo sapiens OX=9606 GN=SRPRB PE=1 SV=3	32.4723	10	20	10	High	High	High	High	High	High	0.351	0.054	0.69	125.8	163.1	152.8	44.2	8.8	105.4	2757.5	3574.9	3350	968.3	192.1	2310.4	2143	2514.6	3350	61.9	12.4	565.5	9	9	9	8	4	9	68.71	3	3	0	0
High	P04179	Superoxide dismutase [Mn], mitochondrial OS=Homo sapiens OX=9606 GN=SOD2 PE=1 SV=3	40.5405	9	18	1	High	High	High	High	High	High	0.303	0.388	0.74	146	118.5	141	44.2	46	104.3	3273.9	2656.5	3162.2	990.7	1032	2339.8	2544.3	1868.6	3162.2	63.3	66.4	572.7	9	9	9	8	8	9	59.47	3	3	0	0
High	P25705	ATP synthase subunit alpha, mitochondrial OS=Homo sapiens OX=9606 GN=ATP5F1A PE=1 SV=1	36.7089	21	25	20	High	High	High	High	High	High	0.587	0.237	0.452	149.9	112.6	153.5	88	26.6	69.4	2681.2	2013.9	2746.4	1574.9	476.7	1240.8	2083.7	1416.6	2746.4	100.6	30.7	303.7	20	20	20	14	11	20	69.4	3	3	0	0
High	Q9NXV6	CDKN2A-interacting protein OS=Homo sapiens OX=9606 GN=CDKN2AIP PE=1 SV=3	24.3103	13	18	13	High	High	High	High	High	High	0.769	0.411	0.987	125.6	98	120.5	96.6	40.3	118.9	1807.2	1410.2	1732.6	1389.6	580.2	1710.4	1404.5	991.9	1732.6	88.8	37.4	418.6	11	11	11	11	9	11	60.16	3	3	0	0
High	Q567U6	Coiled-coil domain-containing protein 93 OS=Homo sapiens OX=9606 GN=CCDC93 PE=1 SV=2	28.0507	20	24	19	High	High	High	High	High	High	0.391	0.061	0.243	158.2	119.3	203.8	61.9	7.3	49.5	2897.5	2184.3	3731	1134.1	133	906.1	2251.8	1536.4	3731	72.5	8.6	221.8	17	17	17	9	4	16	66.15	3	3	0	0
High	Q641Q2	WASH complex subunit 2A OS=Homo sapiens OX=9606 GN=WASHC2A PE=1 SV=3	17.6734	18	19	18	High	High	High	High	High	High	1.39	1.126	1.034	100	73.9	100.3	139	83.2	103.7	1120.4	827.6	1123.7	1557.6	931.8	1162.2	870.7	582.2	1123.7	99.5	60	284.4	13	13	13	13	13	13	67.52	3	3	0	0
High	A8K3H8	cDNA FLJ77680, highly similar to Homo sapiens protein phosphatase 2 (formerly 2A), regulatory subunit A (PR 65), alpha isoform (PPP2R1A), mRNA OS=Homo sapiens OX=9606 PE=2 SV=1	29.3718	18	26	18	High	High	High	High	High	High	0.299	0.124	0.248	142.9	164.7	183.7	42.7	20.4	45.6	3657.3	4215	4703	1092.4	522.3	1167.4	2842.3	2964.8	4703	69.8	33.6	285.7	18	18	18	13	10	18	78.31	3	3	0	0
High	B4DWA6	F-actin-capping protein subunit beta OS=Homo sapiens OX=9606 PE=2 SV=1	43.2836	18	29	18	High	High	High	High	High	High	1.069	0.916	0.944	93.5	93.6	116.9	99.9	85.8	110.3	5980.1	5989.1	7474.2	6389.8	5488.4	7055.8	4647.4	4212.7	7474.2	408.3	353.4	1726.9	20	20	20	20	18	20	70.17	3	3	0	0
High	A0A286YFF7	Palmitoyl-protein thioesterase 1 OS=Homo sapiens OX=9606 GN=PPT1 PE=1 SV=1	27.4627	12	32	12	High	High	High	High	High	High	0.369	0.07	0.461	139	171.9	154.7	51.2	12	71.2	3005.3	3718.6	3344.9	1107.5	259.6	1540.7	2335.6	2615.7	3344.9	70.8	16.7	377.1	13	13	13	12	7	13	112.55	3	3	0	0
High	E9PRY8	Elongation factor 1-delta OS=Homo sapiens OX=9606 GN=EEF1D PE=1 SV=1	21.9512	15	25	2	High	High	High	High	High	High	0.578	0.25	0.847	150.9	115.9	117.4	87.2	29	99.5	3676.3	2823	2859.9	2125.1	707	2422.7	2857	1985.7	2859.9	135.8	45.5	593	14	14	14	10	10	14	74.86	3	3	0	0
High	Q9Y2Q3	Glutathione S-transferase kappa 1 OS=Homo sapiens OX=9606 GN=GSTK1 PE=1 SV=3	41.5929	8	26	8	High	High	High	High	High	High	0.847	0.18	0.355	125.2	133.1	156.2	106	24	55.4	4345.7	4620.3	5421.1	3679	833.9	1922.6	3377.3	3249.9	5421.1	235.1	53.7	470.6	12	12	12	8	5	12	83.48	3	3	0	0
High	P05114	Non-histone chromosomal protein HMG-14 OS=Homo sapiens OX=9606 GN=HMGN1 PE=1 SV=3	73	13	25	13	High	High	High	High	High	High	1.297	1.322	1.534	121.2	54.8	76.7	157.1	72.5	117.6	5373.5	2432.4	3401.1	6968.6	3215.5	5216.8	4176	1710.9	3401.1	445.3	207	1276.8	12	12	12	12	11	12	74.05	3	3	0	0
High	A0A0K0K1K4	Proteasome subunit alpha type OS=Homo sapiens OX=9606 GN=HEL-S-276 PE=2 SV=1	42.7419	14	26	14	High	High	High	High	High	High	0.369	0.094	0.292	145.1	164.2	171.7	53.6	15.4	50.1	4659.1	5272.3	5512.9	1720.2	494.1	1609.9	3620.8	3708.5	5512.9	109.9	31.8	394	12	12	12	11	9	12	90.85	3	3	0	0
High	A0A384N6B9	Epididymis secretory sperm binding protein OS=Homo sapiens OX=9606 PE=2 SV=1	40.7104	12	23	5	High	High	High	High	High	High	0.219	0.149	0.563	160.6	181.4	125.3	35.1	27	70.5	1737.1	1961.7	1355.1	380.1	291.7	762.9	1350	1379.8	1355.1	24.3	18.8	186.7	6	6	6	5	4	6	76.72	3	3	0	0
High	Q14161	ARF GTPase-activating protein GIT2 OS=Homo sapiens OX=9606 GN=GIT2 PE=1 SV=2	26.3505	22	23	17	High	High	High	High	High	High	0.494	0.44	0.635	154	115.3	124.7	76	50.8	79.2	3014.2	2257.7	2441	1487.9	993.5	1549.3	2342.5	1588	2441	95.1	64	379.2	20	20	20	12	10	18	64.6	3	3	0	0
High	A3R0T8	Histone 1, H1e OS=Homo sapiens OX=9606 GN=HIST1H1E PE=2 SV=1	44.2922	17	33	2	High	High	High	High	High	High	2.509	1.697	1.415	75.6	58.7	73.1	189.6	99.6	103.4	5223.8	4058.4	5056.4	13107.1	6888.2	7152.4	4059.7	2854.6	5056.4	837.6	443.5	1750.6	15	15	15	15	15	15	99.95	3	3	0	0
High	P35249	Replication factor C subunit 4 OS=Homo sapiens OX=9606 GN=RFC4 PE=1 SV=2	49.8623	19	25	19	High	High	High	High	High	High	0.232	0.043	0.339	182.7	153.7	160.2	42.4	6.6	54.4	3910.2	3289.3	3429.6	907.8	140.2	1164.2	3038.8	2313.7	3429.6	58	9	285	17	17	17	14	7	16	70.31	3	3	0	0
High	B8ZWD9	Diazepam binding inhibitor, splice form 1D(2) OS=Homo sapiens OX=9606 GN=DBI PE=2 SV=1	45.8333	9	33	9	High	High	High	High	High	High	0.441	0.476	0.387	140.5	178.3	96.9	62	84.9	37.5	8395.2	10647.3	5786.3	3701.4	5068.9	2239.5	6524.3	7489.3	5786.3	236.5	326.4	548.1	11	11	11	10	11	11	90.7	3	3	0	0
High	Q9UHD9	Ubiquilin-2 OS=Homo sapiens OX=9606 GN=UBQLN2 PE=1 SV=2	22.4359	9	25	5	High	High	High	High	High	High	0.131	0.031	0.686	184.8	148.9	140.8	24.2	4.7	96.6	1217.8	981.6	928.2	159.5	30.7	636.5	946.4	690.4	928.2	10.2	2	155.8	5	5	5	4	2	4	74.76	3	3	0	0
High	Q13217	DnaJ homolog subfamily C member 3 OS=Homo sapiens OX=9606 GN=DNAJC3 PE=1 SV=1	36.9048	23	27	22	High	High	High	High	High	High	0.443	0.113	0.395	116.3	184.7	162.5	51.5	20.9	64.2	3001.2	4767	4195.9	1328.7	539.3	1656.1	2332.4	3353.1	4195.9	84.9	34.7	405.3	21	21	21	18	10	21	75.81	3	3	0	0
High	A0A0G2JMZ3	Leukocyte immunoglobulin-like receptor subfamily B member 3 OS=Homo sapiens OX=9606 GN=LILRB3 PE=1 SV=1	24.3451	14	18	9	High	High	High	High	High	High	0.959	0.884	1.596	98.6	68.2	107.3	94.5	60.3	171.1	1512.7	1045.4	1644.9	1450	924.2	2624.6	1175.6	735.3	1644.9	92.7	59.5	642.4	11	11	11	10	9	11	58.98	3	3	0	0
High	A0A223PQH6	HCFC1 OS=Homo sapiens OX=9606 PE=4 SV=1	10.5651	15	20	15	High	High	High	High	High	High	0.387	0.287	0.543	147.4	116	159.7	57	33.2	86.7	2641.2	2080.1	2862	1021.9	596	1553.5	2052.6	1463.1	2862	65.3	38.4	380.2	13	13	13	12	10	13	55.54	3	3	0	0
High	Q8IXM2	Chromatin complexes subunit BAP18 OS=Homo sapiens OX=9606 GN=BAP18 PE=1 SV=1	75	10	19	10	High	High	High	High	High	High	1.005	0.999	0.85	106.1	98.3	103.1	106.6	98.2	87.6	3551.3	3290	3449.4	3567.9	3285.1	2931.5	2759.9	2314.2	3449.4	228	211.5	717.5	12	12	12	12	12	12	66.29	3	3	0	0
High	A0A384MTM1	Epididymis secretory sperm binding protein OS=Homo sapiens OX=9606 PE=2 SV=1	38.2946	24	24	24	High	High	High	High	High	High	2.111	0.525	1.509	84.5	88.1	80.8	178.4	46.3	122	2145.9	2238.7	2052.3	4530.9	1176.1	3097.9	1667.7	1574.7	2052.3	289.5	75.7	758.2	21	21	21	16	15	21	67.94	3	3	0	0
High	P12956	X-ray repair cross-complementing protein 6 OS=Homo sapiens OX=9606 GN=XRCC6 PE=1 SV=2	24.6305	16	23	16	High	High	High	High	High	High	0.742	0.29	0.589	112.2	145.2	136.8	83.2	42.1	80.5	3259.5	4216.7	3972.9	2417.7	1221.5	2339.6	2533.1	2966	3972.9	154.5	78.6	572.6	16	16	16	12	11	15	74.72	3	3	0	0
High	A0A1W2PPZ5	Transcription elongation factor A protein 1 OS=Homo sapiens OX=9606 GN=TCEA1 PE=1 SV=1	44.8505	17	19	14	High	High	High	High	High	High	0.089	0.019	0.235	205	127.7	199.7	18.2	2.4	46.9	3880.2	2417.4	3779.6	344.9	46.2	888	3015.5	1700.4	3779.6	22	3	217.3	15	15	15	9	2	14	63.02	3	3	0	0
High	P84243	Histone H3.3 OS=Homo sapiens OX=9606 GN=H3-3A PE=1 SV=2	51.4706	19	144	8	High	High	High	High	High	High	0.452	0.415	1.741	124.2	84	109.7	56.2	34.8	191.1	29734.8	20110.9	26274.3	13450.3	8336.7	45739.9	23108.4	14146	26274.3	859.5	536.7	11195.1	22	22	22	21	22	22	248.54	3	3	0	0
High	O94826	Mitochondrial import receptor subunit TOM70 OS=Homo sapiens OX=9606 GN=TOMM70 PE=1 SV=1	30.2632	18	26	18	High	High	High	High	High	High	0.839	0.166	0.484	134.1	125.3	139.8	112.5	20.8	67.6	3223.2	3012.2	3359.7	2704.3	499.5	1624.8	2504.9	2118.7	3359.7	172.8	32.2	397.7	18	18	18	10	5	18	76.89	3	3	0	0
High	P16403	Histone H1.2 OS=Homo sapiens OX=9606 GN=H1-2 PE=1 SV=2	45.0704	17	34	4	High	High	High	High	High	High	2.534	1.611	1.123	60.8	67.7	98.2	154	109.1	110.2	583.5	649.8	942.8	1478.5	1046.9	1058.3	453.5	457	942.8	94.5	67.4	259	4	4	4	4	4	4	101.74	3	3	0	0
High	Q9BW34	EEF1D protein (Fragment) OS=Homo sapiens OX=9606 GN=EEF1D PE=2 SV=2	25.4545	14	23	1	High	High	High	High	Not Found	High																												65.14	0	0	0	0
High	A0A024R3W7	Eukaryotic translation elongation factor 1 beta 2, isoform CRA_a OS=Homo sapiens OX=9606 GN=EEF1B2 PE=3 SV=1	52	14	28	11	High	High	High	High	High	High	0.27	0.401	0.465	160.7	156.3	120.7	43.4	62.6	56.2	3593.3	3493.7	2699.1	971.2	1399.9	1255.5	2792.5	2457.5	2699.1	62.1	90.1	307.3	12	12	12	7	7	12	76.06	3	3	0	0
High	A0A5H1ZRP2	Trans-Golgi network integral membrane protein 2 OS=Homo sapiens OX=9606 GN=TGOLN2 PE=1 SV=1	30.6889	16	21	16	High	High	High	High	High	High	0.647	0.678	0.611	137.6	102.6	124.9	89	69.5	76.3	3194.9	2380.8	2900.6	2066.2	1614.2	1772.3	2482.9	1674.7	2900.6	132	103.9	433.8	14	14	14	14	8	14	61.98	3	3	0	0
High	Q8TD55	Pleckstrin homology domain-containing family O member 2 OS=Homo sapiens OX=9606 GN=PLEKHO2 PE=1 SV=1	36.9388	19	26	19	High	High	High	High	High	High	0.509	0.279	1.119	130.7	122.4	116.1	66.6	34.2	130	3945.8	3696.7	3505.6	2010.1	1031.6	3924	3066.5	2600.2	3505.6	128.5	66.4	960.4	20	20	20	16	15	20	65.14	3	3	0	0
High	Q96PC5	Melanoma inhibitory activity protein 2 OS=Homo sapiens OX=9606 GN=MIA2 PE=1 SV=4	16.3598	19	20	17	High	High	High	High	High	High	0.429	0.022	0.475	158.3	141.8	155.1	67.9	3.2	73.7	3924.1	3513.5	3844.9	1683	78.9	1826.5	3049.6	2471.4	3844.9	107.5	5.1	447	18	18	18	12	2	16	60.1	3	3	0	0
High	E7EMK3	Flotillin OS=Homo sapiens OX=9606 GN=FLOT2 PE=1 SV=1	27.5362	13	18	13	High	High	High	High	High	High	0.491	0.238	0.267	139.6	133.2	179.2	68.5	31.7	47.8	1992.7	1900.8	2557.6	977.8	452.8	682.5	1548.6	1337	2557.6	62.5	29.1	167.1	12	12	12	9	10	11	57.25	3	3	0	0
High	Q99747	Gamma-soluble NSF attachment protein OS=Homo sapiens OX=9606 GN=NAPG PE=1 SV=1	56.0897	18	21	18	High	High	High	High	High	High	0.141	0.027	0.546	167.5	168	152.8	23.6	4.6	83.5	4444.8	4457.6	4054.3	627.5	121.3	2215	3454.3	3135.4	4054.3	40.1	7.8	542.1	17	17	17	6	4	17	65.96	3	3	0	0
High	P05556	Integrin beta-1 OS=Homo sapiens OX=9606 GN=ITGB1 PE=1 SV=2	20.802	17	23	17	High	High	High	High	High	High	0.186	0.16	0.532	128.8	218.2	126.8	23.9	34.8	67.5	2126.5	3603.9	2093.5	394.9	575.1	1113.9	1652.6	2535	2093.5	25.2	37	272.6	17	17	17	12	12	17	70.52	3	3	0	0
High	Q9UKL0	REST corepressor 1 OS=Homo sapiens OX=9606 GN=RCOR1 PE=1 SV=2	31.5464	16	22	12	High	High	High	High	High	High	0.164	0.028	0.306	164.1	170.3	179.2	26.9	4.7	54.8	2844.2	2951.5	3105.8	466	82	949.3	2210.4	2076.1	3105.8	29.8	5.3	232.4	16	16	16	9	4	14	67.92	3	3	0	0
High	Q9UHV9	Prefoldin subunit 2 OS=Homo sapiens OX=9606 GN=PFDN2 PE=1 SV=1	69.4805	12	24	12	High	High	High	High	High	High	0.607	0.268	0.71	136.5	126.5	128.8	82.8	33.9	91.4	4410.1	4086.7	4160.1	2675.3	1095.1	2952.4	3427.3	2874.6	4160.1	171	70.5	722.6	13	13	13	11	10	13	69.57	3	3	0	0
High	A0A024R588	Splicing factor 1, isoform CRA_d OS=Homo sapiens OX=9606 GN=SF1 PE=4 SV=1	31.5693	15	25	5	High	High	High	High	High	High	0.799	0.118	0.668	136.3	124.8	129	109	14.7	86.2	3542.7	3244	3352.3	2831.7	382	2240	2753.2	2281.8	3352.3	181	24.6	548.2	15	15	15	11	7	15	63.05	3	3	0	0
High	P62424	60S ribosomal protein L7a OS=Homo sapiens OX=9606 GN=RPL7A PE=1 SV=2	40.2256	16	27	15	High	High	High	High	High	High	0.383	0.484	0.314	157.1	140	133.2	60.2	67.8	41.8	6347.4	5658.4	5383.9	2431.7	2739	1689	4932.9	3980.1	5383.9	155.4	176.3	413.4	16	16	16	15	11	15	70.98	3	3	0	0
High	Q9Y6E3	HSPC027 OS=Homo sapiens OX=9606 PE=2 SV=1	38.4615	14	20	14	High	High	High	High	High	High	0.168	0.063	0.156	131.8	212	190.9	22.2	13.3	29.9	1547.3	2488.4	2240.2	260.2	155.7	350.5	1202.5	1750.3	2240.2	16.6	10	85.8	12	12	12	4	2	11	65.86	3	3	0	0
High	Q9H939	Proline-serine-threonine phosphatase-interacting protein 2 OS=Homo sapiens OX=9606 GN=PSTPIP2 PE=1 SV=4	47.3054	19	23	19	High	High	High	High	High	High	0.454	0.077	0.307	145.6	167.1	159.6	66	12.8	49	4209	4830.7	4614.3	1908.9	370.2	1415.4	3271	3397.9	4614.3	122	23.8	346.4	17	17	17	12	8	16	57.71	3	3	0	0
High	P17987	T-complex protein 1 subunit alpha OS=Homo sapiens OX=9606 GN=TCP1 PE=1 SV=1	37.0504	18	20	18	High	High	High	High	High	High	0.609	0.135	0.474	110.1	193.7	137.7	67	26.2	65.3	1689.1	2970.7	2111.7	1028.1	401.8	1001.4	1312.7	2089.6	2111.7	65.7	25.9	245.1	15	15	15	14	6	13	64	3	3	0	0
High	Q9BY77	Polymerase delta-interacting protein 3 OS=Homo sapiens OX=9606 GN=POLDIP3 PE=1 SV=2	38.7173	14	19	14	High	High	High	High	High	High	0.303	0.11	0.704	160	133.1	143.1	48.4	14.6	100.7	3126.9	2601.3	2795.5	946.6	285.8	1968	2430.1	1829.7	2795.5	60.5	18.4	481.7	13	13	13	10	5	13	57.1	3	3	0	0
High	Q59GY2	Ribosomal protein L4 variant (Fragment) OS=Homo sapiens OX=9606 PE=2 SV=1	38.322	20	28	19	High	High	High	High	High	High	0.399	0.109	0.706	192.2	146.7	98.7	76.7	16	69.7	5979.3	4563.1	3070.4	2386.5	498.7	2168.9	4646.8	3209.7	3070.4	152.5	32.1	530.8	18	18	18	16	10	18	60.01	3	3	0	0
High	O00233	26S proteasome non-ATPase regulatory subunit 9 OS=Homo sapiens OX=9606 GN=PSMD9 PE=1 SV=3	48.8789	9	21	9	High	High	High	High	High	High	0.46	0.4	1.913	113	110.3	96.3	51.9	44.2	184.3	3291.9	3212.7	2806.8	1513	1286.4	5370	2558.3	2259.8	2806.8	96.7	82.8	1314.3	11	11	11	9	11	11	72.38	3	3	0	0
High	P16402	Histone H1.3 OS=Homo sapiens OX=9606 GN=H1-3 PE=1 SV=2	42.9864	16	30	3	High	High	High	High	High	High	4.592	2.956	1.866	43.7	31.7	80.3	200.9	93.6	149.8	122.9	89	225.5	564.3	262.9	420.7	95.5	62.6	225.5	36.1	16.9	103	1	1	1	1	1	1	92.24	3	3	0	0
High	Q4ZJI1	Superoxide dismutase (Fragment) OS=Homo sapiens OX=9606 GN=SOD2 PE=2 SV=1	41.0377	9	17	1	High	High	High	High	Not Found	High	0.415	0.01	1.342	134	83.5	139.6	55.5		187.4	129.4	80.7	134.9	53.7		181	100.6	56.7	134.9	3.4		44.3	1	1	1	1		1	55.04	3	2	0	0
High	O15400	Syntaxin-7 OS=Homo sapiens OX=9606 GN=STX7 PE=1 SV=4	53.6398	16	29	16	High	High	High	High	High	High	0.782	0.477	1.022	127.5	85.5	121.9	99.7	40.8	124.5	2715.4	1821.5	2595.6	2123.6	868.6	2651.6	2110.3	1281.2	2595.6	135.7	55.9	649	14	13	14	13	7	14	93.5	3	3	0	0
High	P49137	MAP kinase-activated protein kinase 2 OS=Homo sapiens OX=9606 GN=MAPKAPK2 PE=1 SV=1	42.25	21	26	18	High	High	High	High	High	High	0.556	0.146	0.506	139.8	138.6	148.5	77.7	20.3	75.1	4005.7	3968.7	4253.3	2225.3	580.6	2152.5	3113	2791.6	4253.3	142.2	37.4	526.8	18	18	18	12	9	17	74.79	3	3	0	0
High	Q5NKU1	Intercellular adhesion molecule 3 (Fragment) OS=Homo sapiens OX=9606 GN=ICAM3 PE=2 SV=1	24.1636	14	30	14	High	High	High	High	High	High	1.387	1.824	1.402	85.8	77.3	73.7	119	141	103.3	4691.6	4225.9	4028.3	6506.7	7709.4	5646.6	3646.1	2972.5	4028.3	415.8	496.4	1382	14	14	14	12	12	14	80.12	3	3	0	0
High	O00567	Nucleolar protein 56 OS=Homo sapiens OX=9606 GN=NOP56 PE=1 SV=4	23.064	14	17	14	High	High	High	High	High	High	0.789	0.078	0.232	110.3	121.9	220.3	86.9	9.6	51.1	1694.1	1873	3384.6	1336	146.8	784.8	1316.6	1317.4	3384.6	85.4	9.5	192.1	12	12	12	9	4	11	51.5	3	3	0	0
High	Q9Y6G9	Cytoplasmic dynein 1 light intermediate chain 1 OS=Homo sapiens OX=9606 GN=DYNC1LI1 PE=1 SV=3	29.6367	15	18	14	High	High	High	High	High	High	0.535	0.405	0.711	125.7	100.4	155.5	67.2	40.7	110.5	2659.5	2123.4	3288.7	1422.4	860.7	2337.8	2066.8	1493.6	3288.7	90.9	55.4	572.2	14	14	14	13	9	14	53.43	3	3	0	0
High	Q9Y376	Calcium-binding protein 39 OS=Homo sapiens OX=9606 GN=CAB39 PE=1 SV=1	47.2141	20	27	20	High	High	High	High	High	High	0.556	0.15	0.272	100.7	203.5	164.6	56	30.5	44.8	2222.1	4491.1	3632.9	1234.8	672.4	988.2	1726.9	3159	3632.9	78.9	43.3	241.9	20	20	20	13	9	18	66.76	3	3	0	0
High	P06748	Nucleophosmin OS=Homo sapiens OX=9606 GN=NPM1 PE=1 SV=2	32.3129	17	34	4	High	High	High	High	High	High	1.832	1.657	1.716	95	40.6	82.2	174	67.2	141.1	4495.1	1919.9	3890.6	8234.9	3182	6676.2	3493.4	1350.4	3890.6	526.2	204.9	1634	17	17	17	17	17	17	91.09	3	3	0	0
High	A8MUH2	ATP synthase-coupling factor 6, mitochondrial OS=Homo sapiens OX=9606 GN=ATP5PF PE=1 SV=1	40.3361	7	26	7	High	High	High	High	High	High	0.672	0.445	0.955	125	93.9	130.6	84	41.8	124.7	4957.2	3722.3	5179.4	3330.4	1656.9	4944.4	3852.5	2618.2	5179.4	212.8	106.7	1210.2	9	9	9	9	5	9	112.76	3	3	0	0
High	Q9H6T3	RNA polymerase II-associated protein 3 OS=Homo sapiens OX=9606 GN=RPAP3 PE=1 SV=2	26.6165	18	18	18	High	High	High	High	High	High	0.343	0.018	0.395	151.2	165	164.2	51.8	2.9	64.8	1685.1	1839.5	1830.3	577.3	32.8	722.4	1309.6	1293.9	1830.3	36.9	2.1	176.8	16	16	16	11	1	14	53.18	3	3	0	0
High	Q5TBB1	Ribonuclease H2 subunit B OS=Homo sapiens OX=9606 GN=RNASEH2B PE=1 SV=1	39.1026	15	19	15	High	High	High	High	High	High	0.587	0.069	0.537	156	117.3	147.8	91.5	8.1	79.4	3208	2412.1	3039.6	1881.7	166.2	1633.2	2493.1	1696.7	3039.6	120.2	10.7	399.7	14	14	14	9	8	14	52.43	3	3	0	0
High	O60812	Heterogeneous nuclear ribonucleoprotein C-like 1 OS=Homo sapiens OX=9606 GN=HNRNPCL1 PE=1 SV=1	25.5973	15	31	1	High	High	High	High	High	High	7.631	3.744	1.599	40.6	29.3	42.5	310.2	109.6	67.9	105.9	76.3	110.6	808.1	285.5	176.9	82.3	53.6	110.6	51.6	18.4	43.3	1	1	1	1	1	1	83.05	3	3	0	0
High	A0A384NPU5	Epididymis secretory sperm binding protein OS=Homo sapiens OX=9606 PE=2 SV=1	31.3636	13	18	12	High	High	High	High	High	High	1.528	0.593	0.731	104.5	88.5	112.6	159.6	52.5	82.3	2069	1752.5	2230.6	3160.7	1038.7	1630.1	1607.9	1232.7	2230.6	202	66.9	399	13	13	13	9	7	12	56.81	3	3	0	0
High	A0A4D5RBK2	Uncharacterized protein OS=Homo sapiens OX=9606 PE=4 SV=1	72.8261	6	51	1	High	High	High	Not Found	Not Found	High	0.01	0.01	0.431	68.4	440.6	63.6			27.4	58.2	374.5	54			23.3	45.2	263.4	54			5.7	1	1	1			1	174.62	3	1	0	0
High	C9JRZ6	MICOS complex subunit OS=Homo sapiens OX=9606 GN=CHCHD3 PE=1 SV=2	47.8448	16	24	16	High	High	High	High	High	High	0.432	0.042	0.496	149.5	144.4	157.3	64.5	6.1	78.1	3637.8	3513.6	3826.5	1570.2	148.5	1899.6	2827.1	2471.4	3826.5	100.3	9.6	464.9	14	14	14	10	5	14	70.1	3	3	0	0
High	Q9H2U2	Inorganic pyrophosphatase 2, mitochondrial OS=Homo sapiens OX=9606 GN=PPA2 PE=1 SV=2	41.6168	15	22	13	High	High	High	High	High	High	0.107	0.046	0.342	161.9	221.7	140.7	17.3	10.3	48.2	4377.5	5994.3	3803.7	468.8	277.9	1302.3	3402	4216.4	3803.7	30	17.9	318.8	13	13	13	10	8	13	66.73	3	3	0	0
High	B2R984	cDNA, FLJ94268, highly similar to Homo sapiens histone 1, H1e (HIST1H1E), mRNA OS=Homo sapiens OX=9606 PE=2 SV=1	43.8356	16	31	1	Medium	Medium	Medium	Medium	Medium	Medium	5.906	2.711	0.865	52.8	33.7	59.1	311.9	91.3	51.2	27.9	17.8	31.3	164.9	48.3	27.1	21.7	12.5	31.3	10.5	3.1	6.6	1	1	1	1	1	1	91.49	3	3	0	0
High	P16401	Histone H1.5 OS=Homo sapiens OX=9606 GN=H1-5 PE=1 SV=3	44.6903	17	25	12	High	High	High	High	High	High	1.863	2.559	1.244	92.7	54.3	63.1	172.6	138.9	78.5	3152.7	1846.9	2146.9	5873	4727.2	2669.8	2450.1	1299.1	2146.9	375.3	304.4	653.4	11	11	11	11	11	11	70.24	3	3	0	0
High	P15880	40S ribosomal protein S2 OS=Homo sapiens OX=9606 GN=RPS2 PE=1 SV=2	40.6143	13	26	13	High	High	High	High	High	High	0.118	0.035	0.267	187.4	175	165.2	22.1	6.2	44.2	6537.7	6105.3	5762.3	771.7	216.7	1540.6	5080.8	4294.5	5762.3	49.3	14	377.1	13	13	13	8	6	12	66.14	3	3	0	0
High	Q9UKV3	Apoptotic chromatin condensation inducer in the nucleus OS=Homo sapiens OX=9606 GN=ACIN1 PE=1 SV=2	14.4668	17	20	17	High	High	High	High	High	High	1.018	0.342	0.79	120.2	122.6	107.8	122.3	42	85.1	1324.2	1350.4	1187	1347.7	462.3	937.7	1029.1	949.9	1187	86.1	29.8	229.5	14	14	14	14	10	14	63.19	3	3	0	0
High	Q00688	Peptidyl-prolyl cis-trans isomerase FKBP3 OS=Homo sapiens OX=9606 GN=FKBP3 PE=1 SV=1	40.1786	15	19	15	High	High	High	High	High	High	0.839	0.757	1.035	137.6	112.5	73.4	115.4	85.2	76	4107.4	3360	2190.9	3445.9	2543	2268.1	3192.1	2363.4	2190.9	220.2	163.7	555.1	14	14	14	14	12	14	48.34	3	3	0	0
High	Q13428	Treacle protein OS=Homo sapiens OX=9606 GN=TCOF1 PE=1 SV=3	10.8871	17	19	17	High	High	High	High	High	High	0.488	0.682	0.727	156.5	99.4	115.7	76.3	67.8	84.1	2655.9	1686.8	1963.8	1295.3	1150.7	1427.7	2064	1186.5	1963.8	82.8	74.1	349.4	14	14	14	14	14	14	49.13	3	3	0	0
High	P09661	U2 small nuclear ribonucleoprotein A' OS=Homo sapiens OX=9606 GN=SNRPA1 PE=1 SV=2	40.3922	17	23	17	High	High	High	High	High	High	0.434	0.048	0.598	152	149.2	141.2	66	7.1	84.5	3797.7	3726.7	3527.9	1648.9	177.9	2109.7	2951.4	2621.3	3527.9	105.4	11.5	516.4	17	17	17	13	4	17	65.4	3	3	0	0
High	A0A0A0MSI8	Exocyst complex component 5 OS=Homo sapiens OX=9606 GN=EXOC5 PE=1 SV=1	21.6596	19	21	18	High	High	High	High	High	High	0.199	0.01	0.209	158.6	148.9	215.1	31.5	0.8	45	3060.9	2874.1	4152.5	608.4	15.9	868.6	2378.8	2021.6	4152.5	38.9	1	212.6	18	18	18	11	2	16	58.86	3	3	0	0
High	O95202	Mitochondrial proton/calcium exchanger protein OS=Homo sapiens OX=9606 GN=LETM1 PE=1 SV=1	21.6509	15	19	15	High	High	High	High	High	High	0.253	0.028	0.168	146.1	163.9	212.8	36.9	4.6	35.7	2096.5	2353	3054.2	530	66.1	511.8	1629.3	1655.1	3054.2	33.9	4.3	125.3	13	13	13	8	4	13	59.46	3	3	0	0
High	A0A024R9D3	Ribosomal protein L30, isoform CRA_b OS=Homo sapiens OX=9606 GN=RPL30 PE=3 SV=1	69.5652	12	35	11	High	High	High	High	High	High	0.4	0.177	0.701	165.8	118.6	134.2	66.3	21	94.1	6967.9	4983.2	5639.2	2787	881.7	3954.8	5415.1	3505.2	5639.2	178.1	56.8	968	15	15	15	15	11	15	89.49	3	3	0	0
High	V9HWK0	Signal recognition particle subunit SRP72 OS=Homo sapiens OX=9606 GN=HEL103 PE=2 SV=1	21.6095	14	17	14	High	High	High	High	High	High	0.329	0.118	0.429	129.3	120.1	205.8	42.5	14.1	88.2	1203.1	1117.5	1915.7	395.5	131.6	821.4	935	786	1915.7	25.3	8.5	201	13	13	13	9	5	11	51.88	3	3	0	0
High	A0A0C4DGQ5	Calpain small subunit 1 OS=Homo sapiens OX=9606 GN=CAPNS1 PE=1 SV=1	56.5217	11	14	11	High	High	High	High	High	High	0.139	0.182	0.48	138.8	220.3	122.6	19.2	40.2	58.9	1569.1	2491.1	1386.4	217.6	454.1	666.2	1219.4	1752.3	1386.4	13.9	29.2	163	9	9	9	6	7	9	59.75	3	3	0	0
High	Q9BZZ5	Apoptosis inhibitor 5 OS=Homo sapiens OX=9606 GN=API5 PE=1 SV=3	24.8092	15	19	4	High	High	High	Not Found	High	High	0.266	0.055	0.18	143.4	176.7	196.6	38.2	9.7	35.4	2863	3527.5	3924.7	762.8	194.5	706.9	2225	2481.2	3924.7	48.7	12.5	173	14	14	14	7	5	13	54.18	3	3	0	0
High	A0A0S2Z4R1	Tyrosine--tRNA ligase (Fragment) OS=Homo sapiens OX=9606 GN=YARS PE=2 SV=1	32.5758	20	22	20	High	High	High	High	High	High	0.652	0.226	0.388	123.8	169.1	135.5	80.7	38.2	52.6	2226.2	3041.3	2436.9	1451.4	687.9	946.6	1730.1	2139.2	2436.9	92.7	44.3	231.7	17	17	17	11	11	17	62.23	3	3	0	0
High	B4DPC0	cDNA FLJ52713, moderately similar to Mus musculus leucine rich repeat (in FLII) interacting protein 1 (Lrrfip1), mRNA OS=Homo sapiens OX=9606 PE=2 SV=1	27.1574	11	22	1	Medium	Medium	Medium	Not Found	Medium	Medium	0.01	0.311	2.755	107.8	72.4	105.8		22.5	291.5	101.1	67.9	99.2		21.1	273.4	78.6	47.7	99.2		1.4	66.9	1	1	1		1	1	52.94	3	2	0	0
High	P15531	Nucleoside diphosphate kinase A OS=Homo sapiens OX=9606 GN=NME1 PE=1 SV=1	57.8947	10	34	1	High	High	High	High	High	High	0.895	0.638	1.745	110.6	100.7	82.1	99	64.2	143.3	571.7	520.5	424.3	511.5	331.9	740.4	444.3	366.1	424.3	32.7	21.4	181.2	1	1	1	1	1	1	87.24	3	3	0	0
High	A0A1S5UZ17	Leucine-rich repeat flightless-interacting protein 2 OS=Homo sapiens OX=9606 GN=LRRFIP2 PE=2 SV=1	27.6498	14	19	8	High	High	High	High	High	High	0.605	0.422	1.576	127.5	85.7	106.1	77.2	36.2	167.2	1398.3	940.1	1163.4	846.2	397	1833.7	1086.7	661.3	1163.4	54.1	25.6	448.8	10	10	10	9	9	10	58.41	3	3	0	0
High	O75976	Carboxypeptidase D OS=Homo sapiens OX=9606 GN=CPD PE=1 SV=2	15.3623	19	21	19	High	High	High	High	High	High	1.999	0.157	0.592	108.2	69.2	122.6	216.4	10.8	72.6	2372.3	1517.5	2687.9	4743.3	237.7	1590.9	1843.6	1067.4	2687.9	303.1	15.3	389.4	16	16	16	12	6	15	61.75	3	3	0	0
High	Q9ULZ3	Apoptosis-associated speck-like protein containing a CARD OS=Homo sapiens OX=9606 GN=PYCARD PE=1 SV=2	48.2051	12	27	12	High	High	High	High	High	High	0.24	0.039	0.353	167.3	163.1	164.9	40.1	6.3	58.2	2797	2726.9	2756.3	670.5	105.3	973	2173.7	1918.1	2756.3	42.8	6.8	238.1	11	11	11	8	4	10	91.81	3	3	0	0
High	O75410	Transforming acidic coiled-coil-containing protein 1 OS=Homo sapiens OX=9606 GN=TACC1 PE=1 SV=2	21.2422	19	19	16	High	High	High	High	High	High	0.994	0.559	1.184	109.1	103	101.6	108.4	57.6	120.3	1548.7	1462.8	1441.9	1538.9	817.8	1707.1	1203.6	1028.9	1441.9	98.3	52.7	417.8	15	15	15	14	12	15	54.02	3	3	0	0
High	Q7Z5L9	Interferon regulatory factor 2-binding protein 2 OS=Homo sapiens OX=9606 GN=IRF2BP2 PE=1 SV=2	25.724	12	16	11	High	High	High	High	High	High	0.415	0.125	0.9	136.6	115.6	145.6	56.7	14.5	131.1	1373.6	1162.9	1464.8	570.1	145.4	1318.5	1067.5	818	1464.8	36.4	9.4	322.7	12	12	12	11	3	11	51.41	3	3	0	0
High	Q5TEC6	Histone H3 OS=Homo sapiens OX=9606 GN=H3-2 PE=1 SV=1	58.8235	17	128	6	High	High	High	High	High	High	1.751	0.621	1.78	92.7	53.3	93	162.3	33.1	165.5	3118.1	1793.5	3128.1	5458.2	1113.6	5567.7	2423.2	1261.6	3128.1	348.8	71.7	1362.7	6	6	6	6	4	6	225.98	3	3	0	0
High	Q549M8	CLE7 OS=Homo sapiens OX=9606 GN=C14orf166 PE=2 SV=1	45.9016	11	18	11	High	High	High	High	High	High	0.091	0.01	0.39	158.8	149.3	198.7	14.5	1.2	77.5	3832.8	3602.7	4796.4	350.7	28.5	1871	2978.7	2534.1	4796.4	22.4	1.8	457.9	11	11	11	3	1	11	61.25	3	3	0	0
High	D3DUW5	Dynamin 1-like, isoform CRA_c OS=Homo sapiens OX=9606 GN=DNM1L PE=3 SV=1	23.5741	15	16	1	High	High	High	High	Not Found	High	0.499	0.142	0.198	141	108.2	221.3	70.3	15.4	43.8	1823.2	1399.5	2861.9	909.2	198.5	566.6	1416.9	984.4	2861.9	58.1	12.8	138.7	14	14	14	10	5	12	50.48	3	3	0	0
High	A0A024R9D2	Metadherin, isoform CRA_a OS=Homo sapiens OX=9606 GN=MTDH PE=4 SV=1	20.1031	11	17	11	High	High	High	High	High	High	1.115	0.522	1.119	121.8	72.9	109.3	135.7	38	122.3	2366.1	1415.9	2122.2	2637	739.1	2375	1838.8	996	2122.2	168.5	47.6	581.3	10	10	10	10	6	10	59.33	3	3	0	0
High	A8K9T3	cDNA FLJ76467, highly similar to Homo sapiens acyl-CoA synthetase long-chain family member 1 (ACSL1), mRNA OS=Homo sapiens OX=9606 PE=2 SV=1	19.0544	15	18	15	High	High	High	High	High	High	0.585	0.1	0.386	115.7	198.3	143.2	67.7	19.9	55.3	1774.7	3042.6	2197.5	1038.3	305.6	847.8	1379.2	2140.1	2197.5	66.4	19.7	207.5	15	15	15	12	7	14	50.95	3	3	0	0
High	Q6IBR8	Eukaryotic translation initiation factor 2, subunit 2 beta, 38kDa OS=Homo sapiens OX=9606 GN=EIF2S2 PE=2 SV=1	33.3333	14	19	14	High	High	High	High	High	High	0.973	0.79	1.555	99.1	90.3	95.1	96.4	71.3	147.8	2466.1	2245.5	2365.2	2398.6	1773.7	3677.7	1916.5	1579.5	2365.2	153.3	114.2	900.1	15	15	15	15	13	15	52.14	3	3	0	0
High	I6L9I9	FMNL1 protein OS=Homo sapiens OX=9606 GN=FMNL1 PE=2 SV=1	27.476	21	25	1	High	High	High	High	Not Found	High	0.225	0.01	0.631	127.1	133.1	190.8	28.6		120.4	29.3	30.7	44	6.6		27.8	22.8	21.6	44	0.4		6.8	1	1	1	1		1	59.17	3	2	0	0
High	Q58EY4	SWI/SNF related, matrix associated, actin dependent regulator of chromatin, subfamily c, member 1 OS=Homo sapiens OX=9606 GN=SMARCC1 PE=2 SV=1	14.7511	15	18	10	High	High	High	High	High	High	0.387	0.111	0.488	133.2	157.5	161.5	51.5	17.5	78.8	901.9	1066.1	1093.5	348.8	118.4	533.6	700.9	749.9	1093.5	22.3	7.6	130.6	10	10	10	8	4	10	54.37	3	3	0	0
High	Q70UQ0	Inhibitor of nuclear factor kappa-B kinase-interacting protein OS=Homo sapiens OX=9606 GN=IKBIP PE=1 SV=1	38.5714	16	19	15	High	High	High	High	High	High	0.515	0.185	0.455	148.1	116.7	163.2	76.2	21.6	74.2	2709.1	2134.8	2986.2	1394.2	395.8	1357.6	2105.4	1501.6	2986.2	89.1	25.5	332.3	14	14	14	9	8	14	46.16	3	3	0	0
High	P14317	Hematopoietic lineage cell-specific protein OS=Homo sapiens OX=9606 GN=HCLS1 PE=1 SV=3	25.5144	14	20	2	High	High	High	High	High	High	5.922	6.388	11.096	27.5	20.1	21.6	163	128.4	239.4	1718.8	1255	1347.1	10178.3	8016.7	14946.9	1335.8	882.7	1347.1	650.4	516.1	3658.3	15	15	15	15	15	15	50.5	3	3	0	0
High	F8W031	DUF3456 domain-containing protein (Fragment) OS=Homo sapiens OX=9606 PE=1 SV=1	35.3612	10	21	9	High	High	High	High	High	High	0.276	0.179	0.605	156.2	134.3	151.1	43.1	24	91.4	3429.3	2948	3317	945.3	526.5	2006.4	2665.1	2073.6	3317	60.4	33.9	491.1	8	8	8	8	7	8	58.36	3	3	0	0
High	V9HW31	ATP synthase subunit beta OS=Homo sapiens OX=9606 GN=HEL-S-271 PE=1 SV=1	30.2457	13	17	13	High	High	High	High	High	High	0.716	0.795	0.603	145.2	66.5	144.4	103.9	52.9	87	1707.3	782.5	1697.7	1222.2	621.8	1023.4	1326.8	550.4	1697.7	78.1	40	250.5	13	13	13	11	9	13	57.38	3	3	0	0
High	Q13277	Syntaxin-3 OS=Homo sapiens OX=9606 GN=STX3 PE=1 SV=3	32.1799	14	22	14	High	High	High	High	High	High	0.742	0.377	1.185	112.1	114	113.4	83.1	43	134.4	3178.5	3233.9	3216	2358.4	1220	3811.3	2470.2	2274.8	3216	150.7	78.5	932.8	14	14	14	12	11	14	54.21	3	3	0	0
High	P62316	Small nuclear ribonucleoprotein Sm D2 OS=Homo sapiens OX=9606 GN=SNRPD2 PE=1 SV=1	72.0339	11	29	6	High	High	High	High	High	High	0.446	0.553	0.689	147.7	141.4	98.8	65.8	78.2	68.1	6946.4	6649.7	4645.6	3095.3	3678.1	3202	5398.4	4677.4	4645.6	197.8	236.8	783.7	13	12	13	12	12	12	85.12	3	3	0	0
High	Q8IYN3	HMHA1 protein (Fragment) OS=Homo sapiens OX=9606 GN=HMHA1 PE=2 SV=1	10.9637	14	19	1	High	High	High	High	Not Found	Not Found	0.043	0.01	0.01	152.2	268.1	173.2	6.5			137.2	241.7	156.1	5.8			106.6	170	156.1	0.4			1	1	1	1			57.88	3	1	0	0
High	D3DUW7	Dynamin 1-like, isoform CRA_a OS=Homo sapiens OX=9606 GN=DNM1L PE=3 SV=1	24.867	15	16	1	High	High	High	High	Not Found	High	0.352	0.01	0.226	138.7	56.6	290.4	48.8		65.6	42.3	17.3	88.7	14.9		20	32.9	12.2	88.7	1		4.9	1	1	1	1		1	50.73	3	2	0	0
High	A0A2X0U2E5	ARHGAP45 (Fragment) OS=Homo sapiens OX=9606 GN=ARHGAP45 PE=4 SV=1	12.7417	16	20	3	High	High	High	High	Not Found	High	0.363	0.142	0.387	139	165.6	159.7	50.4	23.4	61.8	2977.7	3549.1	3421	1080.7	502.2	1325.1	2314.1	2496.4	3421	69.1	32.3	324.3	14	14	14	13	5	13	55.64	3	3	0	0
High	Q8NBS9	Thioredoxin domain-containing protein 5 OS=Homo sapiens OX=9606 GN=TXNDC5 PE=1 SV=2	32.1759	15	19	15	High	High	High	High	High	High	0.332	0.035	0.334	147	179.4	163.9	48.8	6.2	54.8	2314.1	2823.9	2579.9	768.2	97.7	862.5	1798.4	1986.3	2579.9	49.1	6.3	211.1	12	12	12	8	5	11	57.42	3	3	0	0
High	A0A4D5RAB6	Uncharacterized protein OS=Homo sapiens OX=9606 PE=4 SV=1	55.5046	12	32	1	High	High	High	High	Not Found	Not Found	0.299	0.01	0.01	130.8	224.3	205.9	39.1			62.9	107.9	99.1	18.8			48.9	75.9	99.1	1.2			1	1	1	1			62.79	3	1	0	0
High	B4DQ92	cDNA FLJ59379, highly similar to Hematopoietic lineage cell-specific protein OS=Homo sapiens OX=9606 PE=2 SV=1	26.0579	14	21	2	High	High	High	High	High	High	0.431	3.712	0.849	136.1	55.3	78.3	58.7	205.1	66.5	198.9	80.8	114.5	85.7	299.8	97.2	154.6	56.8	114.5	5.5	19.3	23.8	2	2	2	1	2	2	52.75	3	3	0	0
High	Q5EC54	Heterogeneous nuclear ribonucleoprotein K transcript variant OS=Homo sapiens OX=9606 GN=HNRPK PE=2 SV=1	21.7672	11	17	11	High	High	High	High	High	High	1.001	0.568	0.99	98.3	159.6	76.9	98.4	90.6	76.1	1194.4	1939.2	934.1	1195.7	1100.7	924.6	928.2	1364.1	934.1	76.4	70.9	226.3	10	10	10	10	7	9	53.97	3	3	0	0
High	Q96DP0	cDNA FLJ31479 fis, clone NT2NE2001634, moderately similar to NADH-UBIQUINONE OXIDOREDUCTASE 9 KD SUBUNIT OS=Homo sapiens OX=9606 PE=2 SV=1	37.5	15	19	15	High	High	High	High	High	High	0.762	0.577	0.671	125.7	86.1	145.2	95.8	49.7	97.5	3329	2281.6	3846.5	2537.4	1316.2	2581.5	2587.1	1604.9	3846.5	162.1	84.7	631.8	15	15	15	15	13	15	44.91	3	3	0	0
High	P82979	SAP domain-containing ribonucleoprotein OS=Homo sapiens OX=9606 GN=SARNP PE=1 SV=3	46.1905	12	20	12	High	High	High	High	High	High	0.936	0.861	1.431	112.6	83.7	93.1	105.4	72	133.2	3530.5	2624.9	2920.4	3304.5	2259.5	4178.5	2743.7	1846.4	2920.4	211.2	145.5	1022.7	13	13	13	12	12	13	46.67	3	3	0	0
High	M0R2L9	40S ribosomal protein S19 (Fragment) OS=Homo sapiens OX=9606 GN=RPS19 PE=1 SV=1	77.4648	10	33	1	High	High	High	High	Not Found	High	1.096	0.01	1.759	63.3	31.5	157.9	69.4		277.8	52	25.9	129.6	57		228	40.4	18.2	129.6	3.6		55.8	1	1	1	1		1	108.32	3	2	0	0
High	Q13177	Serine/threonine-protein kinase PAK 2 OS=Homo sapiens OX=9606 GN=PAK2 PE=1 SV=3	33.2061	12	14	10	High	High	High	High	High	High	0.568	0.493	0.657	123.1	109.3	147.2	69.9	53.8	96.6	2481.8	2203.8	2967.9	1409	1085.6	1948.5	1928.7	1550.2	2967.9	90	69.9	476.9	11	11	11	10	8	11	49.9	3	3	0	0
High	P28676	Grancalcin OS=Homo sapiens OX=9606 GN=GCA PE=1 SV=2	36.4055	10	37	10	High	High	High	High	High	High	0.26	0.129	0.638	138.4	206.3	117.7	35.9	26.6	75.1	4101.4	6112	3488.5	1064.3	787.9	2225	3187.4	4299.2	3488.5	68	50.7	544.6	13	13	13	8	10	12	99.9	3	3	0	0
High	O43516	WAS/WASL-interacting protein family member 1 OS=Homo sapiens OX=9606 GN=WIPF1 PE=1 SV=3	45.5268	15	36	15	High	High	High	High	High	High	1.879	1.716	2.447	66.9	65.9	66.3	125.7	113	162.2	2987.2	2942	2960.1	5612.5	5047.7	7242.6	2321.5	2069.4	2960.1	358.6	325	1772.7	14	14	14	14	13	14	90.46	3	3	0	0
High	Q53FN7	BZW1 protein variant (Fragment) OS=Homo sapiens OX=9606 PE=2 SV=1	28.066	17	24	14	High	High	High	High	High	High	0.249	0.061	0.337	117.8	164.3	208.2	29.3	10	70.3	2477.6	3455.3	4378	616.9	211	1477.3	1925.5	2430.5	4378	39.4	13.6	361.6	18	18	18	11	6	17	66.12	3	3	0	0
High	Q8IX19	Mast cell-expressed membrane protein 1 OS=Homo sapiens OX=9606 GN=MCEMP1 PE=1 SV=1	47.5936	14	32	14	High	High	High	High	High	High	1.216	1.379	1.472	88.7	77.8	88.4	107.8	107.3	130.1	4803.3	4217.1	4787.3	5839.3	5815.2	7047.2	3732.9	2966.3	4787.3	373.1	374.4	1724.8	15	15	15	15	15	15	98.09	3	3	0	0
High	F2YMD9	Heme oxygenase 1 (Fragment) OS=Homo sapiens OX=9606 GN=HMOX1 PE=2 SV=1	35.7639	11	14	11	High	High	High	High	High	High	0.237	0.018	0.459	143.2	121	205.4	33.9	2.1	94.3	983.3	830.8	1410.1	232.7	14.7	647.2	764.2	584.4	1410.1	14.9	0.9	158.4	11	11	11	7	1	10	47.07	3	3	0	0
High	P78318	Immunoglobulin-binding protein 1 OS=Homo sapiens OX=9606 GN=IGBP1 PE=1 SV=1	29.2035	10	20	10	High	High	High	High	High	High	0.293	0.057	0.378	148.4	177.1	160.4	43.5	10	60.7	1830	2183.6	1977.7	536.6	123.7	748	1422.2	1536	1977.7	34.3	8	183.1	10	10	10	8	3	10	61.93	3	3	0	0
High	K7EM18	Eukaryotic translation initiation factor 1 OS=Homo sapiens OX=9606 GN=EIF1 PE=1 SV=1	72.7273	8	13	8	High	High	High	High	High	High	0.271	0.155	0.33	122	287.7	84.7	33.1	44.5	27.9	1338.5	3156.7	929.5	362.6	488.4	306.5	1040.2	2220.4	929.5	23.2	31.4	75	6	6	6	5	5	6	58.7	3	3	0	0
High	Q3MIH3	Ubiquitin A-52 residue ribosomal protein fusion product 1 OS=Homo sapiens OX=9606 GN=UBA52 PE=2 SV=1	64.0625	14	49	14	High	High	High	High	High	High	3.107	0.871	2.455	57.3	129.7	35.4	178	112.9	86.8	4848.5	10976	2992.7	15065.8	9559.7	7346.2	3768	7720.5	2992.7	962.7	615.5	1798	13	13	13	13	13	13	137.36	3	3	0	0
High	P51398	28S ribosomal protein S29, mitochondrial OS=Homo sapiens OX=9606 GN=DAP3 PE=1 SV=1	22.8643	9	13	9	High	High	High	High	High	High	1.018	0.109	0.393	120.2	138.2	146.5	122.4	15.1	57.6	1189.1	1366.7	1449.6	1210.9	149.6	569.3	924.1	961.3	1449.6	77.4	9.6	139.3	9	9	9	6	4	7	41.95	3	3	0	0
High	Q53GE7	Tetratricopeptide repeat domain 1 variant (Fragment) OS=Homo sapiens OX=9606 PE=2 SV=1	50.3425	15	19	15	High	High	High	High	High	High	0.401	0.112	0.47	148.4	145.9	156.4	59.6	16.3	73.5	2175.1	2139.8	2292.6	873.3	238.6	1077.4	1690.4	1505.1	2292.6	55.8	15.4	263.7	13	13	13	11	8	13	58.8	3	3	0	0
High	A0A024R3V8	Translin-associated factor X, isoform CRA_c OS=Homo sapiens OX=9606 GN=TSNAX PE=4 SV=1	37.931	12	13	12	High	High	High	High	High	High	0.265	0.164	0.604	165.7	124	153.3	44	20.3	92.6	1510.1	1129.7	1397.2	400.7	185.3	843.9	1173.6	794.7	1397.2	25.6	11.9	206.6	9	9	9	7	5	9	49.75	3	3	0	0
High	M0R0R2	40S ribosomal protein S5 OS=Homo sapiens OX=9606 GN=RPS5 PE=1 SV=1	36	11	26	11	High	High	High	High	High	High	0.365	0.034	0.501	142.2	158	161.5	51.9	5.4	80.9	2755.8	3062.1	3129.7	1006.6	105.5	1568.2	2141.7	2153.9	3129.7	64.3	6.8	383.8	12	12	12	9	4	11	69.66	3	3	0	0
High	A0A024RD80	Heat shock protein 90kDa alpha (Cytosolic), class B member 1, isoform CRA_a OS=Homo sapiens OX=9606 GN=HSP90AB1 PE=3 SV=1	21.2707	19	23	9	High	High	High	High	High	High	1.338	0.331	1.094	110.6	73.1	116.6	147.9	24.2	127.6	952.1	629.3	1003.9	1273.6	208.2	1098.2	739.9	442.6	1003.9	81.4	13.4	268.8	7	7	7	7	5	6	49.7	3	3	0	0
High	B2R9S4	cDNA, FLJ94534, highly similar to Homo sapiens capping protein (actin filament), gelsolin-like(CAPG), mRNA OS=Homo sapiens OX=9606 PE=2 SV=1	24.1379	8	16	8	High	High	High	High	High	High	3.581	1.412	3.354	55.7	39.8	57.2	199.3	56.2	191.8	1257.4	899.6	1291.5	4503.2	1270.2	4332	977.2	632.8	1291.5	287.8	81.8	1060.3	7	7	7	7	7	7	61.13	3	3	0	0
High	A8K7Z3	cDNA FLJ77229, highly similar to Homo sapiens GRIP1 associated protein 1 (GRIPAP1), transcript variant 1, mRNA OS=Homo sapiens OX=9606 PE=2 SV=1	26.5161	16	17	16	High	High	High	High	High	High	0.57	0.147	0.398	141.3	165.7	134.7	80.5	24.3	53.6	698.6	819.1	666.3	397.9	120.1	264.9	542.9	576.2	666.3	25.4	7.7	64.8	11	11	11	8	3	9	58.84	3	3	0	0
High	Q9BUL8	Programmed cell death protein 10 OS=Homo sapiens OX=9606 GN=PDCD10 PE=1 SV=1	46.6981	10	18	10	High	High	High	High	High	High	0.135	0.096	0.786	160.6	115.6	163	21.6	11.1	128.1	3250.3	2339	3298.5	437.6	225.5	2592.7	2526	1645.3	3298.5	28	14.5	634.6	11	11	11	9	7	11	55.33	3	3	0	0
High	D6R9V8	Protein CDV3 homolog OS=Homo sapiens OX=9606 GN=CDV3 PE=1 SV=1	78.2051	8	18	1	High	High	High	High	High	High	0.233	0.213	0.397	117.3	233.5	123.3	27.3	49.8	48.9	59.7	118.9	62.8	13.9	25.3	24.9	46.4	83.6	62.8	0.9	1.6	6.1	1	1	1	1	1	1	68.15	3	3	0	0
High	Q6FGY1	HPCAL1 protein OS=Homo sapiens OX=9606 GN=HPCAL1 PE=2 SV=1	55.9585	12	20	12	High	High	High	High	High	High	0.463	0.639	0.648	114.7	162.9	100.2	53.1	104.1	65	2712.1	3852.5	2368.9	1256	2461.6	1536.2	2107.7	2709.9	2368.9	80.3	158.5	376	13	13	13	12	13	13	59.91	3	3	0	0
High	P25774	Cathepsin S OS=Homo sapiens OX=9606 GN=CTSS PE=1 SV=3	36.2538	15	20	15	High	High	High	High	High	High	2.732	2.648	1.953	54.8	67.1	51.1	149.6	177.7	99.7	2430.5	2979	2266.6	6639.3	7887.6	4427	1888.9	2095.4	2266.6	424.3	507.8	1083.5	13	13	13	13	13	13	56.98	3	3	0	0
High	G0XQ39	STIM1L OS=Homo sapiens OX=9606 GN=STIM1 PE=1 SV=1	23.2617	17	22	17	High	High	High	High	High	High	0.268	0.096	0.506	179.6	109.4	167.6	48.1	10.5	84.8	3669.7	2234.7	3424.1	982.1	214.6	1731.7	2851.9	1571.9	3424.1	62.8	13.8	423.8	16	16	16	15	5	16	56.94	3	3	0	0
High	A0A2R8Y852	Homeobox protein cut-like OS=Homo sapiens OX=9606 GN=CUX1 PE=1 SV=1	9.65753	13	15	13	High	High	High	High	High	High	1.386	0.207	1.264	106.2	108.8	95	147.2	22.6	120.1	867.8	888.9	776	1202.5	184.4	980.9	674.4	625.2	776	76.8	11.9	240.1	11	11	11	10	3	11	42.55	3	3	0	0
High	D9IAI1	Epididymis secretory protein Li 34 OS=Homo sapiens OX=9606 GN=HEL-S-34 PE=2 SV=1	47.0588	8	13	8	High	High	High	High	High	High	4.606	4.104	3.865	45.9	28.5	40.6	211.3	116.9	156.8	1638	1017.2	1448.7	7544.8	4174.3	5600.1	1273	715.5	1448.7	482.1	268.8	1370.6	7	7	7	7	6	7	47.29	3	3	0	0
High	P35269	General transcription factor IIF subunit 1 OS=Homo sapiens OX=9606 GN=GTF2F1 PE=1 SV=2	15.6673	12	15	12	High	High	High	High	High	High	0.603	0.652	0.718	135.1	101.6	125.4	81.4	66.3	90.1	1694.3	1274.4	1572.4	1021	831.5	1129.3	1316.7	896.4	1572.4	65.2	53.5	276.4	11	11	11	10	7	11	49.25	3	3	0	0
High	Q05209	Tyrosine-protein phosphatase non-receptor type 12 OS=Homo sapiens OX=9606 GN=PTPN12 PE=1 SV=3	15.3846	12	13	12	High	High	High	High	High	High	1.103	0.157	0.435	127.3	114.7	139.1	140.4	18.1	60.5	1628.8	1467.6	1781	1796.9	231.1	774.5	1265.8	1032.3	1781	114.8	14.9	189.6	11	11	11	9	8	11	53.64	3	3	0	0
High	A0A0S2Z4G7	Nucleophosmin (Nucleolar phosphoprotein B23, numatrin), isoform CRA_f (Fragment) OS=Homo sapiens OX=9606 GN=NPM1 PE=2 SV=1	29.8113	14	28	1	Medium	Medium	Medium	Medium	Medium	Medium	3.547	2.386	1.356	59.4	58.4	56.1	210.7	139.2	76.1	64.1	62.9	60.5	227.3	150.2	82.1	49.8	44.3	60.5	14.5	9.7	20.1	1	1	1	1	1	1	78.6	3	3	0	0
High	B7Z6C9	Transmembrane 9 superfamily member OS=Homo sapiens OX=9606 PE=2 SV=1	9.81595	11	16	10	High	High	High	High	High	High	0.221	0.026	0.216	178.4	138.7	197.3	39.5	3.6	42.6	1737.4	1351.3	1921.3	384.3	34.7	415	1350.2	950.5	1921.3	24.6	2.2	101.6	10	10	10	7	2	10	54.64	3	3	0	0
High	Q99471	Prefoldin subunit 5 OS=Homo sapiens OX=9606 GN=PFDN5 PE=1 SV=2	62.987	12	19	12	High	High	High	High	High	High	0.6	0.519	0.949	133.9	94.5	124.2	80.3	49.1	117.9	3066.3	2164.5	2844	1838.4	1123.4	2699.8	2383	1522.5	2844	117.5	72.3	660.8	13	13	13	12	12	13	51.52	3	3	0	0
High	Q9Y315	Deoxyribose-phosphate aldolase OS=Homo sapiens OX=9606 GN=DERA PE=1 SV=2	34.9057	11	16	11	High	High	High	High	High	High	0.454	0.025	0.373	141.2	160.1	168	64	4	62.6	1187.7	1346.5	1413.2	538.7	34	526.9	923	947.1	1413.2	34.4	2.2	129	9	9	9	6	2	8	52.35	3	3	0	0
High	Q14789	Golgin subfamily B member 1 OS=Homo sapiens OX=9606 GN=GOLGB1 PE=1 SV=2	5.89138	17	19	17	High	High	High	High	High	High	0.876	0.686	0.882	128	77.4	121.8	112.2	53.1	107.5	1474.9	891	1403.4	1292.5	611.4	1237.7	1146.2	626.7	1403.4	82.6	39.4	302.9	14	14	14	14	9	14	52.17	3	3	0	0
High	O14777	Kinetochore protein NDC80 homolog OS=Homo sapiens OX=9606 GN=NDC80 PE=1 SV=1	19.6262	15	15	15	High	High	High	High	High	High	0.415	0.117	0.441	160.2	144.8	146.7	66.5	17	64.7	1685.3	1523.3	1543.2	699.5	178.3	680.4	1309.7	1071.5	1543.2	44.7	11.5	166.5	13	13	13	10	5	12	44.74	3	3	0	0
High	D3DRX6	Kinesin-like protein OS=Homo sapiens OX=9606 GN=KIF5B PE=3 SV=1	18.1724	16	16	14	High	High	High	High	High	High	1.503	0.594	1.26	100	84.3	95.2	150.4	50.1	119.9	1044.3	880.5	993.8	1569.9	522.8	1252	811.6	619.3	993.8	100.3	33.7	306.4	10	10	10	9	7	10	46.76	3	3	0	0
High	O15212	Prefoldin subunit 6 OS=Homo sapiens OX=9606 GN=PFDN6 PE=1 SV=1	68.9922	14	21	14	High	High	High	High	High	High	0.666	0.324	0.801	119.3	143.6	117.3	79.4	46.5	94	2672.1	3215.2	2626.1	1778.9	1040.4	2104.6	2076.6	2261.6	2626.1	113.7	67	515.1	12	12	12	11	8	12	61.85	3	3	0	0
High	A0A140VK53	Testicular secretory protein Li 53 OS=Homo sapiens OX=9606 PE=2 SV=1	8.1032	15	17	15	High	High	High	High	High	High	1.208	0.748	1.797	97.4	75.4	90.5	117.7	56.4	162.7	1216.9	941.9	1130.8	1470.2	704.2	2032.4	945.7	662.5	1130.8	93.9	45.3	497.4	13	13	13	13	11	13	49.31	3	3	0	0
High	B4DLV7	Rab GDP dissociation inhibitor OS=Homo sapiens OX=9606 PE=2 SV=1	29.1759	13	14	13	High	High	High	High	High	High	0.683	0.492	0.764	111.5	118	134	76.1	58.1	102.3	1296.8	1371.6	1557.4	885.2	675	1189.8	1007.8	964.8	1557.4	56.6	43.5	291.2	10	10	10	9	7	10	49.97	3	3	0	0
High	A0A5F9ZHM4	L-lactate dehydrogenase OS=Homo sapiens OX=9606 GN=LDHB PE=1 SV=1	33.1378	12	17	11	High	High	High	High	High	High	0.115	0.176	0.164	176.3	149.5	195.6	20.3	26.3	32.1	2736.9	2320	3035.2	314.4	408.5	497.7	2127	1631.9	3035.2	20.1	26.3	121.8	10	10	10	5	5	9	56.26	3	3	0	0
High	A0A024RDS1	Heat shock 105kDa/110kDa protein 1, isoform CRA_c OS=Homo sapiens OX=9606 GN=HSPH1 PE=4 SV=1	18.648	16	17	14	High	High	High	High	High	High	0.405	0.047	0.622	111	175	160.9	44.9	8.1	100.1	1836.2	2895.1	2662	743.1	134.7	1656.2	1427	2036.4	2662	47.5	8.7	405.4	14	14	14	8	3	14	43.95	3	3	0	0
High	Q9H444	Charged multivesicular body protein 4b OS=Homo sapiens OX=9606 GN=CHMP4B PE=1 SV=1	42.4107	15	29	15	High	High	High	High	High	High	0.485	0.113	1.255	134	117.7	119.7	65	13.3	150.3	4341.6	3814.7	3879.5	2105.7	431.2	4869.9	3374.1	2683.3	3879.5	134.6	27.8	1191.9	15	15	15	13	11	15	81.7	3	3	0	0
High	Q8WXI9	Transcriptional repressor p66-beta OS=Homo sapiens OX=9606 GN=GATAD2B PE=1 SV=1	29.6796	16	22	14	High	High	High	High	High	High	1.627	0.092	0.521	119.7	92.7	121.2	194.7	8.5	63.2	2769.7	2146.8	2805.7	4506.9	197.2	1462.3	2152.5	1510	2805.7	288	12.7	357.9	14	14	14	13	6	14	52.67	3	3	0	0
High	E5RJD8	Tubulin-specific chaperone A OS=Homo sapiens OX=9606 GN=TBCA PE=1 SV=1	73.1092	16	28	16	High	High	High	High	High	High	0.723	0.487	1.988	102.6	83.2	100.2	74.2	40.5	199.3	3958.3	3208.6	3865.9	2859.9	1561.3	7687.4	3076.2	2256.9	3865.9	182.8	100.5	1881.5	16	16	16	14	10	16	63.87	3	3	0	0
High	P00338	L-lactate dehydrogenase A chain OS=Homo sapiens OX=9606 GN=LDHA PE=1 SV=2	39.1566	14	21	13	High	High	High	High	High	High	0.206	0.595	0.224	181	116.8	159.6	37.3	69.5	35.8	4333.8	2796.3	3823	894	1663.7	858	3368	1966.9	3823	57.1	107.1	210	14	14	14	11	11	13	62.48	3	3	0	0
High	P62834	Ras-related protein Rap-1A OS=Homo sapiens OX=9606 GN=RAP1A PE=1 SV=1	34.2391	8	27	1	High	High	High	High	High	High	0.728	1.256	0.773	98.9	130.6	75.8	72	164	58.6	1422	1878.3	1090.7	1034.8	2358.9	843.3	1105.1	1321.2	1090.7	66.1	151.9	206.4	2	2	2	2	2	2	86.02	3	3	0	0
High	A0A024R032	FYN binding protein (FYB-120/130), isoform CRA_b OS=Homo sapiens OX=9606 GN=FYB PE=4 SV=1	16.7305	12	16	12	High	High	High	High	High	High	2.773	3.807	1.961	63.9	42.8	51.8	177.2	162.8	101.5	1033.5	691.8	837.3	2865.5	2633.8	1642	803.2	486.6	837.3	183.1	169.6	401.9	10	10	10	10	10	10	46.88	3	3	0	0
High	B7Z3K9	Fructose-bisphosphate aldolase OS=Homo sapiens OX=9606 PE=2 SV=1	19.0687	11	46	5	High	High	High	High	High	High	0.159	0.144	0.169	160.4	130.2	226.8	25.5	18.7	38.3	2398.5	1947.3	3391.5	381.5	280.1	572.3	1864	1369.8	3391.5	24.4	18	140.1	4	4	4	4	4	4	190.7	3	3	0	0
High	A0A2X0SF55	AKAP13 (Fragment) OS=Homo sapiens OX=9606 GN=AKAP13 PE=4 SV=1	6.0746	11	15	11	High	High	High	High	High	High	0.831	0.705	0.815	124.4	79.6	130.3	103.3	56.1	106.2	1392.4	891.6	1458.7	1156.7	628.2	1188.7	1082.1	627.1	1458.7	73.9	40.4	290.9	10	10	10	9	7	9	49.18	3	3	0	0
High	Q5TFQ8	Signal-regulatory protein beta-1 isoform 3 OS=Homo sapiens OX=9606 GN=SIRPB1 PE=1 SV=1	31.407	13	21	1	High	High	High	High	High	High	3.723	1.527	2.742	11.2	202.5	9.5	41.6	309.2	26	46.7	845.6	39.6	173.9	1291.1	108.6	36.3	594.8	39.6	11.1	83.1	26.6	1	1	1	1	1	1	61.54	3	3	0	0
High	P04899	Guanine nucleotide-binding protein G(i) subunit alpha-2 OS=Homo sapiens OX=9606 GN=GNAI2 PE=1 SV=3	33.5211	10	18	9	High	High	High	High	High	High	0.184	0.169	0.215	130.4	220.2	154.9	24	37.1	33.3	2544.4	4296.3	3022.3	467.8	724.1	649.5	1977.4	3022	3022.3	29.9	46.6	159	9	9	9	5	6	9	60.2	3	3	0	0
High	Q9Y266	Nuclear migration protein nudC OS=Homo sapiens OX=9606 GN=NUDC PE=1 SV=1	34.7432	13	17	12	High	High	High	High	High	High	0.216	0.318	0.775	201.2	132.2	102	43.4	42.1	79.1	3871.7	2543.7	1963.3	834.9	809.4	1521.2	3008.9	1789.2	1963.3	53.3	52.1	372.3	13	13	13	11	11	13	46.22	3	3	0	0
High	Q6VEQ5	WAS protein family homolog 2 OS=Homo sapiens OX=9606 GN=WASH2P PE=2 SV=2	25.8065	11	15	4	High	High	High	High	High	High	0.405	0.287	0.749	140.6	131	133.7	57	37.5	100.2	1832.6	1707.7	1743.4	742.6	489.3	1305.7	1424.2	1201.2	1743.4	47.5	31.5	319.6	9	9	9	6	4	9	49.51	3	3	0	0
High	E9PAV3	Nascent polypeptide-associated complex subunit alpha, muscle-specific form OS=Homo sapiens OX=9606 GN=NACA PE=1 SV=1	2.74302	5	15	5	High	High	High	High	High	High	0.615	0.826	0.402	142.6	135.9	86.6	87.7	112.3	34.9	2206.5	2103.8	1341.2	1357.6	1738.8	539.5	1714.8	1479.8	1341.2	86.8	111.9	132	6	6	6	6	6	6	49.15	3	3	0	0
High	Q9Y6K9	NF-kappa-B essential modulator OS=Homo sapiens OX=9606 GN=IKBKG PE=1 SV=2	31.2649	12	15	12	High	High	High	High	High	High	0.306	0.07	1.056	146.1	153.4	119.2	44.8	10.7	125.8	1727.7	1813.8	1409.4	529.3	127	1488.3	1342.7	1275.9	1409.4	33.8	8.2	364.3	10	10	10	6	5	10	44.37	3	3	0	0
High	Q96HE7	ERO1-like protein alpha OS=Homo sapiens OX=9606 GN=ERO1A PE=1 SV=2	25.2137	14	18	14	High	High	High	High	High	High	1.26	0.233	0.546	102.9	142.9	123.8	129.6	33.2	67.6	1587.6	2204.7	1909.7	2000.5	512.9	1042.8	1233.8	1550.8	1909.7	127.8	33	255.2	12	12	12	7	8	10	53.48	3	3	0	0
High	H3BQK9	Microtubule-actin cross-linking factor 1, isoforms 1/2/3/5 OS=Homo sapiens OX=9606 GN=MACF1 PE=1 SV=1	3.3588	21	21	20	High	High	High	High	High	High	2.123	0.06	1.311	83.9	55.9	120.5	178.2	3.4	158.1	1090.3	726	1565.8	2314.3	43.7	2053.4	847.3	510.7	1565.8	147.9	2.8	502.6	15	15	15	12	2	15	47.33	3	3	0	0
High	P55060	Exportin-2 OS=Homo sapiens OX=9606 GN=CSE1L PE=1 SV=3	16.7868	17	19	17	High	High	High	High	High	High	0.484	0.015	0.702	103	161.8	166.2	49.9	2.4	116.7	1724.1	2707.2	2782.2	834.8	39.6	1953.5	1339.9	1904.2	2782.2	53.3	2.6	478.1	16	16	16	6	3	15	53.77	3	3	0	0
High	A0A0S2Z4Z9	Non-POU domain containing octamer-binding isoform 1 (Fragment) OS=Homo sapiens OX=9606 GN=NONO PE=2 SV=1	29.087	11	18	10	High	High	High	High	High	High	0.296	0.136	0.355	130.9	160.9	182.7	38.8	21.8	64.9	1994.7	2452.4	2784.7	590.7	332.5	988.5	1550.2	1725	2784.7	37.7	21.4	241.9	11	11	11	8	6	11	58.82	3	3	0	0
High	P25815	Protein S100-P OS=Homo sapiens OX=9606 GN=S100P PE=1 SV=2	44.2105	9	26	9	High	High	High	High	High	High	9.561	10.779	3.494	25.3	20	21.5	241.8	216	75.3	2853.5	2260.6	2431.1	27281.5	24366.2	8495.3	2217.6	1590.1	2431.1	1743.3	1568.8	2079.3	9	9	9	9	9	9	69.88	3	3	0	0
High	A0A024RDY3	Lysosomal-associated membrane protein 1, isoform CRA_a OS=Homo sapiens OX=9606 GN=LAMP1 PE=3 SV=1	20.8633	10	27	10	High	High	High	High	High	High	0.575	0.561	0.465	117.8	132.4	141.9	67.8	74.3	65.9	3873.9	4352.5	4666.5	2228.4	2441.8	2167.9	3010.6	3061.6	4666.5	142.4	157.2	530.6	9	9	9	7	7	9	79.76	3	3	0	0
High	A0A087WVC6	Receptor-type tyrosine-protein phosphatase eta OS=Homo sapiens OX=9606 GN=PTPRJ PE=1 SV=1	12.4441	14	15	14	High	High	High	High	High	High	3.085	2.617	2.459	62.9	51.2	45.5	194.2	134.1	112	1249.2	1017.3	904.2	3854	2662	2223.6	970.8	715.6	904.2	246.3	171.4	544.2	12	12	12	12	12	12	46.29	3	3	0	0
High	Q15836	Vesicle-associated membrane protein 3 OS=Homo sapiens OX=9606 GN=VAMP3 PE=1 SV=3	63	7	15	3	High	High	High	High	High	High	1.625	1.485	2.317	64.2	75.3	73.7	104.4	111.7	170.8	1232.2	1443.9	1414	2002.3	2143.8	3276.6	957.6	1015.7	1414	127.9	138	802	7	7	7	7	6	7	52.84	3	3	0	0
High	Q9HBM1	Kinetochore protein Spc25 OS=Homo sapiens OX=9606 GN=SPC25 PE=1 SV=1	52.6786	11	12	11	High	High	High	High	High	High	0.338	0.547	0.308	179.9	81.6	178.2	60.9	44.6	54.9	1452.2	658.5	1438.2	491.4	360.3	443	1128.6	463.2	1438.2	31.4	23.2	108.4	11	11	11	9	4	9	41.84	3	3	0	0
High	D3DQU2	Tripeptidyl peptidase I, isoform CRA_a OS=Homo sapiens OX=9606 GN=TPP1 PE=4 SV=1	24.6503	9	15	9	High	High	High	High	High	High	0.688	0.453	0.59	145	137.6	97.7	99.7	62.3	57.6	3643.1	3456.5	2455.8	2504.7	1565.7	1448.2	2831.2	2431.3	2455.8	160.1	100.8	354.5	10	10	10	9	8	9	47.24	3	3	0	0
High	Q92688	Acidic leucine-rich nuclear phosphoprotein 32 family member B OS=Homo sapiens OX=9606 GN=ANP32B PE=1 SV=1	24.3028	10	38	5	High	High	High	High	High	High	0.088	0.188	0.266	176.1	194.2	140.3	15.5	36.5	37.3	6657.7	7339.5	5302.5	586.7	1379.7	1411.6	5174	5162.6	5302.5	37.5	88.8	345.5	6	6	6	5	5	6	91.31	3	3	0	0
High	O43765	Small glutamine-rich tetratricopeptide repeat-containing protein alpha OS=Homo sapiens OX=9606 GN=SGTA PE=1 SV=1	28.754	11	17	11	High	High	High	High	High	High	0.689	0.382	0.932	111.5	130.1	120	76.8	49.7	111.9	3066.1	3578.2	3301.5	2112.8	1367.3	3078.4	2382.8	2516.9	3301.5	135	88	753.4	11	11	11	9	10	11	50.85	3	3	0	0
High	E9PB61	THO complex subunit 4 OS=Homo sapiens OX=9606 GN=ALYREF PE=1 SV=1	37.8788	8	24	8	High	High	High	High	High	High	0.335	0.246	1.364	104.9	202.9	87.6	35.1	50	119.6	3125.1	6044.4	2611.1	1046.1	1488.5	3562.7	2428.7	4251.6	2611.1	66.8	95.8	872	8	8	8	7	6	8	93.38	3	3	0	0
High	O94874	E3 UFM1-protein ligase 1 OS=Homo sapiens OX=9606 GN=UFL1 PE=1 SV=2	17.6322	14	16	14	High	High	High	High	High	High	0.382	0.117	0.337	133	157.1	180.1	50.8	18.3	60.7	1060.5	1252.9	1436.1	405.1	146	483.9	824.2	881.3	1436.1	25.9	9.4	118.4	14	13	14	8	4	12	48.88	3	3	0	0
High	B2RAK1	cDNA, FLJ94965, highly similar to Homo sapiens leucyl/cystinyl aminopeptidase (LNPEP), mRNA OS=Homo sapiens OX=9606 PE=2 SV=1	13.8537	15	16	15	High	High	High	High	High	High	0.215	0.077	0.254	144.2	172.5	190.5	31	13.3	48.5	1413	1690.1	1866.9	303.8	129.8	474.9	1098.1	1188.8	1866.9	19.4	8.4	116.2	13	13	13	9	2	11	48.57	3	3	0	0
High	P20701	Integrin alpha-L OS=Homo sapiens OX=9606 GN=ITGAL PE=1 SV=3	10.3419	11	14	11	High	High	High	High	High	High	0.182	0.291	0.285	140.2	176.5	160.6	25.6	51.3	45.8	1097.5	1381	1257	200	401.8	358.7	852.9	971.4	1257	12.8	25.9	87.8	10	10	10	8	7	7	44.38	3	3	0	0
High	P28838	Cytosol aminopeptidase OS=Homo sapiens OX=9606 GN=LAP3 PE=1 SV=3	23.3141	11	13	11	High	High	High	High	High	High	0.235	0.115	0.424	148.3	151.3	174.2	34.9	17.3	74	1376.2	1404.2	1616.6	323.4	161	686.2	1069.5	987.7	1616.6	20.7	10.4	168	11	11	11	7	6	10	42.96	3	3	0	0
High	A0A3B3ITK7	Phosphoglucomutase-1 OS=Homo sapiens OX=9606 GN=PGM1 PE=1 SV=1	26.3699	17	17	17	High	High	High	High	High	High	0.842	0.22	0.506	116.5	150.1	134.2	98.1	33	68	1628.1	2096.9	1875.6	1371.4	461.7	949.8	1265.3	1474.9	1875.6	87.6	29.7	232.5	17	17	17	11	12	16	45.49	3	3	0	0
High	B3KTT6	cDNA FLJ38699 fis, clone KIDNE2002168, highly similar to Short chain 3-hydroxyacyl-CoA dehydrogenase, mitochondrial OS=Homo sapiens OX=9606 PE=2 SV=1	37.7358	16	28	16	High	High	High	High	High	High	0.249	0.062	0.4	177.8	130.9	170.5	44.4	8.1	68.2	6181.8	4549.9	5927.8	1541.6	283	2371.5	4804.2	3200.4	5927.8	98.5	18.2	580.4	17	17	17	12	8	17	63.37	3	3	0	0
High	Q86Y34	Adhesion G protein-coupled receptor G3 OS=Homo sapiens OX=9606 GN=ADGRG3 PE=1 SV=1	19.1257	9	12	9	High	High	High	High	High	High	2.331	1.586	3.483	56	68	53	130.5	107.9	184.5	1285.2	1561.8	1216	2995.9	2477.5	4235.5	998.8	1098.6	1216	191.4	159.5	1036.7	9	9	9	9	9	9	37.54	3	3	0	0
High	Q96RU3	Formin-binding protein 1 OS=Homo sapiens OX=9606 GN=FNBP1 PE=1 SV=2	20.9076	16	17	16	High	High	High	High	High	High	0.282	0.105	0.47	150.7	155.5	159.8	42.5	16.4	75.2	2887	2979.2	3061	814.7	314.1	1440.1	2243.6	2095.6	3061	52.1	20.2	352.5	15	15	15	12	7	13	50.39	3	3	0	0
High	J3QSF7	Myeloperoxidase (Fragment) OS=Homo sapiens OX=9606 GN=MPO PE=1 SV=8	75.5814	9	53	1	High	High	High	High	High	High	0.496	0.424	0.596	128.1	165.7	108.1	63.5	70.2	64.5	236.5	305.8	199.5	117.3	129.5	119	183.8	215.1	199.5	7.5	8.3	29.1	1	1	1	1	1	1	131.29	3	3	0	0
High	P16104	Histone H2AX OS=Homo sapiens OX=9606 GN=H2AX PE=1 SV=2	53.1469	13	48	8	High	High	High	High	High	High	1.433	1.3	3.272	75	61.7	64.5	107.5	80.3	211	4922.6	4051.6	4231.5	7052.3	5265.6	13844.9	3825.6	2849.9	4231.5	450.7	339	3388.6	12	12	12	11	9	12	120.32	3	3	0	0
High	A0A0G2JLV7	Leukocyte-associated immunoglobulin-like receptor 1 OS=Homo sapiens OX=9606 GN=LAIR1 PE=1 SV=1	40.7666	9	16	2	High	High	High	High	High	High	1.832	1.246	1.234	80.9	99.1	66.3	148.3	123.5	81.8	798.2	977.6	654.3	1462.3	1218.2	807.2	620.3	687.6	654.3	93.4	78.4	197.6	8	8	8	7	6	7	51.53	3	3	0	0
High	D6RBR1	Calpastatin (Fragment) OS=Homo sapiens OX=9606 GN=CAST PE=1 SV=1	74.6667	11	18	2	High	High	High	High	High	High	1.964	0.97	0.601	38	226.9	25.3	74.6	220	15.2	41.8	249.6	27.8	82.1	242.1	16.7	32.5	175.6	27.8	5.2	15.6	4.1	1	1	1	1	1	1	54.72	3	3	0	0
High	H0YFD6	Trifunctional enzyme subunit alpha, mitochondrial OS=Homo sapiens OX=9606 GN=HADHA PE=1 SV=2	17.0455	14	17	14	High	High	High	High	High	High	0.855	0.581	0.762	117.9	96.6	129.8	100.7	56.1	98.9	1606.4	1316	1768.9	1372.8	763.9	1348.1	1248.4	925.7	1768.9	87.7	49.2	330	12	12	12	10	4	12	43.52	3	3	0	0
High	Q05DB4	HEBP2 protein (Fragment) OS=Homo sapiens OX=9606 GN=HEBP2 PE=2 SV=1	39.2523	9	16	9	High	High	High	High	High	High	1.786	2.38	2.216	57.2	57.4	76.6	102.2	136.7	169.8	1220.6	1224.9	1634.1	2180.2	2915.8	3621.3	948.6	861.6	1634.1	139.3	187.7	886.3	8	8	8	8	8	8	47.84	3	3	0	0
High	A0A024R3M1	Thymocyte nuclear protein 1, isoform CRA_a OS=Homo sapiens OX=9606 GN=THYN1 PE=4 SV=1	51.1111	14	17	14	High	High	High	High	High	High	0.24	0.226	0.802	181.1	123.4	124.4	43.4	27.9	99.8	3439.7	2342.6	2362.8	824	530.1	1895.2	2673.2	1647.8	2362.8	52.7	34.1	463.9	13	13	13	9	11	13	47.54	3	3	0	0
High	A0A0S4T2A5	MHC class I antigen OS=Homo sapiens OX=9606 GN=HLA-C PE=3 SV=1	31.9672	8	15	1	High	High	High	High	High	High	0.313	0.208	0.679	116.8	137.7	166.9	36.6	28.7	113.3	850.8	1003	1216	266.4	208.9	825.3	661.2	705.5	1216	17	13.5	202	6	6	6	6	3	6	56.39	3	3	0	0
High	P26196	Probable ATP-dependent RNA helicase DDX6 OS=Homo sapiens OX=9606 GN=DDX6 PE=1 SV=2	20.7039	9	20	8	High	High	High	High	High	High	0.238	0.157	0.552	201.6	137.1	123.6	48	21.5	68.2	4138.6	2815.8	2537.1	986.3	441.8	1400.2	3216.3	1980.6	2537.1	63	28.4	342.7	10	10	10	9	4	10	70.05	3	3	0	0
High	B2R6J2	cDNA, FLJ92973, highly similar to Homo sapiens villin 2 (ezrin) (VIL2), mRNA OS=Homo sapiens OX=9606 PE=2 SV=1	20.6485	17	23	7	High	High	High	High	High	High	0.402	0.745	0.532	176.3	37.8	187.2	71	28.1	99.6	481.6	103.2	511.5	193.8	76.9	272.1	374.3	72.6	511.5	12.4	4.9	66.6	4	4	4	4	2	4	47.12	3	3	0	0
High	A0A024R7A5	Maltase-glucoamylase (Alpha-glucosidase), isoform CRA_a (Fragment) OS=Homo sapiens OX=9606 GN=MGAM PE=4 SV=1	9.11233	12	13	2	High	High	High	High	High	High	0.56	0.569	0.425	78	262.5	46.5	43.7	149.5	19.8	63.4	213.5	37.8	35.6	121.6	16.1	49.3	150.2	37.8	2.3	7.8	3.9	1	1	1	1	1	1	39.64	3	3	0	0
High	O15389	Sialic acid-binding Ig-like lectin 5 OS=Homo sapiens OX=9606 GN=SIGLEC5 PE=1 SV=1	17.4229	10	16	5	High	High	High	High	High	High	1.17	1.874	2.626	51.2	99.7	55.8	59.9	186.9	146.5	1133.9	2207.9	1235.2	1326.1	4137.4	3243.5	881.2	1553	1235.2	84.7	266.4	793.9	11	11	11	11	11	11	55.02	3	3	0	0
High	Q9UNF0	Protein kinase C and casein kinase substrate in neurons protein 2 OS=Homo sapiens OX=9606 GN=PACSIN2 PE=1 SV=2	27.572	13	14	13	High	High	High	High	High	High	0.5	0.14	0.693	137.1	149.2	132.5	68.6	20.9	91.8	2382.4	2593.1	2302.3	1192	362.5	1594.9	1851.5	1824	2302.3	76.2	23.3	390.3	12	12	12	11	8	12	43.64	3	3	0	0
High	A0A0D9SGG1	Lymphocyte cytosolic protein 2 OS=Homo sapiens OX=9606 GN=LCP2 PE=1 SV=1	27.3921	15	17	15	High	High	High	High	High	High	0.809	0.8	1.287	109.3	91	104.2	88.4	72.8	134.1	1318.1	1097.9	1257.1	1066.3	878.4	1617.4	1024.4	772.2	1257.1	68.1	56.6	395.9	12	12	12	12	11	12	43.52	3	3	0	0
High	Q99952	Tyrosine-protein phosphatase non-receptor type 18 OS=Homo sapiens OX=9606 GN=PTPN18 PE=1 SV=2	19.7826	7	14	1	High	High	High	High	High	High	1.178	1.167	1.957	96.6	75.3	76.6	113.8	87.8	149.9	1087	847.1	862.2	1280.5	988.5	1687.4	844.8	595.9	862.2	81.8	63.6	413	7	6	6	7	5	6	61.79	3	3	0	0
High	Q9Y3Y2	Chromatin target of PRMT1 protein OS=Homo sapiens OX=9606 GN=CHTOP PE=1 SV=2	31.4516	6	19	6	High	High	High	High	High	High	0.241	0.19	1.373	156.1	104.3	118.9	37.7	19.8	163.2	3397.8	2269.7	2587.7	820.4	432	3553.6	2640.6	1596.5	2587.7	52.4	27.8	869.8	10	10	10	7	8	10	66.61	3	3	0	0
High	A0A024RB75	Citrate synthase OS=Homo sapiens OX=9606 GN=CS PE=3 SV=1	22.5322	12	19	11	High	High	High	High	High	High	0.099	0.023	0.128	136.2	227.7	192.7	13.5	5.3	24.7	2567.6	4293.2	3633.3	253.8	100.4	465.8	1995.4	3019.8	3633.3	16.2	6.5	114	11	11	11	6	3	11	57.09	3	3	0	0
High	Q8TA96	Similar to protein tyrosine phosphatase, non-receptor type 18 (Brain-derived) (Fragment) OS=Homo sapiens OX=9606 PE=2 SV=1	23.9247	7	12	1	High	High	High	High	High	High			2			200			400			69.5			138.9			69.5			34			1			1	53.35	1	1	0	0
High	A0A024R2C5	Vacuolar protein sorting 4B (Yeast), isoform CRA_a OS=Homo sapiens OX=9606 GN=VPS4B PE=3 SV=1	25.4505	10	15	8	High	High	High	High	High	High	1.037	0.27	1.019	109.3	110.9	117.2	113.3	30	119.4	1895.8	1923.5	2032.8	1965.8	520.2	2071.2	1473.3	1353	2032.8	125.6	33.5	506.9	10	10	10	9	5	10	42.63	3	3	0	0
High	B7Z5W1	cDNA FLJ54854, highly similar to Junctional adhesion molecule A OS=Homo sapiens OX=9606 PE=2 SV=1	46.2046	11	14	11	High	High	High	High	High	High	0.596	0.876	0.287	111.6	148.2	111.8	66.5	129.9	32	2147.3	2853.2	2151.5	1279.6	2500.7	616.5	1668.8	2006.9	2151.5	81.8	161	150.9	9	9	9	7	9	8	44.48	3	3	0	0
High	A8K0T9	F-actin-capping protein subunit alpha OS=Homo sapiens OX=9606 PE=2 SV=1	46.1538	9	13	8	High	High	High	High	High	High	0.823	0.499	1.51	93.5	128	94.6	76.9	63.9	143	1422.1	1947.5	1439.7	1170.1	972.6	2174.5	1105.2	1369.8	1439.7	74.8	62.6	532.2	8	8	8	6	8	8	52.87	3	3	0	0
High	P30050	60S ribosomal protein L12 OS=Homo sapiens OX=9606 GN=RPL12 PE=1 SV=1	56.9697	8	19	8	High	High	High	High	High	High	0.376	0.297	0.481	150.1	155.6	129.4	56.4	46.2	62.2	3128.1	3243.2	2696.2	1175.2	962.8	1296.9	2431	2281.3	2696.2	75.1	62	317.4	7	7	7	6	7	7	65.26	3	3	0	0
High	A0A090N7V5	Chromosome 7 open reading frame 24 OS=Homo sapiens OX=9606 GN=C7orf24 PE=4 SV=1	40.4255	9	18	9	High	High	High	High	High	High	2.016	2.212	1.426	69.6	79.9	55.1	140.2	176.7	78.5	2320.5	2665.7	1837.3	4679	5895.3	2620.4	1803.4	1875.1	1837.3	299	379.6	641.4	8	8	8	7	8	8	57.91	3	3	0	0
High	P62249	40S ribosomal protein S16 OS=Homo sapiens OX=9606 GN=RPS16 PE=1 SV=2	51.3699	11	35	11	High	High	High	High	High	High	0.887	0.171	0.333	124.6	149.1	142.8	110.5	25.5	47.5	3781.9	4524.3	4331.4	3354.3	772.7	1440.6	2939.1	3182.4	4331.4	214.3	49.8	352.6	11	11	11	9	6	11	90.16	3	3	0	0
High	Q9UK76	Jupiter microtubule associated homolog 1 OS=Homo sapiens OX=9606 GN=JPT1 PE=1 SV=3	69.4805	6	24	6	High	High	High	High	High	High	1.052	1.205	1.352	87.8	97	87.5	92.4	116.9	118.3	1808.9	1998.1	1802.1	1903.2	2408.5	2436.3	1405.8	1405.5	1802.1	121.6	155.1	596.3	6	6	6	6	6	5	105.24	3	3	0	0
High	Q13190	Syntaxin-5 OS=Homo sapiens OX=9606 GN=STX5 PE=1 SV=2	30.4225	10	12	10	High	High	High	High	High	High	0.525	0.129	1.114	139.1	103	128.4	73.1	13.3	143.1	1076.2	796.8	993.6	565.3	102.7	1107.2	836.4	560.5	993.6	36.1	6.6	271	8	8	8	6	4	8	44.29	3	3	0	0
High	B2R888	Monocyte differentiation antigen CD14 OS=Homo sapiens OX=9606 PE=2 SV=1	28.2667	9	18	9	High	High	High	High	High	High	0.158	0.082	0.248	177.6	167.5	170.8	28	13.7	42.4	4619.3	4355.6	4442.6	728.1	356	1102.3	3589.9	3063.7	4442.6	46.5	22.9	269.8	9	9	9	7	3	7	56.98	3	3	0	0
High	Q6MZT3	Uncharacterized protein DKFZp686C1054 OS=Homo sapiens OX=9606 GN=DKFZp686C1054 PE=2 SV=1	25.2847	14	18	14	High	High	High	High	High	High	0.156	0.109	0.408	193.6	138.3	158.1	30.3	15.1	64.5	3297	2355.3	2692.6	515.5	257.5	1099.2	2562.3	1656.7	2692.6	32.9	16.6	269	13	13	13	8	7	13	48.65	3	3	0	0
High	H7BY58	Protein-L-isoaspartate O-methyltransferase OS=Homo sapiens OX=9606 GN=PCMT1 PE=1 SV=1	37.0629	11	17	11	High	High	High	High	High	High	0.724	0.17	1.157	124.9	160.5	91.2	90.5	27.3	105.5	3168	4070.4	2312.7	2294.9	692.8	2675.1	2462	2863.1	2312.7	146.6	44.6	654.7	12	12	12	7	8	12	57.44	3	3	0	0
High	P20645	Cation-dependent mannose-6-phosphate receptor OS=Homo sapiens OX=9606 GN=M6PR PE=1 SV=1	27.4368	10	14	10	High	High	High	High	High	High	0.194	0.098	0.234	176.6	176.7	158.1	34.3	17.3	37	2397.9	2399.8	2147.6	466.3	235	501.8	1863.5	1688	2147.6	29.8	15.1	122.8	10	10	10	9	4	10	45.87	3	3	0	0
High	Q15744	CCAAT/enhancer-binding protein epsilon OS=Homo sapiens OX=9606 GN=CEBPE PE=1 SV=2	38.0783	12	17	12	High	High	High	High	High	High	0.886	1.271	1.225	132.7	58.3	97.7	117.5	74.1	119.8	2835.1	1245.1	2088.8	2510.6	1582.5	2559.3	2203.3	875.8	2088.8	160.4	101.9	626.4	12	12	12	10	4	12	45.08	3	3	0	0
High	Q5M775	Cytospin-B OS=Homo sapiens OX=9606 GN=SPECC1 PE=1 SV=1	13.2959	12	12	11	High	High	High	High	High	High	0.65	0.575	1.715	124.1	65.6	107.5	80.6	37.7	184.4	691.6	365.7	599.4	449.5	210.3	1027.7	537.5	257.2	599.4	28.7	13.5	251.5	10	10	10	10	6	10	35.71	3	3	0	0
High	B4E0Y9	Serine/threonine-protein kinase 26 OS=Homo sapiens OX=9606 GN=STK26 PE=1 SV=1	28.0822	12	17	5	High	High	High	High	High	High	0.333	0.29	0.347	145.3	157.7	150.6	48.4	45.8	52.3	1807.6	1960.9	1872.5	601.4	569.3	650.6	1404.8	1379.3	1872.5	38.4	36.7	159.2	12	12	12	9	3	10	45.25	3	3	0	0
High	B7SBB1	Peptidylprolyl isomerase OS=Homo sapiens OX=9606 GN=AIP PE=4 SV=1	42.5532	13	15	13	High	High	High	High	High	High	0.219	0.055	0.21	194.3	135.2	182.1	42.6	7.5	38.3	3139.2	2184	2942.2	688.8	120.6	618.9	2439.6	1536.2	2942.2	44	7.8	151.5	13	13	13	9	5	13	44.68	3	3	0	0
High	B2RDK6	cDNA, FLJ96656, highly similar to Homo sapiens SPFH domain family, member 1 (SPFH1), mRNA OS=Homo sapiens OX=9606 PE=2 SV=1	24.8555	12	16	11	High	High	High	High	High	High	0.358	0.053	0.396	162.5	158.2	152.4	58.1	8.4	60.3	3682.8	3584.2	3453.4	1316.7	191	1366.7	2862.1	2521.1	3453.4	84.1	12.3	334.5	12	12	12	5	4	12	48.31	3	3	0	0
High	A0A384P5U2	Epididymis secretory sperm binding protein OS=Homo sapiens OX=9606 PE=2 SV=1	28.9157	13	29	8	High	High	High	High	High	High	0.295	0.105	0.464	174.8	123	162.3	51.6	12.9	75.4	8053.1	5668.1	7478.5	2375.5	595.4	3471.7	6258.5	3986.9	7478.5	151.8	38.3	849.7	13	13	13	12	9	13	71.49	3	3	0	0
High	Q9P270	SLAIN motif-containing protein 2 OS=Homo sapiens OX=9606 GN=SLAIN2 PE=1 SV=2	25.6454	14	14	14	High	High	High	High	High	High	0.354	0.144	1.235	126.5	124.4	128.1	44.8	18	158.3	1220.5	1200	1236.4	431.8	173.3	1527.3	948.5	844.1	1236.4	27.6	11.2	373.8	14	14	14	11	7	14	43.85	3	3	0	0
High	Q01469	Fatty acid-binding protein 5 OS=Homo sapiens OX=9606 GN=FABP5 PE=1 SV=3	71.1111	12	14	12	High	High	High	High	High	High	2.493	1.83	1.67	36.9	121.1	48.1	92.1	221.5	80.3	1045.2	3425	1359.7	2605.8	6266.2	2270.9	812.3	2409.2	1359.7	166.5	403.4	555.8	12	12	12	8	9	11	46.94	3	3	0	0
High	Q01844	RNA-binding protein EWS OS=Homo sapiens OX=9606 GN=EWSR1 PE=1 SV=1	14.1768	8	14	7	High	High	High	High	High	High	1.119	2.372	1.319	92.6	71.8	69.7	103.7	170.3	92	2097	1625.5	1578.6	2347.2	3856.1	2082.2	1629.7	1143.4	1578.6	150	248.3	509.6	8	8	8	7	8	8	52.12	3	3	0	0
High	Q96KP4	Cytosolic non-specific dipeptidase OS=Homo sapiens OX=9606 GN=CNDP2 PE=1 SV=2	26.5263	10	14	10	High	High	High	High	High	High	1.682	0.553	0.536	101.5	80.1	132.4	170.8	44.2	71	1730.2	1364	2256.6	2909.5	753.9	1209.4	1344.6	959.5	2256.6	185.9	48.5	296	9	9	9	7	3	9	39.41	3	3	0	0
High	P25788	Proteasome subunit alpha type-3 OS=Homo sapiens OX=9606 GN=PSMA3 PE=1 SV=2	46.2745	14	20	13	High	High	High	High	High	High	0.22	0.062	0.237	168	161.9	180.3	37	10	42.7	3620.7	3488.7	3885	796.5	215.9	920.4	2813.8	2454	3885	50.9	13.9	225.3	15	15	15	8	7	14	47.64	3	3	0	0
High	A9QQ22	Actin nucleation promoting factor (Fragment) OS=Homo sapiens OX=9606 GN=WASH PE=4 SV=1	26.8293	9	13	2	High	High	High	High	High	High	0.01	0.01	0.42	171.9	131.3	209.1			87.7	168.2	128.4	204.5			85.8	130.7	90.3	204.5			21	2	2	2			2	45.87	3	1	0	0
High	Q5JR01	Elongation factor 1-alpha 1 (Fragment) OS=Homo sapiens OX=9606 GN=EEF1A1 PE=1 SV=1	50.3448	10	33	1	High	High	High	Not Found	Not Found	High	0.01	0.01	0.065	70.8	281.2	232.8			15.2	51.5	204.4	169.2			11	40	143.8	169.2			2.7	1	1	1			1	67.21	3	1	0	0
High	P40925	Malate dehydrogenase, cytoplasmic OS=Homo sapiens OX=9606 GN=MDH1 PE=1 SV=4	38.3234	14	18	14	High	High	High	High	High	High	0.617	0.455	1.906	129.2	72.9	98.1	79.8	33.2	186.9	3068.5	1730.8	2328.5	1894	787.6	4437.7	2384.7	1217.4	2328.5	121	50.7	1086.1	13	13	13	13	12	13	53.89	3	3	0	0
High	Q15785	Mitochondrial import receptor subunit TOM34 OS=Homo sapiens OX=9606 GN=TOMM34 PE=1 SV=2	47.2492	13	14	13	High	High	High	High	High	High	0.692	0.572	0.678	108.1	86.8	167.3	74.8	49.6	113.4	1141.2	916.5	1766.3	789.8	523.8	1197.8	886.9	644.7	1766.3	50.5	33.7	293.2	12	12	12	9	3	12	46.23	3	3	0	0
High	Q13451	Peptidyl-prolyl cis-trans isomerase FKBP5 OS=Homo sapiens OX=9606 GN=FKBP5 PE=1 SV=2	27.7899	12	14	12	High	High	High	High	High	High	0.766	0.137	0.344	137.2	101.9	179.9	105.1	14	61.9	1519.1	1127.8	1991.8	1163.4	154.9	685.1	1180.6	793.3	1991.8	74.3	10	167.7	10	10	10	9	5	10	48.54	3	3	0	0
High	Q9BRP8	Partner of Y14 and mago OS=Homo sapiens OX=9606 GN=PYM1 PE=1 SV=1	54.4118	8	13	8	High	High	High	High	High	High	0.911	0.834	1.085	118.5	100.9	90.4	108	84.1	98.1	2026.5	1724.4	1546.4	1845.8	1437.6	1678	1574.9	1212.9	1546.4	118	92.6	410.7	8	8	8	8	8	8	43.34	3	3	0	0
High	A8K489	cDNA FLJ76151, highly similar to Homo sapiens Wilms tumor 1 associated protein (WTAP), transcript variant 1, mRNA OS=Homo sapiens OX=9606 PE=2 SV=1	31.8182	12	18	12	High	High	High	High	High	High	0.158	0.057	0.24	164.5	154.5	198.7	25.9	8.8	47.6	1919.3	1803.1	2318.7	302.4	102.2	555.5	1491.6	1268.3	2318.7	19.3	6.6	136	12	12	12	7	4	10	56.64	3	3	0	0
High	Q9HB71	Calcyclin-binding protein OS=Homo sapiens OX=9606 GN=CACYBP PE=1 SV=2	46.0526	13	17	12	High	High	High	High	High	High	1.386	1.527	1.827	68.6	105.6	59.9	95	161.3	109.5	2481.4	3822.1	2168.5	3438	5837	3961.7	1928.4	2688.4	2168.5	219.7	375.8	969.6	13	13	13	12	13	13	46.96	3	3	0	0
High	B2R6J3	Corrinoid adenosyltransferase OS=Homo sapiens OX=9606 PE=1 SV=1	32	7	13	7	High	High	High	High	High	High	0.236	0.27	0.153	172.1	122.3	201.2	40.6	33	30.9	1253.4	890.7	1465.8	295.6	240.4	225	974.1	626.5	1465.8	18.9	15.5	55.1	7	7	7	4	5	6	43.7	3	3	0	0
High	B4DDR3	cDNA FLJ52148, highly similar to Apoptosis inhibitor 5 OS=Homo sapiens OX=9606 PE=2 SV=1	34.139	12	15	1	High	High	High	Not Found	Not Found	High	0.01	0.01	0.163	156.2	137.2	263.6			42.9	58	51	97.9			15.9	45.1	35.9	97.9			3.9	1	1	1			1	40.32	3	1	0	0
High	A0A024R7N1	GEM interacting protein, isoform CRA_b OS=Homo sapiens OX=9606 GN=GMIP PE=4 SV=1	14.9485	12	14	12	High	High	High	High	High	High	0.44	0.233	0.371	114.6	141.8	189.8	50.4	33	70.4	1068.8	1323.1	1770.2	470	307.8	656.9	830.6	930.7	1770.2	30	19.8	160.8	12	12	12	9	6	11	47.04	3	3	0	0
High	A0A5F9ZI21	Rho guanine nucleotide exchange factor 2 OS=Homo sapiens OX=9606 GN=ARHGEF2 PE=1 SV=1	10.9832	15	18	8	High	High	High	High	High	High	1.239	0.231	1.08	96.2	103.8	123.4	119.2	24	133.3	1143.8	1234.2	1467.1	1416.7	285.4	1583.8	888.9	868.1	1467.1	90.5	18.4	387.6	13	13	13	11	4	12	51.27	3	3	0	0
High	B4DH02	cDNA FLJ50510, highly similar to Heat shock 70 kDa protein 4 OS=Homo sapiens OX=9606 PE=2 SV=1	18.0952	16	19	15	High	High	High	High	High	High	1.475	0.754	0.518	108.6	88	116.4	160.3	66.3	60.4	2135.1	1728.8	2288	3150.3	1303.5	1186.2	1659.3	1216	2288	201.3	83.9	290.3	15	15	15	14	9	15	50.67	3	3	0	0
High	B3KT93	Polyadenylate-binding protein OS=Homo sapiens OX=9606 PE=2 SV=1	17.9245	11	13	8	High	High	High	High	High	High	1.158	0.28	0.44	119.7	109.5	139.9	138.6	30.6	61.6	2057.6	1881.7	2405.3	2382.4	526.2	1059.3	1599.1	1323.6	2405.3	152.2	33.9	259.3	11	11	11	6	5	11	47.56	3	3	0	0
High	P62280	40S ribosomal protein S11 OS=Homo sapiens OX=9606 GN=RPS11 PE=1 SV=3	46.2025	14	21	14	High	High	High	High	High	High	0.349	0.08	0.423	170.7	131.1	160.4	59.6	10.5	67.8	3171.1	2436	2979.7	1107	195.7	1259.2	2464.4	1713.5	2979.7	70.7	12.6	308.2	14	14	14	13	7	14	51.1	3	3	0	0
High	J3QL06	Hypoxia up-regulated protein 1 (Fragment) OS=Homo sapiens OX=9606 GN=HYOU1 PE=1 SV=1	49.2891	10	16	1	High	High	High	High	Not Found	High	0.57	0.01	0.226	144.9	166.8	167.7	82.6		37.9	46.8	53.9	54.2	26.7		12.3	36.4	37.9	54.2	1.7		3	1	1	1	1		1	47.9	3	2	0	0
High	Q6FH24	Prefoldin subunit 3 OS=Homo sapiens OX=9606 GN=VBP1 PE=2 SV=1	66.25	15	21	15	High	High	High	High	High	High	0.76	0.346	0.844	133.9	99	125.4	101.7	34.2	105.8	3455.2	2554.4	3235.3	2625.2	883.7	2729.1	2685.2	1796.8	3235.3	167.8	56.9	668	17	17	17	13	9	17	52.36	3	3	0	0
High	P62081	40S ribosomal protein S7 OS=Homo sapiens OX=9606 GN=RPS7 PE=1 SV=1	40.2062	13	23	13	High	High	High	High	High	High	0.283	0.035	0.633	175.1	159.9	128.5	49.6	5.5	81.3	3137	2865.2	2302.8	888.3	98.9	1456.6	2437.9	2015.3	2302.8	56.8	6.4	356.5	13	13	13	11	5	13	66	3	3	0	0
High	P20674	Cytochrome c oxidase subunit 5A, mitochondrial OS=Homo sapiens OX=9606 GN=COX5A PE=1 SV=2	38	8	15	8	High	High	High	High	High	High	0.33	0.397	0.971	165.3	110.9	114.2	54.6	44.1	110.8	3691.3	2477	2550.2	1219.4	984.3	2475	2868.7	1742.3	2550.2	77.9	63.4	605.8	9	9	9	9	7	9	48.76	3	3	0	0
High	P55072	Transitional endoplasmic reticulum ATPase OS=Homo sapiens OX=9606 GN=VCP PE=1 SV=4	16.5012	10	14	10	High	High	High	High	High	High	0.581	0.271	0.327	133.7	126.2	172	77.7	34.2	56.2	1061.1	1001.5	1365.1	616.5	271.7	446	824.6	704.5	1365.1	39.4	17.5	109.2	10	10	10	7	5	7	46.83	3	3	0	0
High	Q9Y6W5	Wiskott-Aldrich syndrome protein family member 2 OS=Homo sapiens OX=9606 GN=WASF2 PE=1 SV=3	26.3052	14	19	14	High	High	High	High	High	High	1.308	0.548	2.211	93.2	87.2	77.8	121.9	47.8	172.1	1998.1	1870.1	1668.2	2612.9	1025.3	3689.2	1552.8	1315.5	1668.2	167	66	903	13	13	13	13	10	13	49.14	3	3	0	0
High	B4DNE1	cDNA FLJ52708, highly similar to Basigin OS=Homo sapiens OX=9606 PE=2 SV=1	27.013	10	15	10	High	High	High	High	High	High	0.953	0.682	1.023	94.4	126.5	100.2	90	86.4	102.5	2723.2	3648.7	2888.8	2595.7	2490.2	2956.1	2116.3	2566.5	2888.8	165.9	160.3	723.5	11	11	11	11	10	11	39.71	3	3	0	0
High	A0A024RDV9	Spastic paraplegia 20 isoform 1 OS=Homo sapiens OX=9606 GN=SPG20 PE=2 SV=1	22.3724	16	16	16	High	High	High	High	High	High	0.831	0.3	1.145	111.1	98.1	125.4	92.4	29.4	143.6	1480	1305.9	1670.1	1230.1	391.4	1912.9	1150.2	918.6	1670.1	78.6	25.2	468.2	13	13	13	13	11	13	44.78	3	3	0	0
High	P06454	Prothymosin alpha OS=Homo sapiens OX=9606 GN=PTMA PE=1 SV=2	42.3423	6	15	5	High	High	High	High	High	High	1.242	0.857	0.461	136.3	41.3	149.1	169.2	35.4	68.8	2199.8	666.8	2407	2731.2	571.7	1110.3	1709.6	469	2407	174.5	36.8	271.7	5	5	5	5	3	5	47.94	3	3	0	0
High	A0A384MDW7	Enoyl Coenzyme A hydratase, short chain, 1, mitochondrial OS=Homo sapiens OX=9606 GN=ECHS1 PE=2 SV=1	44.8276	13	17	13	High	High	High	High	High	High	0.399	0.098	0.439	176.8	151	129.9	70.6	14.8	57	2812.3	2403.1	2066.5	1122.6	235	907.1	2185.6	1690.3	2066.5	71.7	15.1	222	11	11	11	7	3	10	44.54	3	3	0	0
High	B3KWQ9	cDNA FLJ43613 fis, clone SPLEN2015679, highly similar to TRAF3-interacting JNK-activating modulator (Fragment) OS=Homo sapiens OX=9606 PE=2 SV=1	23.049	14	15	14	High	High	High	High	High	High	0.65	0.403	1.407	122.2	88.2	114.1	79.4	35.6	160.5	1525.2	1101	1424	991.1	444.2	2003.7	1185.3	774.4	1424	63.3	28.6	490.4	13	13	13	10	9	13	43.79	3	3	0	0
High	P41208	Centrin-2 OS=Homo sapiens OX=9606 GN=CETN2 PE=1 SV=1	54.0698	11	12	11	High	High	High	High	High	High	1.152	0.863	0.744	103	93.8	116.7	118.6	81	86.8	1706.7	1554.6	1932.4	1965.4	1341.9	1438.2	1326.4	1093.5	1932.4	125.6	86.4	352	11	11	11	10	10	11	34.88	3	3	0	0
High	E5KN59	Peptidyl-prolyl cis-trans isomerase D OS=Homo sapiens OX=9606 PE=4 SV=1	31.0811	14	15	13	High	High	High	High	High	High	0.356	0.167	1.152	142.5	159.9	102.3	50.7	26.7	117.8	1754.2	1968.5	1259.3	624.6	329.2	1450.4	1363.3	1384.6	1259.3	39.9	21.2	355	12	12	12	11	9	12	40.92	3	3	0	0
High	P13639	Elongation factor 2 OS=Homo sapiens OX=9606 GN=EEF2 PE=1 SV=4	16.5501	14	14	14	High	High	High	High	High	High	2.158	0.903	1.424	71.9	76.2	94.1	155.1	68.8	134	1110.6	1177.6	1454.2	2396.3	1063	2070.6	863.1	828.3	1454.2	153.1	68.4	506.8	9	9	9	9	8	9	42.79	3	3	0	0
High	Q04760	Lactoylglutathione lyase OS=Homo sapiens OX=9606 GN=GLO1 PE=1 SV=4	71.1957	13	21	13	High	High	High	High	High	High	1.574	0.964	1.07	86.3	113	75.3	135.9	108.9	80.6	2757.3	3610.7	2404	4340.4	3479.8	2573.3	2142.8	2539.7	2404	277.4	224	629.8	14	14	14	14	13	14	53.63	3	3	0	0
High	Q16777	Histone H2A type 2-C OS=Homo sapiens OX=9606 GN=HIST2H2AC PE=1 SV=4	45.7364	10	58	1	High	High	High	High	High	High	1.747	0.877	1.768	95.1	53.2	86.3	166.2	46.7	152.5	463	259.1	419.9	808.9	227.2	742.4	359.8	182.3	419.9	51.7	14.6	181.7	1	1	1	1	1	1	147.97	3	3	0	0
High	Q9UJZ1	Stomatin-like protein 2, mitochondrial OS=Homo sapiens OX=9606 GN=STOML2 PE=1 SV=1	30.618	10	12	10	High	High	High	High	High	High	0.335	0.086	0.487	121.6	233.3	123.9	40.8	20.1	60.4	439.6	843.2	447.9	147.4	72.5	218.2	341.6	593.1	447.9	9.4	4.7	53.4	6	6	6	4	1	6	42.24	3	3	0	0
High	Q9NQ48	Leucine zipper transcription factor-like protein 1 OS=Homo sapiens OX=9606 GN=LZTFL1 PE=1 SV=1	37.1237	11	14	11	High	High	High	High	High	High	0.306	0.071	0.294	178.5	141.9	166.1	54.7	10	48.9	2011.2	1598.9	1871.8	616.2	113	550.8	1563	1124.7	1871.8	39.4	7.3	134.8	10	10	10	8	5	10	43.46	3	3	0	0
High	O15347	High mobility group protein B3 OS=Homo sapiens OX=9606 GN=HMGB3 PE=1 SV=4	36	12	15	11	High	High	High	High	High	High	2.403	3.13	3.059	83.6	38.9	38.2	200.8	121.7	116.9	3187.2	1482.4	1457.6	7657.9	4640.2	4458.2	2476.9	1042.7	1457.6	489.4	298.8	1091.2	11	11	11	11	10	11	43.74	3	3	0	0
High	L0R4W3	Alternative protein CHTF8 OS=Homo sapiens OX=9606 GN=CHTF8 PE=4 SV=1	36.0687	12	14	12	High	High	High	High	High	High	1.584	0.561	3.9	69.9	75.1	61.7	110.6	42.1	240.6	1142.1	1227.5	1008.9	1808.9	688.4	3934.2	887.6	863.4	1008.9	115.6	44.3	962.9	13	13	13	12	10	13	48.26	3	3	0	0
High	B7Z1D1	Alkaline phosphatase OS=Homo sapiens OX=9606 PE=2 SV=1	20.5508	9	16	1	High	High	High	High	Not Found	Not Found	0.085	0.01	0.01	192.5	237.9	153.2	16.4			76.6	94.6	60.9	6.5			59.5	66.6	60.9	0.4			1	1	1	1			53.81	3	1	0	0
High	Q02790	Peptidyl-prolyl cis-trans isomerase FKBP4 OS=Homo sapiens OX=9606 GN=FKBP4 PE=1 SV=3	27.8867	13	15	13	High	High	High	High	High	High	0.641	0.083	0.613	103.6	159.4	159.6	66.4	13.2	97.8	1078.6	1659.1	1661.3	691.7	137.4	1018.2	838.2	1167	1661.3	44.2	8.8	249.2	11	11	11	9	6	10	41.44	3	3	0	0
High	P27635	60S ribosomal protein L10 OS=Homo sapiens OX=9606 GN=RPL10 PE=1 SV=4	45.7944	11	19	2	High	High	High	Medium	Medium	High	0.446	0.06	0.431	166.8	176.6	120	74.3	10.5	51.7	3570.9	3781.7	2568.5	1591.8	225.8	1107.3	2775.1	2660	2568.5	101.7	14.5	271	11	11	11	9	5	10	56.4	3	3	0	0
High	A0A024RAS2	Histone H2A OS=Homo sapiens OX=9606 GN=H2AFJ PE=3 SV=1	45.7364	10	57	1	Medium	Medium	Medium	Medium	Not Found	Medium	2.845	0.841	6.988	58	37.2	38.6	165	31.3	269.8	1895.5	1216.4	1261.2	5391.9	1023.4	8813.3	1473.1	855.6	1261.2	344.6	65.9	2157.1	5	5	5	5	4	5	145.69	3	3	0	0
High	Q76LA1	CSTB protein OS=Homo sapiens OX=9606 GN=CSTB PE=2 SV=1	85.7143	7	21	7	High	High	High	High	High	High	1.252	0.42	1.234	110.5	155.9	58.1	138.3	65.5	71.7	2671	3769.3	1404.1	3344.4	1584.5	1732.9	2075.8	2651.3	1404.1	213.7	102	424.1	6	6	6	6	5	6	72.21	3	3	0	0
High	P35914	Hydroxymethylglutaryl-CoA lyase, mitochondrial OS=Homo sapiens OX=9606 GN=HMGCL PE=1 SV=2	30.7692	10	15	10	High	High	High	High	High	High	0.217	0.154	0.42	200.2	103.7	166.8	43.4	16	70	2432.2	1260.4	2025.9	526.8	194	850.2	1890.2	886.5	2025.9	33.7	12.5	208.1	9	9	9	6	6	9	48.67	3	3	0	0
High	A0A087WV05	Uncharacterized protein OS=Homo sapiens OX=9606 PE=4 SV=1	65.4545	9	12	9	High	High	High	High	High	High	1.022	0.547	0.709	113.5	129.2	99.9	115.9	70.6	70.9	1710.1	1946.8	1506.2	1747	1064.5	1067.8	1329	1369.4	1506.2	111.6	68.5	261.4	9	9	9	9	9	9	40.22	3	3	0	0
High	P57721	Poly(rC)-binding protein 3 OS=Homo sapiens OX=9606 GN=PCBP3 PE=2 SV=2	24.7978	8	16	2	High	High	High	High	High	High	0.558	0.493	0.567	114.5	198.3	80.1	63.9	97.7	45.4	120.2	208.1	84.1	67.1	102.5	47.6	93.4	146.4	84.1	4.3	6.6	11.7	1	1	1	1	1	1	55.85	3	3	0	0
High	A8K4K4	cDNA FLJ78027, highly similar to Homo sapiens mitogen-activated protein kinase-activated protein kinase 3, mRNA OS=Homo sapiens OX=9606 PE=2 SV=1	31.9372	13	19	10	High	High	High	High	High	High	0.149	0.058	0.674	145.2	178.4	146.1	21.6	10.3	98.4	2029.7	2494.7	2042.4	302.7	144.5	1376.1	1577.4	1754.8	2042.4	19.3	9.3	336.8	8	8	8	8	4	7	57.07	3	3	0	0
High	A0A024QZN9	Voltage-dependent anion channel 2, isoform CRA_a OS=Homo sapiens OX=9606 GN=VDAC2 PE=4 SV=1	31.0345	10	16	10	High	High	High	High	High	High	0.515	0.234	0.287	142	158.2	147.4	73.1	36.9	42.3	2274.6	2534	2361.8	1171.4	591.9	678	1767.7	1782.4	2361.8	74.9	38.1	165.9	10	10	10	9	7	10	46.84	3	3	0	0
High	A0A5F9ZHR7	Lysosomal acid phosphatase OS=Homo sapiens OX=9606 GN=ACP2 PE=1 SV=1	21.8894	9	12	9	High	High	High	High	High	High	4.465	0.915	1.734	59.6	61.3	57.4	266.1	56	99.6	1104.2	1134.8	1063.8	4929.8	1038.1	1845	858.1	798.2	1063.8	315	66.8	451.6	8	8	8	5	4	7	37.29	3	3	0	0
High	P07437	Tubulin beta chain OS=Homo sapiens OX=9606 GN=TUBB PE=1 SV=2	26.5766	8	10	4	High	High	High	High	High	High	0.369	1.762	0.516	226	63.2	76.5	83.3	111.4	39.5	1787.8	500.3	605.1	659.3	881.7	312.3	1389.4	351.9	605.1	42.1	56.8	76.4	7	7	7	7	7	7	34.33	3	3	0	0
High	A0A0S2Z4C3	Epididymis secretory sperm binding protein (Fragment) OS=Homo sapiens OX=9606 GN=FH PE=2 SV=1	25.2941	12	17	11	High	High	High	High	High	High	0.34	0.096	0.295	161.1	153.7	166.7	54.7	14.7	49.1	1778.8	1696.8	1840.5	604.4	162.6	542.7	1382.4	1193.5	1840.5	38.6	10.5	132.8	10	10	10	8	5	10	46.03	3	3	0	0
High	D6CHE9	Proteinase 3 (Serine proteinase, neutrophil, Wegener granulomatosis autoantigen), isoform CRA_a OS=Homo sapiens OX=9606 GN=PRTN3 PE=2 SV=1	42.3256	7	87	7	High	High	High	High	High	High	2.627	1.671	2.375	49.7	125	25.4	130.6	208.9	60.3	7644.7	19216.7	3904.6	20081.1	32113.1	9272.6	5941.1	13517	3904.6	1283.2	2067.6	2269.5	7	7	7	7	7	7	318.86	3	3	0	0
High	P37108	Signal recognition particle 14 kDa protein OS=Homo sapiens OX=9606 GN=SRP14 PE=1 SV=2	40.4412	10	21	10	High	High	High	High	High	High	2.081	0.961	1.823	82	68.1	75.7	170.7	65.4	138	3627.9	3010.2	3348	7550.4	2894	6102.1	2819.4	2117.4	3348	482.5	186.3	1493.5	12	12	12	12	10	12	58.91	3	3	0	0
High	B3V096	BetaCstF-64 variant 2 OS=Homo sapiens OX=9606 GN=CSTF2 PE=2 SV=1	24.2881	11	13	5	High	High	High	High	High	High	0.799	0.07	0.471	140.3	125.2	145.1	112.1	8.8	68.4	1437.7	1283.1	1486.7	1148.8	90.1	700.3	1117.3	902.5	1486.7	73.4	5.8	171.4	10	10	10	6	3	9	38.13	3	3	0	0
High	A0A024R6Q1	Eukaryotic translation initiation factor 5, isoform CRA_b OS=Homo sapiens OX=9606 GN=EIF5 PE=4 SV=1	28.7703	13	16	9	High	High	High	High	High	High	0.428	0.33	0.594	120.8	134.2	156.2	51.7	44.3	92.8	1173.5	1303.9	1518.3	502.2	430.1	902.2	912	917.2	1518.3	32.1	27.7	220.8	10	10	10	7	5	8	44.75	3	3	0	0
High	P22695	Cytochrome b-c1 complex subunit 2, mitochondrial OS=Homo sapiens OX=9606 GN=UQCRC2 PE=1 SV=3	26.2693	9	10	9	High	High	High	High	High	High	0.235	0.023	0.193	143.3	192.6	189.3	33.7	4.5	36.6	928.6	1247.7	1226.4	218.2	28.9	237.2	721.7	877.6	1226.4	13.9	1.9	58	7	7	7	6	2	7	36.96	3	3	0	0
High	Q6PCB8	Embigin OS=Homo sapiens OX=9606 GN=EMB PE=1 SV=1	31.4985	8	13	8	High	High	High	High	High	High	0.684	0.453	0.471	124.1	100.5	166.6	84.8	45.5	78.5	1718.7	1391.3	2307.9	1174.9	630.5	1086.9	1335.7	978.6	2307.9	75.1	40.6	266	7	7	7	6	6	6	31.83	3	3	0	0
High	O75563	Src kinase-associated phosphoprotein 2 OS=Homo sapiens OX=9606 GN=SKAP2 PE=1 SV=1	29.805	12	16	12	High	High	High	High	High	High	0.516	0.351	1.26	117.9	189.6	73.1	60.8	66.5	92	2752.4	4424.9	1704.7	1419.7	1551.7	2147.9	2139	3112.5	1704.7	90.7	99.9	525.7	11	11	11	10	11	11	46.29	3	3	0	0
High	P41227	N-alpha-acetyltransferase 10 OS=Homo sapiens OX=9606 GN=NAA10 PE=1 SV=1	37.4468	9	15	9	High	High	High	High	High	High	0.349	0.04	0.575	143.8	149.3	159.1	50.2	6	91.6	1539.7	1599.1	1704.4	537.3	64.4	980.6	1196.6	1124.8	1704.4	34.3	4.1	240	9	9	9	7	1	7	51.73	3	3	0	0
High	Q9UJY5	ADP-ribosylation factor-binding protein GGA1 OS=Homo sapiens OX=9606 GN=GGA1 PE=1 SV=1	18.1534	12	15	11	High	High	High	High	High	High	0.448	0.077	0.518	140.9	147	156.6	63.1	11.3	81.1	1224.2	1277.2	1360.6	548.7	98.5	704.9	951.4	898.4	1360.6	35.1	6.3	172.5	11	11	11	8	2	10	47.17	3	3	0	0
High	J3KPQ4	Rho GTPase activating protein 9, isoform CRA_a OS=Homo sapiens OX=9606 GN=ARHGAP9 PE=1 SV=1	16.5652	10	13	9	High	High	High	High	High	High	0.282	0.093	0.574	164.1	129.3	157.7	46.2	12	90.6	2382.8	1877	2290	671.1	174.6	1315.6	1851.8	1320.3	2290	42.9	11.2	322	10	10	10	6	6	9	39.79	3	3	0	0
High	Q53F64	Heterogeneous nuclear ribonucleoprotein AB isoform a variant (Fragment) OS=Homo sapiens OX=9606 PE=2 SV=1	23.7952	9	14	8	High	High	High	High	High	High	0.655	0.67	0.54	129.7	113.4	127.2	85	75.9	68.6	1559.8	1363.4	1529.5	1022.3	912.9	825.2	1212.2	959	1529.5	65.3	58.8	202	9	9	9	9	8	9	44.06	3	3	0	0
High	P32119	Peroxiredoxin-2 OS=Homo sapiens OX=9606 GN=PRDX2 PE=1 SV=5	36.8687	10	15	9	High	High	High	High	High	High	0.405	0.304	0.416	133.1	184.7	121.7	53.9	56.1	50.6	1716.4	2382.4	1570	694.7	723.6	652.5	1333.9	1675.8	1570	44.4	46.6	159.7	8	8	8	7	7	8	46.33	3	3	0	0
High	O14737	Programmed cell death protein 5 OS=Homo sapiens OX=9606 GN=PDCD5 PE=1 SV=3	59.2	9	20	9	High	High	High	High	High	High	0.64	0.263	0.864	125.9	134.1	120.2	80.6	35.3	103.9	2609.4	2778.2	2490.5	1670.5	731.3	2152.6	2027.9	1954.2	2490.5	106.7	47.1	526.9	9	9	9	9	8	9	61.21	3	3	0	0
High	O95498	Vascular non-inflammatory molecule 2 OS=Homo sapiens OX=9606 GN=VNN2 PE=1 SV=3	13.6538	8	16	7	High	High	High	High	High	High	2.832	6.307	1.827	37.6	53.3	23.6	106.5	336	43.1	2850.3	4038.6	1789.4	8071.9	25472.4	3268.7	2215.1	2840.8	1789.4	515.8	1640	800	9	9	9	9	9	9	59.65	3	3	0	0
High	Q9NRF9	DNA polymerase epsilon subunit 3 OS=Homo sapiens OX=9606 GN=POLE3 PE=1 SV=1	38.0952	9	12	9	High	High	High	High	High	High	0.317	0.149	0.368	149	153.4	166.3	47.3	22.9	61.1	2152.1	2215.7	2403	683	331	883.3	1672.5	1558.5	2403	43.6	21.3	216.2	9	9	9	8	5	9	41.47	3	3	0	0
High	O75340	Programmed cell death protein 6 OS=Homo sapiens OX=9606 GN=PDCD6 PE=1 SV=1	61.2565	12	16	12	High	High	High	High	High	High	0.487	0.036	0.44	150	150.7	153.2	73.1	5.5	67.4	1254.7	1260.8	1281.7	611.3	45.9	563.9	975.1	886.9	1281.7	39.1	3	138	10	10	10	7	2	10	39.67	3	3	0	0
High	Q70J99	Protein unc-13 homolog D OS=Homo sapiens OX=9606 GN=UNC13D PE=1 SV=1	12.1101	9	15	9	High	High	High	High	High	High	0.318	0.068	0.263	155.1	131	202.4	49.4	8.9	53.2	600	506.6	782.7	191	34.5	205.7	466.3	356.3	782.7	12.2	2.2	50.3	7	7	7	5	1	5	51.35	3	3	0	0
High	Q9NXR1	Nuclear distribution protein nudE homolog 1 OS=Homo sapiens OX=9606 GN=NDE1 PE=1 SV=3	44.1791	14	15	13	High	High	High	High	High	High	0.45	0.303	1.498	124.7	118.7	105.9	56.1	35.9	158.7	865.7	824.3	735.5	389.3	249.5	1102	672.8	579.8	735.5	24.9	16.1	269.7	12	12	12	11	7	12	46.78	3	3	0	0
High	A0A024QZJ7	Coiled-coil domain containing 6, isoform CRA_a OS=Homo sapiens OX=9606 GN=CCDC6 PE=4 SV=1	32.9114	14	15	14	High	High	High	High	High	High	0.71	0.267	0.545	132	117.4	146.1	93.7	31.3	79.6	1951.1	1735.3	2159.7	1385.7	462.7	1176.2	1516.3	1220.6	2159.7	88.5	29.8	287.9	12	12	12	10	8	12	48.68	3	3	0	0
High	Q5TZP7	DNA-(apurinic or apyrimidinic site) lyase OS=Homo sapiens OX=9606 GN=APEX1 PE=2 SV=1	29.5597	10	17	10	High	High	High	High	High	High	0.763	0.516	0.766	102.4	174	88.2	78.2	89.8	67.5	2268	3853.8	1953.1	1731.6	1990	1495.7	1762.6	2710.7	1953.1	110.6	128.1	366.1	10	10	10	7	9	10	53.44	3	3	0	0
High	A0A024R611	Coronin OS=Homo sapiens OX=9606 GN=CORO1A PE=3 SV=1	20.1735	13	19	12	High	High	High	High	High	High	1.077	2.384	1.916	95.4	72.2	54	102.8	172.1	103.5	2591.3	1959.8	1466.4	2790.7	4671.7	2810.2	2013.8	1378.5	1466.4	178.3	300.8	687.8	10	10	10	9	10	10	55.04	3	3	0	0
High	D3DQ70	SERPINE1 mRNA binding protein 1, isoform CRA_d OS=Homo sapiens OX=9606 GN=SERBP1 PE=4 SV=1	19.5699	10	14	10	High	High	High	High	High	High	1.112	0.689	0.798	131.2	92.5	92.7	145.8	63.8	74	2744.3	1935.5	1939.8	3050.7	1334.4	1547.2	2132.7	1361.5	1939.8	194.9	85.9	378.7	10	10	10	10	9	10	46.59	3	3	0	0
High	Q92542	Nicastrin OS=Homo sapiens OX=9606 GN=NCSTN PE=1 SV=2	18.7588	11	14	11	High	High	High	High	High	High	0.364	0.465	0.216	125.6	201.1	110.3	45.8	93.5	23.9	1458.5	2334.7	1280.3	531.3	1085.6	277	1133.5	1642.2	1280.3	34	69.9	67.8	10	10	10	9	9	8	44.2	3	3	0	0
High	Q8IZP0	Abl interactor 1 OS=Homo sapiens OX=9606 GN=ABI1 PE=1 SV=4	20.0787	11	19	11	High	High	High	High	High	High	1.453	0.371	2.111	93	89.9	79.9	135.2	33.3	168.7	1974.9	1907.9	1696	2868.9	707.5	3581	1534.8	1342	1696	183.3	45.6	876.5	12	12	12	9	9	12	55.6	3	3	0	0
High	Q9Y295	Developmentally-regulated GTP-binding protein 1 OS=Homo sapiens OX=9606 GN=DRG1 PE=1 SV=1	32.4251	11	12	11	High	High	High	High	High	High	0.485	3.116	0.289	58.1	98.9	82.7	28.2	308.2	23.9	1202.6	2047.4	1711.8	582.9	6380.4	495.2	934.6	1440.1	1711.8	37.2	410.8	121.2	10	10	10	3	2	8	37.68	3	3	0	0
High	J3KNB4	Cathelicidin antimicrobial peptide OS=Homo sapiens OX=9606 GN=CAMP PE=1 SV=1	36.4162	11	38	11	High	High	High	High	High	High	31.898	100	28.513	3.2	2.8	2.9	100.8	408	82.3	788.7	708.1	720.3	25156.1	101792	20536.8	612.9	498	720.3	1607.5	6553.7	5026.5	11	11	11	10	10	11	102.1	3	3	0	0
High	Q96PU8	Protein quaking OS=Homo sapiens OX=9606 GN=QKI PE=1 SV=1	34.3109	11	14	10	High	High	High	High	High	High	0.107	0.025	0.234	162.7	210.8	165.2	17.3	5.3	38.7	1694	2195.8	1720.8	180.5	54.7	402.7	1316.5	1544.5	1720.8	11.5	3.5	98.6	8	8	8	4	3	7	42.52	3	3	0	0
High	O43633	Charged multivesicular body protein 2a OS=Homo sapiens OX=9606 GN=CHMP2A PE=1 SV=1	35.5856	12	21	10	High	High	High	High	High	High	0.335	0.068	0.419	150.7	133.9	180.2	50.6	9.1	75.5	3799	3374.7	4541.3	1274.2	229.5	1904.1	2952.4	2373.7	4541.3	81.4	14.8	466	12	12	12	10	8	12	50.75	3	3	0	0
High	O00268	Transcription initiation factor TFIID subunit 4 OS=Homo sapiens OX=9606 GN=TAF4 PE=1 SV=2	12.3502	10	11	10	High	High	High	High	High	High	1.493	0.494	0.734	109.8	91.3	109.6	163.9	45.1	80.4	814.1	677.3	812.6	1215.7	334.6	596.3	632.7	476.4	812.6	77.7	21.5	145.9	9	9	9	9	6	8	33.49	3	3	0	0
High	F5H5D3	Tubulin alpha chain OS=Homo sapiens OX=9606 GN=TUBA1C PE=1 SV=1	22.5434	12	30	12	High	High	High	High	High	High	0.725	0.712	0.915	151.6	106.6	81.4	109.9	75.9	74.5	3047.9	2143.6	1636.3	2210.3	1526.5	1497.9	2368.7	1507.8	1636.3	141.2	98.3	366.6	12	12	12	12	12	11	92.52	3	3	0	0
High	Q13011	Delta(3,5)-Delta(2,4)-dienoyl-CoA isomerase, mitochondrial OS=Homo sapiens OX=9606 GN=ECH1 PE=1 SV=2	34.4512	12	16	8	High	High	High	High	Medium	High	0.795	0.109	0.413	137	113.5	161.5	108.8	12.4	66.8	1080.5	895.5	1274.3	858.6	97.8	526.8	839.7	629.9	1274.3	54.9	6.3	128.9	10	10	10	10	3	8	49.18	3	3	0	0
High	P04908	Histone H2A type 1-B/E OS=Homo sapiens OX=9606 GN=H2AC4 PE=1 SV=2	46.1538	11	57	6	High	High	High	High	High	High	1.076	1.523	3.55	80.4	76.2	52.9	86.5	116	187.9	4901.8	4646.2	3227.5	5273.1	7075.6	11458.6	3809.4	3268.1	3227.5	337	455.6	2804.5	7	7	7	7	6	7	142.17	3	3	0	0
High	P20061	Transcobalamin-1 OS=Homo sapiens OX=9606 GN=TCN1 PE=1 SV=2	22.4018	9	15	9	High	High	High	High	High	High	2.491	4.969	8.679	36.4	45.5	20.8	90.8	226.3	180.2	1221.4	1527.2	696	3042.8	7588.9	6040.5	949.2	1074.2	696	194.4	488.6	1478.4	9	9	9	9	9	9	60.28	3	3	0	0
High	Q9H773	dCTP pyrophosphatase 1 OS=Homo sapiens OX=9606 GN=DCTPP1 PE=1 SV=1	50.5882	9	11	9	High	High	High	High	High	High	0.374	0.061	0.567	109.5	247.1	119.6	41	15	67.8	569	1283.6	621.5	213.1	77.8	352.1	442.2	902.9	621.5	13.6	5	86.2	9	9	9	5	2	5	39.8	3	3	0	0
High	P26447	Protein S100-A4 OS=Homo sapiens OX=9606 GN=S100A4 PE=1 SV=1	52.4752	10	38	10	High	High	High	High	High	High	3.981	2.781	5.165	40.9	38.1	40.9	163	105.9	211.2	4234.1	3936.9	4227.9	16854.1	10947.5	21838.6	3290.5	2769.2	4227.9	1077	704.8	5345.1	12	12	12	12	11	12	104.72	3	3	0	0
High	Q5VT52	Regulation of nuclear pre-mRNA domain-containing protein 2 OS=Homo sapiens OX=9606 GN=RPRD2 PE=1 SV=1	7.66598	10	10	10	High	High	High	High	High	High	0.691	0.051	0.539	148	98.9	159.7	102.2	5	86.1	712.2	475.7	768.5	491.8	24.1	414.3	553.5	334.6	768.5	31.4	1.6	101.4	8	8	8	8	2	8	32.57	3	3	0	0
High	Q13435	Splicing factor 3B subunit 2 OS=Homo sapiens OX=9606 GN=SF3B2 PE=1 SV=2	11.7318	11	14	11	High	High	High	High	High	High	0.63	0.462	0.862	125.9	127.8	111.7	79.4	59	96.3	1777.3	1803.8	1576.8	1120.5	833.2	1359.3	1381.2	1268.8	1576.8	71.6	53.6	332.7	10	10	10	9	8	10	41.96	3	3	0	0
High	Q8TAE8	Growth arrest and DNA damage-inducible proteins-interacting protein 1 OS=Homo sapiens OX=9606 GN=GADD45GIP1 PE=1 SV=1	44.1441	9	13	9	High	High	High	High	High	High	0.448	0.18	0.339	162.4	103.9	180.9	72.8	18.7	61.4	1096.1	701	1220.8	491	125.9	414.1	851.8	493.1	1220.8	31.4	8.1	101.4	9	9	9	7	2	9	39	3	3	0	0
High	A0A140VJP2	Methionine adenosyltransferase 2 subunit beta OS=Homo sapiens OX=9606 PE=2 SV=1	32.0359	10	14	10	High	High	High	High	High	High	0.306	0.451	0.191	159.2	140.5	158	48.8	63.3	30.2	2011.8	1775.6	1997	616.4	800	381	1563.5	1249	1997	39.4	51.5	93.3	9	9	9	5	2	7	44.7	3	3	0	0
High	A8K566	cDNA FLJ78246, highly similar to Homo sapiens splicing factor 3a, subunit 3, 60kDa (SF3A3), mRNA OS=Homo sapiens OX=9606 PE=2 SV=1	21.3573	12	16	12	High	High	High	High	High	High	0.588	0.038	0.311	124.9	200.4	147.6	73.4	7.6	46	2259.2	3624.3	2669.9	1328	136.6	831.7	1755.7	2549.3	2669.9	84.9	8.8	203.6	9	9	9	5	6	9	50.92	3	3	0	0
High	V9HW37	Epididymis secretory protein Li 69 OS=Homo sapiens OX=9606 GN=HEL-S-69 PE=1 SV=1	27.9113	15	15	15	High	High	High	High	High	High	0.776	0.167	0.321	144.5	101.7	170.1	112.1	17	54.5	3532.3	2486.7	4157.2	2741	415.7	1332.9	2745.1	1749.1	4157.2	175.2	26.8	326.2	15	15	15	12	11	15	37.17	3	3	0	0
High	A1LT29	Exocyst complex component 1, isoform CRA_b OS=Homo sapiens OX=9606 GN=EXOC1 PE=4 SV=1	15.9955	14	16	14	High	High	High	High	High	High	0.802	0.325	0.878	107.8	76.9	161.8	86.5	25	142	1344.7	958.5	2018.1	1079	311.5	1770.9	1045	674.2	2018.1	68.9	20.1	433.4	11	11	11	8	4	11	38.58	3	3	0	0
High	A0A024RAI1	ARP3 actin-related protein 3 homolog (Yeast), isoform CRA_a OS=Homo sapiens OX=9606 GN=ACTR3 PE=3 SV=1	38.5167	12	13	12	High	High	High	High	High	High	0.519	1.051	0.321	124.9	94.2	164.4	64.8	99	52.8	1503.8	1133.8	1980.1	780.3	1191.9	635.3	1168.7	797.5	1980.1	49.9	76.7	155.5	10	10	10	9	8	10	39.65	3	3	0	0
High	H0YIN7	Peptidase_M24 domain-containing protein (Fragment) OS=Homo sapiens OX=9606 PE=1 SV=3	49.6933	8	18	1	High	High	High	High	High	High	2.748	0.336	7.047	36.6	72.9	45.4	100.6	24.5	320	45.4	90.4	56.3	124.8	30.4	396.9	35.3	63.6	56.3	8	2	97.2	1	1	1	1	1	1	63.87	3	3	0	0
High	P63173	60S ribosomal protein L38 OS=Homo sapiens OX=9606 GN=RPL38 PE=1 SV=2	57.1429	9	28	8	High	High	High	High	High	High	0.577	0.378	0.341	155.9	128.6	132	90	48.6	45	5301.7	4373	4488.3	3060.6	1652.7	1529.8	4120.2	3075.9	4488.3	195.6	106.4	374.4	9	9	9	8	8	9	69.74	3	3	0	0
High	G3V5R9	Kinesin light chain 1 OS=Homo sapiens OX=9606 GN=KLC1 PE=1 SV=1	21.4286	13	14	11	High	High	High	High	High	High	0.659	0.186	1.033	122.7	136.9	115.2	80.8	25.4	119	1433.3	1598.8	1345.7	944	296.7	1389.8	1113.9	1124.6	1345.7	60.3	19.1	340.2	12	12	12	9	6	12	37.59	3	3	0	0
High	A0A024RDL8	Argininosuccinate lyase isoform 1 OS=Homo sapiens OX=9606 GN=ASL PE=2 SV=1	23.0603	10	11	10	High	High	High	High	High	High	0.392	0.155	0.305	150.6	144.2	171.5	59	22.3	52.3	1085.5	1039.1	1236.3	425.4	161	376.9	843.6	730.9	1236.3	27.2	10.4	92.3	9	9	9	6	5	9	39.43	3	3	0	0
High	A0A0S2Z4Z0	RNA binding motif protein 14 isoform 1 (Fragment) OS=Homo sapiens OX=9606 GN=RBM14 PE=2 SV=1	17.7877	10	11	10	High	High	High	High	High	High	1.444	4.076	1.326	83.6	53.6	53	120.8	218.7	70.3	1713.4	1099.4	1086.2	2474.6	4481.7	1440.5	1331.6	773.3	1086.2	158.1	288.5	352.6	9	9	9	8	4	9	31.71	3	3	0	0
High	P62263	40S ribosomal protein S14 OS=Homo sapiens OX=9606 GN=RPS14 PE=1 SV=3	45.6954	10	14	10	High	High	High	High	High	High	0.597	0.317	0.86	141.1	116.2	119.1	84.3	36.9	102.4	1289.3	1061.8	1088	769.6	336.7	935.6	1002	746.9	1088	49.2	21.7	229	10	10	10	8	7	10	46.76	3	3	0	0
High	A8K335	Folate gamma-glutamyl hydrolase OS=Homo sapiens OX=9606 PE=2 SV=1	35.2201	12	14	12	High	High	High	High	High	High	0.562	0.365	0.433	97.8	151.4	167.9	55	55.3	72.7	1338.5	2073	2298.4	752.6	756.7	996.1	1040.2	1458.1	2298.4	48.1	48.7	243.8	11	11	11	9	11	11	38.91	3	3	0	0
High	A0A0C4DG17	40S ribosomal protein SA OS=Homo sapiens OX=9606 GN=RPSA PE=1 SV=1	22	9	12	9	High	High	High	High	High	High	0.273	0.087	0.341	140.1	176	171.7	38.3	15.3	58.6	1560.1	1958.9	1911.6	425.9	170.7	652.3	1212.4	1377.9	1911.6	27.2	11	159.6	8	8	8	6	4	8	39.37	3	3	0	0
High	B3KS98	Eukaryotic translation initiation factor 3 subunit H OS=Homo sapiens OX=9606 GN=EIF3H PE=1 SV=1	20.2186	8	9	8	High	High	High	High	High	High	2.481	2.08	1.265	47.6	92.1	66.6	118	191.5	84.2	327.2	633.3	458.2	811.9	1317.2	579.5	254.3	445.5	458.2	51.9	84.8	141.8	6	6	6	5	3	6	34.89	3	3	0	0
High	P16070	CD44 antigen OS=Homo sapiens OX=9606 GN=CD44 PE=1 SV=3	12.1294	9	17	9	High	High	High	High	High	High	0.762	0.799	1.153	122.1	106.1	90	93.1	84.8	103.8	5143.8	4469.4	3791.8	3920.7	3571.9	4373.7	3997.5	3143.8	3791.8	250.5	230	1070.5	11	11	11	10	9	11	40.76	3	3	0	0
High	A0A384MTY2	Epididymis secretory sperm binding protein OS=Homo sapiens OX=9606 PE=2 SV=1	61.2676	12	16	12	High	High	High	High	High	High	1.736	1.996	2.255	61.6	84.3	55	106.9	168.2	124	1542.8	2112.4	1378.5	2678.1	4215.6	3108.1	1199	1485.8	1378.5	171.1	271.4	760.7	10	9	10	10	10	10	40.13	3	3	0	0
High	F8W7C6	60S ribosomal protein L10 OS=Homo sapiens OX=9606 GN=RPL10 PE=1 SV=2	49.6933	10	17	1	High	High	High	High	High	High	5.59	1.924	3.247	49.7	23.3	48.1	277.8	44.9	156.2	66.1	31.1	64	369.8	59.8	207.9	51.4	21.8	64	23.6	3.8	50.9	1	1	1	1	1	1	52.22	3	3	0	0
High	A0A087X1S7	CD48 antigen OS=Homo sapiens OX=9606 GN=CD48 PE=1 SV=1	23.8095	9	13	9	High	High	High	High	High	High	0.196	0.663	0.291	138.3	159.3	131.3	27.1	105.7	38.3	1775.5	2044.9	1685.9	348	1356.3	491	1379.8	1438.3	1685.9	22.2	87.3	120.2	8	8	8	7	7	8	36.57	3	3	0	0
High	I3L504	Eukaryotic translation initiation factor 5A-1 OS=Homo sapiens OX=9606 GN=EIF5A PE=1 SV=1	33.3333	9	22	9	High	High	High	High	High	High	0.393	0.312	1.01	151.8	139.2	102.4	59.7	43.5	103.4	5109.3	4685	3445.1	2009.4	1463.5	3480.1	3970.7	3295.4	3445.1	128.4	94.2	851.8	10	10	10	9	10	10	49.95	3	3	0	0
High	Q5U0L9	Homer homolog 3 (Drosophila) OS=Homo sapiens OX=9606 PE=2 SV=1	38.5042	15	15	15	High	High	High	High	High	High	0.103	0.015	0.581	148.1	128.1	194	15.2	1.9	112.7	1767.2	1529.2	2315.3	181.5	22.4	1345.7	1373.4	1075.6	2315.3	11.6	1.4	329.4	12	12	12	2	2	11	39.69	3	3	0	0
High	L7N2F9	V-SNARE coiled-coil homology domain-containing protein (Fragment) OS=Homo sapiens OX=9606 PE=4 SV=1	41.3223	6	11	2	High	High	High	High	High	High	1.58	2.597	1.269	82.2	55.9	82.4	129.9	145.2	104.5	293.8	199.8	294.6	464.2	518.9	373.7	228.3	140.6	294.6	29.7	33.4	91.5	2	2	2	2	2	2	38.79	3	3	0	0
High	P21283	V-type proton ATPase subunit C 1 OS=Homo sapiens OX=9606 GN=ATP6V1C1 PE=1 SV=4	32.199	12	13	12	High	High	High	High	High	High	0.419	0.338	0.392	123.2	127.3	183.1	51.7	43	71.7	1534.7	1585.1	2280.1	643.3	535.5	893.3	1192.7	1115	2280.1	41.1	34.5	218.6	12	12	12	10	9	12	28.41	3	3	0	0
High	A0A2R8YFE2	Actin, cytoplasmic 1 (Fragment) OS=Homo sapiens OX=9606 GN=ACTB PE=1 SV=1	67.0886	8	27	1	High	High	High	Not Found	Not Found	High	0.01	0.01	0.092	173.2	175.8	229.8			21.2	120.2	122	159.5			14.7	93.4	85.8	159.5			3.6	1	1	1			1	80.64	3	1	0	0
High	Q14554	Protein disulfide-isomerase A5 OS=Homo sapiens OX=9606 GN=PDIA5 PE=1 SV=1	28.9017	12	15	12	High	High	High	High	High	High	0.292	0.077	0.428	157.3	180.1	142.1	45.9	13.8	60.8	1535.2	1757	1386.1	447.6	135.1	593.4	1193.1	1235.9	1386.1	28.6	8.7	145.2	12	12	12	7	3	11	44.82	3	3	0	0
High	Q9UPN4	Centrosomal protein of 131 kDa OS=Homo sapiens OX=9606 GN=CEP131 PE=1 SV=3	13.5734	14	14	14	High	High	High	High	High	High	0.535	0.087	0.393	144.2	129.6	170.7	77.1	11.3	67.1	1047.9	942.3	1240.7	560.7	81.9	487.4	814.4	662.8	1240.7	35.8	5.3	119.3	10	10	10	9	3	10	35.28	3	3	0	0
High	O43488	Aflatoxin B1 aldehyde reductase member 2 OS=Homo sapiens OX=9606 GN=AKR7A2 PE=1 SV=3	21.4485	7	11	7	High	High	High	High	High	High	0.395	0.179	0.497	116.8	167.8	159.9	46.1	30	79.5	710.2	1020.4	972.7	280.2	182.5	483.6	551.9	717.7	972.7	17.9	11.7	118.4	7	7	7	6	5	6	39.19	3	3	0	0
High	Q9UH65	Switch-associated protein 70 OS=Homo sapiens OX=9606 GN=SWAP70 PE=1 SV=1	20	10	12	10	High	High	High	High	High	High	0.782	0.125	0.699	118.8	133.8	139.9	92.9	16.7	97.8	911.7	1026.6	1073.6	713	128.1	750.7	708.5	722.1	1073.6	45.6	8.2	183.7	9	9	9	8	5	9	37.98	3	3	0	0
High	Q15833	Syntaxin-binding protein 2 OS=Homo sapiens OX=9606 GN=STXBP2 PE=1 SV=2	21.5852	11	14	11	High	High	High	High	High	High	0.693	0.294	0.516	112.9	133.6	155.7	78.2	39.2	80.3	1111.8	1316.4	1533.6	770.8	386.5	791.4	864	925.9	1533.6	49.3	24.9	193.7	9	9	9	7	8	8	40.39	3	3	0	0
High	Q9UK41	Vacuolar protein sorting-associated protein 28 homolog OS=Homo sapiens OX=9606 GN=VPS28 PE=1 SV=1	42.0814	9	13	9	High	High	High	High	High	High	5.383	1.73	3.428	45.2	54.8	36.5	243.4	94.8	125.2	1105.4	1340.8	893.2	5950.5	2319.2	3062.2	859.1	943.1	893.2	380.2	149.3	749.5	8	8	8	5	6	8	39.85	3	3	0	0
High	Q92835	Phosphatidylinositol 3,4,5-trisphosphate 5-phosphatase 1 OS=Homo sapiens OX=9606 GN=INPP5D PE=1 SV=2	12.7839	12	13	12	High	High	High	High	High	High	2.485	1.267	2.915	61.3	47.6	71.1	152.4	60.3	207.2	815	632.7	944.5	2025.7	801.5	2753.4	633.4	445	944.5	129.4	51.6	673.9	9	9	9	9	8	9	38.69	3	3	0	0
High	A0A024R882	Stomatin, isoform CRA_a OS=Homo sapiens OX=9606 GN=STOM PE=4 SV=1	22.5694	6	11	6	High	High	High	High	High	High	0.191	0.608	0.331	140.4	152.1	141.4	26.8	92.4	46.9	1146.2	1241.7	1155	219.1	754.7	382.6	890.8	873.4	1155	14	48.6	93.6	7	7	7	6	5	7	34.26	3	3	0	0
High	Q15004	PCNA-associated factor OS=Homo sapiens OX=9606 GN=PCLAF PE=1 SV=1	80.1802	10	14	10	High	High	High	High	High	High	0.673	0.693	0.39	133.8	94.3	155.7	90.1	65.4	60.7	2598.3	1830.8	3022	1749.1	1269	1179.4	2019.3	1287.8	3022	111.8	81.7	288.7	9	9	9	8	5	9	48.15	3	3	0	0
High	V9HWH9	Protein S100 OS=Homo sapiens OX=9606 GN=HEL-S-43 PE=2 SV=1	61.9048	7	50	1	High	High	High	High	High	High	0.769	1.752	0.334	33.8	177.3	39.2	26	310.5	13.1	840.6	4406.4	975.5	646.1	7718	326.1	653.3	3099.5	975.5	41.3	496.9	79.8	1	1	1	1	1	1	127.08	3	3	0	0
High	B3KR50	cDNA FLJ33691 fis, clone BRAWH2002976, highly similar to GROWTH FACTOR RECEPTOR-BOUND PROTEIN 2 OS=Homo sapiens OX=9606 PE=2 SV=1	53.9171	10	11	10	High	High	High	High	High	High	0.085	0.196	0.259	164.4	189.1	155.2	13.9	37.1	40.2	1416.2	1628.9	1336.7	120.1	319.8	346.2	1100.6	1145.7	1336.7	7.7	20.6	84.7	8	8	8	4	6	7	42.78	3	3	0	0
High	P62269	40S ribosomal protein S18 OS=Homo sapiens OX=9606 GN=RPS18 PE=1 SV=3	48.6842	13	30	13	High	High	High	High	High	High	0.206	0.206	0.368	173.7	125.1	175.2	35.8	25.8	64.5	6019.6	4334.7	6072.5	1240.1	893.3	2235.4	4678.1	3049	6072.5	79.2	57.5	547.1	13	13	13	9	4	13	72.36	3	3	0	0
High	A0A024R5H0	Barrier to autointegration factor 1, isoform CRA_a OS=Homo sapiens OX=9606 GN=BANF1 PE=4 SV=1	79.7753	9	20	9	High	High	High	High	High	High	0.548	0.434	0.435	121.4	195.3	91.9	66.5	84.8	40	2771	4456.5	2096.4	1518.1	1936.1	912.9	2153.5	3134.7	2096.4	97	124.7	223.4	8	8	8	7	7	8	64.89	3	3	0	0
High	P14649	Myosin light chain 6B OS=Homo sapiens OX=9606 GN=MYL6B PE=1 SV=1	32.6923	7	27	3	High	High	High	High	High	High	0.329	0.192	0.465	163.3	121.9	162.3	53.7	23.4	75.5	512.3	382.4	509.1	168.4	73.6	236.9	398.1	269	509.1	10.8	4.7	58	2	2	2	2	1	2	79.09	3	3	0	0
High	A8K3S1	Glucosamine-6-phosphate isomerase OS=Homo sapiens OX=9606 PE=2 SV=1	37.7163	11	14	11	High	High	High	High	High	High	0.375	0.019	0.265	151.2	192.6	154.9	56.7	3.7	41	2232.9	2844.2	2287.2	837	54	606.1	1735.3	2000.6	2287.2	53.5	3.5	148.3	9	9	9	6	2	9	38.44	3	3	0	0
High	A0A024R7S3	Clathrin light chain OS=Homo sapiens OX=9606 GN=CLTB PE=3 SV=1	35.545	12	23	12	High	High	High	High	High	High	0.267	0.128	0.727	142.8	170.1	131.6	38.2	21.7	95.7	2728	3250.7	2514	729.5	414.7	1828.9	2120.1	2286.5	2514	46.6	26.7	447.6	11	11	11	9	7	11	67.43	3	3	0	0
High	B4DHQ3	Phosphoserine aminotransferase OS=Homo sapiens OX=9606 PE=2 SV=1	24.3373	10	13	10	High	High	High	High	High	High	0.214	0.038	0.195	162	252.4	118.4	34.6	9.6	23.1	2117.6	3299.6	1547.9	452.4	125.7	301.6	1645.7	2321	1547.9	28.9	8.1	73.8	9	9	9	6	4	8	38.52	3	3	0	0
High	J3KP75	Phosphatase and actin regulator OS=Homo sapiens OX=9606 GN=PHACTR2 PE=1 SV=1	24.5981	13	14	11	High	High	High	High	High	High	0.513	0.393	0.718	146.3	89.2	148.1	75	35.1	106.4	1344.3	819.9	1360.4	689.2	322.1	977.2	1044.7	576.7	1360.4	44	20.7	239.2	13	13	13	13	8	13	40.7	3	3	0	0
High	P08246	Neutrophil elastase OS=Homo sapiens OX=9606 GN=ELANE PE=1 SV=1	27.3408	6	28	6	High	High	High	High	High	High	2.502	3.732	3.08	49.8	49.4	47	124.7	184.4	144.7	1605.4	1591.3	1513.5	4016.8	5938.2	4661.7	1247.6	1119.4	1513.5	256.7	382.3	1141	5	5	5	5	5	4	85.27	3	3	0	0
High	A0A140VJR3	Phosphoglycerate kinase OS=Homo sapiens OX=9606 PE=2 SV=1	19.6643	10	21	3	High	High	High	High	High	High	0.182	0.093	0.171	103.1	205.9	216.2	18.8	19.1	37	532.7	1063.4	1116.7	97.1	98.6	191	414	748	1116.7	6.2	6.3	46.7	3	3	3	1	3	3	53.76	3	3	0	0
High	Q99816	Tumor susceptibility gene 101 protein OS=Homo sapiens OX=9606 GN=TSG101 PE=1 SV=2	30.2564	12	14	11	High	High	High	High	High	High	1.211	0.448	1.834	103.3	93	83.6	125	41.6	153.4	1174	1056.7	950.7	1421.3	473.1	1743.9	912.4	743.3	950.7	90.8	30.5	426.8	10	10	10	8	3	9	39.71	3	3	0	0
High	P55327	Tumor protein D52 OS=Homo sapiens OX=9606 GN=TPD52 PE=1 SV=2	50	9	9	9	High	High	High	High	High	High	1.202	0.647	0.966	95.3	138.9	82.1	114.5	89.8	79.3	767	1118.6	661.1	922	723.3	638.3	596.1	786.8	661.1	58.9	46.6	156.2	8	8	8	7	8	8	32.9	3	3	0	0
High	Q07666	KH domain-containing, RNA-binding, signal transduction-associated protein 1 OS=Homo sapiens OX=9606 GN=KHDRBS1 PE=1 SV=1	27.3138	11	14	10	High	High	High	High	High	High	0.247	0.103	0.195	166.8	169.6	171.4	41.3	17.5	33.4	3534.6	3594.5	3631.8	874.7	370.6	707.4	2746.9	2528.3	3631.8	55.9	23.9	173.1	10	10	10	8	4	10	34.57	3	3	0	0
High	Q9Y3B7	39S ribosomal protein L11, mitochondrial OS=Homo sapiens OX=9606 GN=MRPL11 PE=1 SV=1	56.25	11	15	11	High	High	High	High	High	High	0.526	0.038	0.381	166.3	135.2	149.1	87.4	5.2	56.8	1758.5	1430.4	1576.4	924.5	55	601.1	1366.6	1006.1	1576.4	59.1	3.5	147.1	11	11	11	7	3	11	43.86	3	3	0	0
High	P55084	Trifunctional enzyme subunit beta, mitochondrial OS=Homo sapiens OX=9606 GN=HADHB PE=1 SV=3	23.6287	12	13	12	High	High	High	High	High	High	0.511	0.158	0.269	136.5	161.2	163.2	69.7	25.5	43.9	1554.4	1836.6	1859.2	794.1	290.1	500.4	1208	1291.9	1859.2	50.7	18.7	122.5	9	9	9	6	6	8	31.33	3	3	0	0
High	Q9Y639	Neuroplastin OS=Homo sapiens OX=9606 GN=NPTN PE=1 SV=2	19.8492	9	12	9	High	High	High	High	High	High	0.391	0.598	0.637	108.6	169.7	108.7	42.4	101.5	69.2	1045.7	1633.9	1046.3	408.5	977.4	666	812.7	1149.3	1046.3	26.1	62.9	163	8	8	8	6	8	7	38.28	3	3	0	0
High	B2R5H0	Protein S100 OS=Homo sapiens OX=9606 PE=2 SV=1	61.9048	7	44	1	High	High	High	High	High	High	2.941	2.168	2.852	61	50.1	52.2	179.3	108.6	148.9	5606.5	4605.6	4803.6	16486.5	9983.8	13697.9	4357.1	3239.6	4803.6	1053.5	642.8	3352.6	8	8	8	8	8	8	114.84	3	3	0	0
High	Q9H1E3	Nuclear ubiquitous casein and cyclin-dependent kinase substrate 1 OS=Homo sapiens OX=9606 GN=NUCKS1 PE=1 SV=1	32.5103	10	10	10	High	High	High	High	High	High	2.42	2.338	2.508	80	48	47.3	193.7	112.3	118.6	1677.8	1006.8	991.4	4059.9	2354.3	2486.1	1303.9	708.2	991.4	259.4	151.6	608.5	8	8	8	7	7	8	34.15	3	3	0	0
High	Q9NY25	C-type lectin domain family 5 member A OS=Homo sapiens OX=9606 GN=CLEC5A PE=1 SV=1	33.5106	8	10	8	High	High	High	High	High	High	0.388	0.654	0.289	126.1	126.5	167.4	48.9	82.7	48.4	2372.1	2379.6	3149.5	919.3	1556.5	910.1	1843.5	1673.8	3149.5	58.7	100.2	222.7	7	7	7	4	6	7	31.69	3	3	0	0
High	P58546	Myotrophin OS=Homo sapiens OX=9606 GN=MTPN PE=1 SV=2	50	8	14	8	High	High	High	High	High	High	0.61	0.392	1.215	98	185	83.4	59.8	72.5	101.3	1977.6	3731.5	1681.3	1206.5	1463	2042.9	1536.9	2624.8	1681.3	77.1	94.2	500	9	9	9	8	8	9	47.58	3	3	0	0
High	P48735	Isocitrate dehydrogenase [NADP], mitochondrial OS=Homo sapiens OX=9606 GN=IDH2 PE=1 SV=2	31.8584	15	18	13	High	High	High	High	High	High	0.352	0.091	0.395	137.2	162.1	170.4	48.3	14.7	67.3	1483.4	1752.2	1842.4	522.3	158.6	727.4	1152.8	1232.5	1842.4	33.4	10.2	178	11	11	11	8	6	10	49.48	3	3	0	0
High	Q6NUQ4	Transmembrane protein 214 OS=Homo sapiens OX=9606 GN=TMEM214 PE=1 SV=2	12.627	11	14	11	High	High	High	High	High	High	1.709	0.256	0.912	93.1	120.4	102.9	159	30.8	93.8	745.4	964.3	824.3	1274	246.7	751.5	579.3	678.3	824.3	81.4	15.9	183.9	9	9	9	9	5	9	37.45	3	3	0	0
High	A0A087WYF7	MICOS complex subunit OS=Homo sapiens OX=9606 GN=APOOL PE=1 SV=1	38.4328	9	10	9	High	High	High	High	High	High	0.949	0.566	0.718	131.4	79.1	128	124.8	44.7	92	1528.9	919.8	1489	1451.6	520.4	1069.9	1188.2	647	1489	92.8	33.5	261.9	8	8	8	8	8	8	31.76	3	3	0	0
High	P15309	Prostatic acid phosphatase OS=Homo sapiens OX=9606 GN=ACP3 PE=1 SV=3	25.3886	11	13	11	High	High	High	High	High	High	0.432	0.23	0.2	136.7	83	251.8	59	19	50.5	912.4	553.6	1680.5	393.9	127.1	336.7	709.1	389.4	1680.5	25.2	8.2	82.4	9	9	9	7	3	7	35.5	3	3	0	0
High	P30041	Peroxiredoxin-6 OS=Homo sapiens OX=9606 GN=PRDX6 PE=1 SV=3	37.0536	8	10	8	High	High	High	High	High	High	0.266	0.335	0.536	88.6	264.8	87.5	23.6	88.6	46.9	766.4	2289	756.8	203.8	765.9	405.6	595.6	1610.1	756.8	13	49.3	99.3	8	8	8	5	7	8	34.63	3	3	0	0
High	A0A024R883	V-type proton ATPase subunit G OS=Homo sapiens OX=9606 GN=ATP6V1G1 PE=3 SV=1	55.9322	8	17	8	High	High	High	High	High	High	0.957	0.521	0.959	109.6	98.4	120.4	104.9	51.3	115.4	1491.6	1338.7	1637.4	1427.4	697.3	1570.3	1159.2	941.6	1637.4	91.2	44.9	384.3	8	8	8	7	8	8	54.49	3	3	0	0
High	P62851	40S ribosomal protein S25 OS=Homo sapiens OX=9606 GN=RPS25 PE=1 SV=1	59.2	12	29	12	High	High	High	High	High	High	0.454	0.075	0.489	160.3	113.1	164.8	72.7	8.5	80.6	7599.2	5364.6	7815	3446.8	400.8	3824.1	5905.7	3773.4	7815	220.3	25.8	936	12	12	12	12	6	12	77.45	3	3	0	0
High	Q96C01	Protein FAM136A OS=Homo sapiens OX=9606 GN=FAM136A PE=1 SV=1	53.6232	10	13	10	High	High	High	High	High	High	0.19	0.033	0.366	175.9	125.9	190.7	33.5	4.1	69.8	2717.1	1944.5	2945.1	517.4	63.9	1078.8	2111.6	1367.8	2945.1	33.1	4.1	264	11	11	11	8	4	10	36.01	3	3	0	0
High	A0A024R4R3	CCR4-NOT transcription complex, subunit 3, isoform CRA_a OS=Homo sapiens OX=9606 GN=CNOT3 PE=4 SV=1	12.749	9	13	9	High	High	High	High	High	High	0.264	0.144	0.438	164.8	135.4	164.7	43.6	19.4	72.1	1272.7	1045.8	1271.6	336.4	150.1	556.6	989.1	735.6	1271.6	21.5	9.7	136.2	9	9	9	8	4	9	41.38	3	3	0	0
High	A0A060CZ20	Lymphocyte antigen OS=Homo sapiens OX=9606 GN=HLA-A PE=2 SV=1	31.7808	8	13	2	High	High	High	Not Found	Not Found	Not Found	0.208	0.112	0.761	121.9	340.2	42.4	25.3	38	32.3	1187.3	3313.7	412.8	246.7	370	314.3	922.7	2330.9	412.8	15.8	23.8	76.9	5	5	4	3	4	4	42.31	3	3	0	0
High	Q92522	Histone H1x OS=Homo sapiens OX=9606 GN=H1FX PE=1 SV=1	33.8028	10	15	10	High	High	High	High	High	High	1.185	0.678	2.071	92.4	64.9	94.1	109.5	44	195	1204	845	1226.1	1426.7	573.2	2539.2	935.7	594.4	1226.1	91.2	36.9	621.5	10	10	10	10	9	10	45.27	3	3	0	0
High	P41236	Protein phosphatase inhibitor 2 OS=Homo sapiens OX=9606 GN=PPP1R2 PE=1 SV=2	29.7561	8	10	8	High	High	High	High	High	High	0.947	1.51	2.065	95.4	58.2	87.5	90.3	87.9	180.7	1578.2	963.3	1447.9	1495.2	1454.7	2990.2	1226.5	677.6	1447.9	95.5	93.7	731.9	8	8	8	8	7	8	34.38	3	3	0	0
High	Q9BV40	Vesicle-associated membrane protein 8 OS=Homo sapiens OX=9606 GN=VAMP8 PE=1 SV=1	41	6	24	6	High	High	High	High	High	High	0.605	0.374	1.133	124.7	103.5	120.7	75.5	38.7	136.8	3001.5	2492.4	2906.3	1816.8	932.7	3293.8	2332.6	1753.2	2906.3	116.1	60	806.2	7	7	7	7	7	7	72.6	3	3	0	0
High	A0A0K0K1K7	6-phosphogluconolactonase OS=Homo sapiens OX=9606 GN=HEL-S-304 PE=2 SV=1	42.2481	8	12	8	High	High	High	High	High	High	0.272	0.1	0.701	191.6	143.2	116.9	52.1	14.3	81.9	1453.3	1086.6	886.5	395.6	108.9	621.2	1129.4	764.3	886.5	25.3	7	152	8	8	8	5	4	6	40.75	3	3	0	0
High	B2R6U8	Cleavage and polyadenylation specificity factor subunit 5 OS=Homo sapiens OX=9606 PE=2 SV=1	48.0176	12	13	12	High	High	High	High	High	High	0.157	0.165	0.172	143.9	161	209.9	22.6	26.6	36	1821	2038.3	2657	285.9	337.1	455.9	1415.2	1433.7	2657	18.3	21.7	111.6	11	11	11	6	5	9	38.09	3	3	0	0
High	D3DPK5	SH3 domain binding glutamic acid-rich protein like 3, isoform CRA_a (Fragment) OS=Homo sapiens OX=9606 GN=SH3BGRL3 PE=4 SV=1	18.677	7	47	7	High	High	High	High	High	High	1.808	1.71	2.903	66.9	56.1	66.7	120.9	96	193.5	3249.4	2727.7	3238.9	5874.8	4663.9	9401.2	2525.3	1918.6	3238.9	375.4	300.3	2301	9	9	9	9	9	9	124.97	3	3	0	0
High	Q9UHB9	Signal recognition particle subunit SRP68 OS=Homo sapiens OX=9606 GN=SRP68 PE=1 SV=2	17.3844	7	9	7	High	High	High	High	High	High	0.542	0.563	0.527	137.5	81.5	170.7	74.6	45.9	89.9	671.2	397.6	833.2	364	224	438.7	521.6	279.7	833.2	23.3	14.4	107.4	6	6	6	6	6	6	33.08	3	3	0	0
High	B0AZQ4	Structural maintenance of chromosomes protein OS=Homo sapiens OX=9606 PE=2 SV=1	8.2991	10	10	10	High	High	High	High	High	High	0.931	0.167	1.012	120.2	101.2	124.1	112	16.9	125.6	766.8	645.6	791.4	714.2	108	801.2	595.9	454.1	791.4	45.6	7	196.1	8	8	8	7	5	7	31.73	3	3	0	0
High	A8K3Z5	Nucleoporin NUP53 OS=Homo sapiens OX=9606 PE=2 SV=1	27.9141	7	9	7	High	High	High	High	High	High	0.087	0.08	0.591	186.5	140.5	154.3	16.3	11.2	91.2	1387.9	1045.7	1148.1	121.1	83.5	678.5	1078.6	735.6	1148.1	7.7	5.4	166.1	7	7	7	6	3	7	32.72	3	3	0	0
High	P42229	Signal transducer and activator of transcription 5A OS=Homo sapiens OX=9606 GN=STAT5A PE=1 SV=1	15.2393	11	12	11	High	High	High	High	High	High	0.87	0.148	0.487	125.9	124.4	149.1	109.5	18.4	72.6	934.2	923.2	1106.7	812.6	136.5	539	726	649.4	1106.7	51.9	8.8	131.9	9	9	9	7	3	9	36.61	3	3	0	0
High	O94906	Pre-mRNA-processing factor 6 OS=Homo sapiens OX=9606 GN=PRPF6 PE=1 SV=1	13.4963	14	15	14	High	High	High	High	High	High	1.044	0.395	0.55	104.4	95.5	163.4	109	37.8	89.8	1681.3	1538.2	2631.7	1755.5	608.3	1446.6	1306.6	1082	2631.7	112.2	39.2	354.1	14	14	14	10	8	14	33.88	3	3	0	0
High	P37268	Squalene synthase OS=Homo sapiens OX=9606 GN=FDFT1 PE=1 SV=1	23.741	8	11	8	High	High	High	High	High	High	0.262	0.482	0.119	129.4	111	243.2	33.9	53.5	29	536.2	460	1007.8	140.5	221.9	120.1	416.7	323.6	1007.8	9	14.3	29.4	8	8	8	7	2	6	36.23	3	3	0	0
High	A0A024RAJ9	Arylsulfatase B, isoform CRA_a OS=Homo sapiens OX=9606 GN=ARSB PE=4 SV=1	23.6398	12	15	12	High	High	High	High	High	High	0.647	0.458	0.441	123.6	113.4	160.4	80	51.9	70.8	2186.4	2006.9	2837.8	1415.4	918.2	1252.8	1699.2	1411.6	2837.8	90.4	59.1	306.6	11	11	11	10	10	11	43.43	3	3	0	0
High	Q01105	Protein SET OS=Homo sapiens OX=9606 GN=SET PE=1 SV=3	34.1379	11	17	11	High	High	High	High	High	High	0.796	0.09	0.176	154.7	116.8	165.7	123.2	10.5	29.1	2341.1	1767.1	2507.3	1864.2	158.5	440.4	1819.4	1243	2507.3	119.1	10.2	107.8	11	11	11	5	4	10	47.13	3	3	0	0
High	P17900	Ganglioside GM2 activator OS=Homo sapiens OX=9606 GN=GM2A PE=1 SV=4	45.5959	8	22	8	High	High	High	High	High	High	0.485	0.284	0.444	144.4	157.9	126.6	70	44.9	56.2	3205.7	3503.6	2808.8	1553.7	996.1	1247.5	2491.3	2464.4	2808.8	99.3	64.1	305.3	8	8	8	8	7	8	69.8	3	3	0	0
High	Q9BRF8	Serine/threonine-protein phosphatase CPPED1 OS=Homo sapiens OX=9606 GN=CPPED1 PE=1 SV=3	23.2484	7	12	7	High	High	High	High	High	High	0.282	0.227	0.253	145	184.7	149.8	40.8	41.8	37.9	1651.3	2103.2	1705.7	465	476.7	432.1	1283.3	1479.4	1705.7	29.7	30.7	105.8	8	8	8	7	8	8	36.82	3	3	0	0
High	H3BMD8	cAMP-regulated phosphoprotein 19 OS=Homo sapiens OX=9606 GN=ARPP19 PE=1 SV=1	54.1985	8	22	7	High	High	High	High	High	High	1.403	1.702	1.032	79.9	100.3	67.5	112	170.7	69.6	877.6	1102.1	741.5	1230.8	1876.1	765.1	682	775.2	741.5	78.6	120.8	187.3	5	5	5	5	5	5	55.29	3	3	0	0
High	Q15257	Serine/threonine-protein phosphatase 2A activator OS=Homo sapiens OX=9606 GN=PTPA PE=1 SV=3	32.4022	10	13	3	High	High	High	High	High	High	0.991	0.103	0.276	112	135.9	178	110.9	14	49.1	1988.5	2413.4	3160.6	1969.8	249.4	870.9	1545.4	1697.6	3160.6	125.9	16.1	213.1	11	11	11	6	5	9	28.81	3	3	0	0
High	B2R749	cDNA, FLJ93285, highly similar to Homo sapiens cell division cycle associated 3 (CDCA3), mRNA OS=Homo sapiens OX=9606 PE=2 SV=1	36.194	7	10	7	High	High	High	High	High	High	0.246	0.018	0.412	182.6	144.7	159.5	44.9	2.6	65.7	950.4	753.3	830.2	233.4	13.4	342.1	738.6	529.8	830.2	14.9	0.9	83.7	7	7	7	6	1	6	36.8	3	3	0	0
High	Q15907	Ras-related protein Rab-11B OS=Homo sapiens OX=9606 GN=RAB11B PE=1 SV=4	43.1193	10	13	10	High	High	High	High	High	High	0.317	0.269	0.462	130.6	186.6	130.7	41.5	50.3	60.3	1809.6	2586.7	1811.3	574.5	697	836.2	1406.3	1819.5	1811.3	36.7	44.9	204.7	10	10	10	6	8	9	36.28	3	3	0	0
High	D6RCM8	Tumor necrosis factor alpha-induced protein 8 OS=Homo sapiens OX=9606 GN=TNFAIP8 PE=1 SV=1	36	7	14	7	High	High	High	High	High	High	1.696	0.907	2.135	71.6	106.1	65.3	121.4	96.3	139.4	2484.1	3682.4	2266.1	4213.1	3341.3	4839	1930.5	2590.2	2266.1	269.2	215.1	1184.4	9	9	9	7	8	9	43.04	3	3	0	0
High	Q6FIE9	TOLLIP protein OS=Homo sapiens OX=9606 GN=TOLLIP PE=1 SV=1	25.1825	7	12	7	High	High	High	High	High	High	0.277	0.482	0.506	153.6	145.4	125.1	42.5	70.1	63.3	1758	1664.4	1431.1	486.7	802.2	724.1	1366.2	1170.7	1431.1	31.1	51.6	177.2	8	8	8	7	8	8	35.36	3	3	0	0
High	D3YTC8	Leukocyte-associated immunoglobulin-like receptor 1 OS=Homo sapiens OX=9606 GN=LAIR1 PE=1 SV=2	38.4615	8	12	1	High	High	High	High	Not Found	Not Found	0.757	0.01	0.01	295.9	30.2	49.8	224.1			138.1	14.1	23.2	104.6			107.3	9.9	23.2	6.7			1	1	1	1			35.08	3	1	0	0
High	A0A0S2Z497	Peroxisomal biogenesis factor 19 isoform 1 (Fragment) OS=Homo sapiens OX=9606 GN=PEX19 PE=2 SV=1	37.7926	11	12	11	High	High	High	High	High	High	0.267	0.258	0.383	156.1	200.2	108.8	41.6	51.6	41.7	2326.6	2984.1	1621.4	620.3	768.9	620.9	1808.1	2099	1621.4	39.6	49.5	152	10	10	10	8	10	10	38.2	3	3	0	0
High	Q96BS2	Calcineurin B homologous protein 3 OS=Homo sapiens OX=9606 GN=TESC PE=1 SV=3	40.1869	9	11	9	High	High	High	High	High	High	0.157	0.639	0.116	143.1	142.2	180.4	22.4	90.9	21	1695.7	1684.5	2137.1	265.5	1077.1	249	1317.8	1184.8	2137.1	17	69.3	60.9	8	8	8	5	3	8	36.15	3	3	0	0
High	Q9NX40	OCIA domain-containing protein 1 OS=Homo sapiens OX=9606 GN=OCIAD1 PE=1 SV=1	41.2245	10	13	10	High	High	High	High	High	High	0.459	0.063	0.659	152.2	82.6	174.9	69.8	5.2	115.3	1642	891.8	1887.6	753	56	1243.6	1276.1	627.3	1887.6	48.1	3.6	304.4	9	9	9	5	1	9	41.61	3	3	0	0
High	A0A087WT12	Glutathione peroxidase OS=Homo sapiens OX=9606 GN=GPX4 PE=1 SV=1	31.7597	8	11	8	High	High	High	High	High	High	2.822	1.862	2.58	59.2	60.7	56	167	112.9	144.3	1173.9	1203.6	1110.2	3312.7	2240.6	2863.9	912.3	846.6	1110.2	211.7	144.3	701	8	8	8	7	8	8	32.35	3	3	0	0
High	Q9H0L4	Cleavage stimulation factor subunit 2 tau variant OS=Homo sapiens OX=9606 GN=CSTF2T PE=1 SV=1	21.1039	9	10	3	High	High	High	High	High	High	0.01	0.094	0.248	158.4	194.6	183.3		18.2	45.4	339.8	417.5	393.3		39.1	97.5	264.1	293.6	393.3		2.5	23.9	2	2	2		2	2	30.63	3	2	0	0
High	A0A024R1A4	Ubiquitin-conjugating enzyme E2L 3, isoform CRA_a OS=Homo sapiens OX=9606 GN=UBE2L3 PE=3 SV=1	58.4416	8	18	5	High	High	High	High	High	High	0.359	0.417	1.568	141.5	132.6	85.6	50.7	55.4	134.2	2412.8	2261.5	1458.9	865.1	944.1	2287.9	1875.1	1590.7	1458.9	55.3	60.8	560	7	7	7	7	7	7	55.68	3	3	0	0
High	A0A024R5L0	Prolylcarboxypeptidase (Angiotensinase C), isoform CRA_a OS=Homo sapiens OX=9606 GN=PRCP PE=4 SV=1	15.7258	10	13	10	High	High	High	High	High	High	0.548	0.17	0.377	112.4	199.1	140.1	61.7	33.9	52.8	1410	2496.8	1757.4	773.3	425.2	661.7	1095.8	1756.3	1757.4	49.4	27.4	162	10	10	10	6	4	9	41.03	3	3	0	0
High	Q96GG9	DCN1-like protein 1 OS=Homo sapiens OX=9606 GN=DCUN1D1 PE=1 SV=1	42.0849	12	14	12	High	High	High	High	High	High	0.615	0.201	0.739	128	136.5	131.9	78.7	27.5	97.4	1617.3	1724.8	1666.6	994.8	347.3	1231.3	1256.9	1213.2	1666.6	63.6	22.4	301.4	11	11	11	9	7	10	35.26	3	3	0	0
High	C9JSU1	Leucine-rich repeat flightless-interacting protein 2 (Fragment) OS=Homo sapiens OX=9606 GN=LRRFIP2 PE=1 SV=1	34.2222	8	13	2	High	High	High	High	High	High	2.126	3.75	1.112	106.1	7	111.3	225.5	26.3	123.8	267.4	17.7	280.6	568.6	66.3	312.1	207.8	12.4	280.6	36.3	4.3	76.4	2	2	2	2	1	2	44.86	3	3	0	0
High	P37198	Nuclear pore glycoprotein p62 OS=Homo sapiens OX=9606 GN=NUP62 PE=1 SV=3	15.5172	8	9	8	High	High	High	High	High	High	0.252	0.126	0.433	137.4	223.2	123.2	34.6	28.2	53.3	1258.2	2044.2	1128.6	317	258.4	488.2	977.8	1437.9	1128.6	20.3	16.6	119.5	8	8	8	5	5	8	31.43	3	3	0	0
High	A8K4Z4	60S acidic ribosomal protein P0 OS=Homo sapiens OX=9606 PE=2 SV=1	21.7666	8	18	8	High	High	High	High	High	High	0.257	0.057	0.373	185.5	140.7	158.9	47.7	8	59.2	3034.7	2301.8	2599.4	781.1	131.1	968.5	2358.4	1619.1	2599.4	49.9	8.4	237.1	8	8	8	6	4	7	48.24	3	3	0	0
High	A0A109NGN6	Proteasome subunit alpha type OS=Homo sapiens OX=9606 PE=2 SV=1	29.0456	8	16	8	High	High	High	High	High	High	0.841	0.593	0.704	111.1	115	124.6	93.4	68.2	87.7	3460.2	3581.4	3881.2	2909.3	2123.1	2731.5	2689.1	2519.1	3881.2	185.9	136.7	668.5	10	10	10	8	6	10	57.61	3	3	0	0
High	B4DX42	cDNA FLJ54064, highly similar to Splicing factor 1 OS=Homo sapiens OX=9606 PE=2 SV=1	28.1755	11	13	1	High	High	High	High	Not Found	High	0.034	0.01	0.205	155.7	129.8	256.5	5.3		52.6	65.2	54.4	107.5	2.2		22.1	50.7	38.3	107.5	0.1		5.4	1	1	1	1		1	33.75	3	2	0	0
High	A0A140VJL3	Hypoxanthine phosphoribosyltransferase OS=Homo sapiens OX=9606 PE=2 SV=1	41.7431	7	10	7	High	High	High	High	High	High	0.124	0.117	0.351	152.5	165.4	180.5	18.9	19.4	63.4	1269.5	1377	1503.1	157.4	161.2	527.8	986.6	968.6	1503.1	10.1	10.4	129.2	6	6	6	5	5	5	29.42	3	3	0	0
High	V9HW41	Epididymis secretory protein Li 71 OS=Homo sapiens OX=9606 GN=HEL-S-71 PE=2 SV=1	59.2105	8	19	8	High	High	High	High	High	High	0.159	0.219	0.801	140.2	163	132.6	22.3	35.7	106.2	2468.5	2870.9	2334.3	392	629	1870.6	1918.4	2019.4	2334.3	25	40.5	457.8	8	8	8	7	6	7	62.18	3	3	0	0
High	A0A024R1U4	RAB5C, member RAS oncogene family, isoform CRA_a OS=Homo sapiens OX=9606 GN=RAB5C PE=4 SV=1	49.537	8	10	6	High	High	High	High	High	High	0.678	0.403	0.495	112.3	170.3	115.5	76.2	68.5	57.2	544	824.5	559.3	368.9	331.9	276.8	422.8	580	559.3	23.6	21.4	67.7	6	6	6	6	4	5	27.06	3	3	0	0
High	Q96QC0	Serine/threonine-protein phosphatase 1 regulatory subunit 10 OS=Homo sapiens OX=9606 GN=PPP1R10 PE=1 SV=1	8.82979	9	10	9	High	High	High	High	High	High	0.288	0.174	0.22	160	144.3	184	46	25.1	40.5	1696.8	1530.9	1951.8	488.1	266.3	429.9	1318.7	1076.8	1951.8	31.2	17.1	105.2	9	9	9	5	6	9	32.03	3	3	0	0
High	Q9H9H4	Vacuolar protein sorting-associated protein 37B OS=Homo sapiens OX=9606 GN=VPS37B PE=1 SV=1	32.6316	6	8	6	High	High	High	High	High	High	0.046	0.096	1.128	152.2	117	146.9	7	11.2	165.7	581	446.4	560.7	26.7	42.7	632.3	451.5	314	560.7	1.7	2.8	154.8	4	4	4	2	2	4	29.48	3	3	0	0
High	A0A024RD47	Nuclear receptor co-repressor 1, isoform CRA_a OS=Homo sapiens OX=9606 GN=NCOR1 PE=4 SV=1	5.40984	12	12	12	High	High	High	High	High	High	0.573	0.212	0.675	137.4	81.4	170.3	78.7	17.2	115	1235.2	731.9	1531.4	707.2	154.9	1033.4	959.9	514.8	1531.4	45.2	10	252.9	12	12	12	11	7	12	36.93	3	3	0	0
High	H7BZJ3	Protein disulfide-isomerase A3 (Fragment) OS=Homo sapiens OX=9606 GN=PDIA3 PE=1 SV=1	48.7805	7	25	1	High	High	High	High	High	High	0.01	0.01	0.581	204.7	106	182.3	1.2		105.8	39.5	20.5	35.2	0.2		20.4	30.7	14.4	35.2	0		5	1	1	1	1		1	73.43	3	2	0	0
High	H7BY55	Complement decay-accelerating factor OS=Homo sapiens OX=9606 GN=CD55 PE=1 SV=2	20.3636	12	17	10	High	High	High	High	High	High	0.354	0.889	0.584	103.2	160.3	99.5	36.5	142.5	58.1	1920.7	2984.2	1852.1	680.4	2652.6	1082.1	1492.7	2099.1	1852.1	43.5	170.8	264.8	12	12	12	7	11	11	48.47	3	3	0	0
High	P11308	Transcriptional regulator ERG OS=Homo sapiens OX=9606 GN=ERG PE=1 SV=2	25.1029	9	10	8	High	High	High	High	Not Found	High	0.259	0.019	0.463	185.4	130.5	159.7	48	2.5	74	1026.6	722.8	884.3	266	13.6	409.8	797.8	508.4	884.3	17	0.9	100.3	9	9	9	6	1	9	27.97	3	3	0	0
High	E7EPK1	Septin-7 OS=Homo sapiens OX=9606 GN=SEPTIN7 PE=1 SV=2	23.341	13	13	13	High	High	High	High	High	High	0.466	0.284	1.135	130.3	79.4	143.8	60.7	22.5	163.2	1424.4	867.6	1571.9	663.9	246	1783.8	1107	610.3	1571.9	42.4	15.8	436.6	13	13	13	8	6	13	33.01	3	3	0	0
High	Q9NZ52	ADP-ribosylation factor-binding protein GGA3 OS=Homo sapiens OX=9606 GN=GGA3 PE=1 SV=1	9.95851	8	11	7	High	High	High	High	Not Found	High	0.272	0.01	0.324	152.9	83.1	243.6	41.6		78.8	604.6	328.9	963.6	164.5		311.7	469.9	231.3	963.6	10.5		76.3	5	5	5	3		5	35.33	3	2	0	0
High	B2R7W3	Breast carcinoma amplified sequence 2 OS=Homo sapiens OX=9606 GN=BCAS2 PE=2 SV=1	44	9	10	9	High	High	High	High	High	High	0.347	0.145	0.387	171.6	108.3	176.5	59.5	15.7	68.3	649.7	410.1	668	225.2	59.5	258.6	504.9	288.4	668	14.4	3.8	63.3	7	7	7	5	3	7	33.25	3	3	0	0
High	O00241	Signal-regulatory protein beta-1 OS=Homo sapiens OX=9606 GN=SIRPB1 PE=1 SV=5	18.3417	9	14	3	High	High	High	High	High	High	1.063	2.71	0.924	103.4	59.3	86.6	109.9	160.7	80.1	760.5	436.3	637.5	808.5	1182.4	589.3	591	306.9	637.5	51.7	76.1	144.2	3	3	3	3	2	3	39.41	3	3	0	0
High	Q92665	28S ribosomal protein S31, mitochondrial OS=Homo sapiens OX=9606 GN=MRPS31 PE=1 SV=3	25.8228	11	13	11	High	High	High	High	High	High	0.683	0.124	0.672	139.5	128.2	132.3	95.2	15.9	88.9	1994.5	1834.3	1891.8	1361.4	227.8	1271.7	1550	1290.2	1891.8	87	14.7	311.2	11	11	11	9	5	11	38.31	3	3	0	0
High	Q6FGU2	DTYMK protein (Fragment) OS=Homo sapiens OX=9606 GN=DTYMK PE=2 SV=1	52.8302	12	13	12	High	High	High	High	High	High	0.447	0.034	0.307	145.1	138	189.2	64.9	4.6	58.1	1517.9	1443.4	1978.6	678.7	48.5	607.6	1179.6	1015.3	1978.6	43.4	3.1	148.7	12	12	12	9	2	12	35.34	3	3	0	0
High	E9PQY2	Prefoldin subunit 4 OS=Homo sapiens OX=9606 GN=PFDN4 PE=1 SV=1	33.0882	5	10	5	High	High	High	High	High	High	0.279	0.535	0.517	148.3	123.6	145.4	41.4	66.2	75.1	1448.5	1207.5	1420	404.4	646.2	733.8	1125.7	849.3	1420	25.8	41.6	179.6	5	5	5	5	4	5	41.69	3	3	0	0
High	O00193	Small acidic protein OS=Homo sapiens OX=9606 GN=SMAP PE=1 SV=1	21.3115	6	9	6	High	High	High	High	High	High	0.873	0.711	1.004	121.7	86.6	111.7	106.3	61.6	112.1	1398.4	995.5	1284	1221.3	707.4	1288.6	1086.8	700.2	1284	78	45.5	315.4	6	6	6	6	5	6	27.26	3	3	0	0
High	B2RTU8	Coiled-coil domain containing 88B OS=Homo sapiens OX=9606 GN=CCDC88B PE=2 SV=1	8.60434	10	11	10	High	High	High	High	High	High	1.338	0.066	0.81	115.2	81.5	134.7	154.2	5.4	109.1	341.1	241.2	398.8	456.5	15.8	323.2	265.1	169.7	398.8	29.2	1	79.1	7	7	7	7	1	7	35.01	3	3	0	0
High	E7EPT4	NADH dehydrogenase [ubiquinone] flavoprotein 2, mitochondrial OS=Homo sapiens OX=9606 GN=NDUFV2 PE=1 SV=1	42.4603	11	14	11	High	High	High	High	High	High	0.443	0.114	0.588	141.1	199.2	109.9	62.5	22.8	64.6	1406	1985.7	1095	622.5	227.2	643.5	1092.7	1396.7	1095	39.8	14.6	157.5	10	10	10	9	5	9	41.49	3	3	0	0
High	J3QLS3	28S ribosomal protein S7, mitochondrial OS=Homo sapiens OX=9606 GN=MRPS7 PE=1 SV=1	26.9373	8	10	8	High	High	High	High	High	High	0.067	0.012	0.087	185.3	158.4	222.8	12.4	1.9	19.3	1271.6	1087.1	1529.3	84.8	12.7	132.4	988.2	764.7	1529.3	5.4	0.8	32.4	6	6	6	2	1	3	32.33	3	3	0	0
High	Q6IAA8	Ragulator complex protein LAMTOR1 OS=Homo sapiens OX=9606 GN=LAMTOR1 PE=1 SV=2	40.9938	6	11	6	High	High	High	High	High	High	0.144	0.01	0.947	136.5	154.9	148.1	19.6	0.5	140.3	2423.9	2751.4	2630.5	348.6	8.4	2491.5	1883.7	1935.4	2630.5	22.3	0.5	609.8	6	6	6	4	1	6	38.16	3	3	0	0
High	Q59EH3	Acid phosphatase 1 isoform c variant (Fragment) OS=Homo sapiens OX=9606 PE=2 SV=1	35.7576	7	11	7	High	High	High	High	High	High	0.134	0.117	0.495	182.7	131.3	164.6	24.5	15.3	81.6	2203.9	1584.7	1986.2	295.6	184.8	984	1712.8	1114.6	1986.2	18.9	11.9	240.8	7	7	7	6	4	7	39.62	3	3	0	0
High	Q6P4E1	Protein CASC4 OS=Homo sapiens OX=9606 GN=CASC4 PE=1 SV=2	16.9725	8	10	8	High	High	High	High	High	High	0.679	0.042	0.733	145.2	121.2	132.7	98.6	5.1	97.2	1751.4	1462.5	1601.2	1189.6	61.7	1173	1361.1	1028.7	1601.2	76	4	287.1	8	8	8	7	3	8	32.02	3	3	0	0
High	P49207	60S ribosomal protein L34 OS=Homo sapiens OX=9606 GN=RPL34 PE=1 SV=3	51.2821	11	20	11	High	High	High	High	High	High	0.29	0.136	1.019	156.2	156	109.7	45.3	21.2	111.7	2954.4	2949.8	2073.9	855.9	400.7	2113.1	2296	2074.9	2073.9	54.7	25.8	517.2	11	11	11	10	9	11	52.67	3	3	0	0
High	A0A1W2PPS1	Heterogeneous nuclear ribonucleoprotein U OS=Homo sapiens OX=9606 GN=HNRNPU PE=1 SV=1	9.57711	8	14	1	High	High	High	High	High	High	1.119	2.895	1.08	68.5	82.3	64.6	76.6	238.3	69.8	102.7	123.5	96.9	114.9	357.4	104.7	79.8	86.8	96.9	7.3	23	25.6	1	1	1	1	1	1	43.38	3	3	0	0
High	A0A2X0U4Q9	FGD3 (Fragment) OS=Homo sapiens OX=9606 GN=FGD3 PE=4 SV=1	16.5062	10	11	9	High	High	High	High	High	High	0.785	0.364	1.007	118.6	120.5	111.6	93.1	43.8	112.4	1532.4	1556	1441.2	1202.8	566.1	1451.7	1190.9	1094.5	1441.2	76.9	36.4	355.3	10	10	10	9	10	10	35.53	3	3	0	0
High	A0A024R1F4	HCG2010666, isoform CRA_a OS=Homo sapiens OX=9606 GN=hCG_2010666 PE=4 SV=1	16.696	10	13	10	High	High	High	High	High	High	0.133	0.256	0.611	157.7	164.9	133	21	42.3	81.2	2329.4	2435.5	1964	310.3	624.3	1199.2	1810.3	1713.2	1964	19.8	40.2	293.5	8	8	8	6	7	8	38.37	3	3	0	0
High	Q7L2H7	Eukaryotic translation initiation factor 3 subunit M OS=Homo sapiens OX=9606 GN=EIF3M PE=1 SV=1	24.5989	8	12	8	High	High	High	High	High	High	1.01	0.08	0.755	77.7	262.5	91.3	78.5	21.1	68.9	801.5	2707.2	941.5	809.4	217.8	710.7	622.9	1904.3	941.5	51.7	14	174	8	8	8	5	3	8	34.63	3	3	0	0
High	Q12904	Aminoacyl tRNA synthase complex-interacting multifunctional protein 1 OS=Homo sapiens OX=9606 GN=AIMP1 PE=1 SV=2	28.5256	10	15	9	High	High	High	High	High	High	1.202	1.027	1.087	101.2	79.1	103.9	121.6	81.2	113	2717.1	2123.8	2791.2	3266.5	2181.9	3035.3	2111.6	1493.9	2791.2	208.7	140.5	742.9	10	10	10	10	9	10	47.8	3	3	0	0
High	P50749	Ras association domain-containing protein 2 OS=Homo sapiens OX=9606 GN=RASSF2 PE=1 SV=1	39.8773	11	13	10	High	High	High	High	High	High	1.02	0.11	0.684	116.1	135.6	127.6	118.4	14.9	87.3	1422.1	1660.7	1563.2	1450.5	182.6	1068.9	1105.2	1168.1	1563.2	92.7	11.8	261.6	12	12	12	9	7	10	37.64	3	3	0	0
High	P49757	Protein numb homolog OS=Homo sapiens OX=9606 GN=NUMB PE=1 SV=2	17.0507	11	12	11	High	High	High	High	High	High	0.683	0.146	1.262	116.1	123.9	116.1	79.2	18.1	146.5	1122.8	1198.2	1123.3	766.5	175.5	1417.2	872.6	842.8	1123.3	49	11.3	346.9	10	10	10	8	4	10	33.3	3	3	0	0
High	A0A1B0GU45	Lymphoid-restricted membrane protein OS=Homo sapiens OX=9606 GN=LRMP PE=1 SV=1	8.87208	13	14	13	High	High	High	High	High	High	1.774	0.622	1.043	97.6	52.6	119.4	173.2	32.7	124.6	1376.4	741.7	1683.5	2442.2	461.1	1756.7	1069.7	521.7	1683.5	156.1	29.7	430	11	11	11	10	8	11	35.45	3	3	0	0
High	A0A024R8B6	Nucleoporin 214kDa, isoform CRA_b OS=Homo sapiens OX=9606 GN=NUP214 PE=4 SV=1	6.28813	10	11	10	High	High	High	High	High	High	1.437	0.797	0.854	102.7	69.5	121.3	147.6	55.4	103.6	672.7	454.9	794.4	966.5	362.6	678.3	522.8	320	794.4	61.8	23.3	166	9	9	9	9	5	9	31.48	3	3	0	0
High	O60869	Endothelial differentiation-related factor 1 OS=Homo sapiens OX=9606 GN=EDF1 PE=1 SV=1	52.7027	12	17	12	High	High	High	High	High	High	1.168	1.038	1.231	106.4	73.4	98.4	124.3	76.2	121.2	3299	2275	3051.8	3853.3	2362.4	3758.2	2563.8	1600.2	3051.8	246.2	152.1	919.8	11	11	11	10	10	11	35.84	3	3	0	0
High	A0A384NKS6	Clusterin OS=Homo sapiens OX=9606 PE=2 SV=1	15.3693	11	12	11	High	High	High	High	High	High	0.062	0.025	0.301	203.8	120	200.4	12.6	3	60.2	3124.6	1840.4	3072.5	193.1	45.8	923.4	2428.3	1294.6	3072.5	12.3	2.9	226	10	10	10	5	2	10	32.51	3	3	0	0
High	A1LU37	Heterogeneous nuclear ribonucleoprotein D (AU-rich element RNA binding protein 1, 37kDa), isoform CRA_d OS=Homo sapiens OX=9606 GN=HNRPD PE=4 SV=1	27.0423	9	11	7	High	High	High	High	High	High	2.348	2.325	0.804	82.8	39.1	106.7	194.5	91	85.8	1206.6	570.2	1554.9	2832.8	1325.9	1249.4	937.7	401.1	1554.9	181	85.4	305.8	6	6	6	6	6	6	31.31	3	3	0	0
High	Q9H6Z4	Ran-binding protein 3 OS=Homo sapiens OX=9606 GN=RANBP3 PE=1 SV=1	18.8713	8	9	8	High	High	High	High	High	High	0.506	0.071	0.471	136.3	163.7	149.1	69	11.7	70.3	808.9	971.8	885.2	409.4	69.5	417.2	628.6	683.6	885.2	26.2	4.5	102.1	6	6	6	6	2	5	25.9	3	3	0	0
High	P49750	YLP motif-containing protein 1 OS=Homo sapiens OX=9606 GN=YLPM1 PE=1 SV=4	5.452	9	10	9	High	High	High	High	High	High	0.502	0.173	0.908	142	85.6	150	71.3	14.8	136.2	782.3	471.7	826.6	393	81.7	750.3	608	331.8	826.6	25.1	5.3	183.6	7	7	7	5	4	7	33.64	3	3	0	0
High	Q00839	Heterogeneous nuclear ribonucleoprotein U OS=Homo sapiens OX=9606 GN=HNRNPU PE=1 SV=6	8.60606	8	14	1	High	High	High	High	High	High	1.732	1.562	2.437	94	43.3	67.5	162.8	67.7	164.6	2318.3	1068.3	1665	4014.8	1668.8	4057.7	1801.7	751.4	1665	256.6	107.4	993.1	9	9	9	9	8	9	43.25	3	3	0	0
High	X6R8A1	Carboxypeptidase OS=Homo sapiens OX=9606 GN=CTSA PE=1 SV=1	21.4859	11	22	10	High	High	High	High	High	High	0.585	0.726	0.425	108.3	139.4	131.7	63.4	101.2	56.1	4246	5462.9	5164.8	2483.6	3966.7	2197.5	3299.8	3842.6	5164.8	158.7	255.4	537.8	12	12	12	9	11	11	47.35	3	3	0	0
High	A0A024R7N4	Regulator of G-protein signalling 14, isoform CRA_a OS=Homo sapiens OX=9606 GN=RGS14 PE=4 SV=1	16.2257	7	9	7	High	High	High	High	High	High	0.392	0.451	0.849	147.3	93.2	140.5	57.8	42.1	119.2	890.8	563.9	849.6	349.3	254.4	721	692.3	396.7	849.6	22.3	16.4	176.5	7	7	7	7	5	7	28.8	3	3	0	0
High	B2RDT9	cDNA, FLJ96765 OS=Homo sapiens OX=9606 PE=2 SV=1	25.2874	8	9	2	High	High	High	High	High	High	0.01	0.035	0.189	182.2	210.5	168.2		7.3	31.8	306.9	354.4	283.3		12.3	53.5	238.5	249.3	283.3		0.8	13.1	2	1	2		1	2	30.96	3	2	0	0
High	Q9NQG5	Regulation of nuclear pre-mRNA domain-containing protein 1B OS=Homo sapiens OX=9606 GN=RPRD1B PE=1 SV=1	30.6748	12	16	12	High	High	High	High	High	High	0.689	1.191	0.605	120.3	98.8	112.3	82.9	117.7	68	2556.4	2098.8	2385.4	1761.5	2499.8	1444.1	1986.7	1476.3	2385.4	112.6	160.9	353.4	11	11	11	9	4	11	49.13	3	3	0	0
High	Q0Z7S6	Carcinoembryonic antigen-related cell adhesion molecule 8 OS=Homo sapiens OX=9606 GN=CEACAM8 PE=2 SV=1	26.0745	7	15	5	High	High	High	High	High	High	2.733	3.644	3.634	58.7	38.9	43.2	160.4	141.7	157	2631.7	1744.4	1937.5	7193.4	6355.9	7041.4	2045.2	1227	1937.5	459.7	409.2	1723.4	6	6	6	6	6	6	44.11	3	3	0	0
High	O95865	N(G),N(G)-dimethylarginine dimethylaminohydrolase 2 OS=Homo sapiens OX=9606 GN=DDAH2 PE=1 SV=1	39.6491	9	11	8	High	High	High	High	High	High	0.887	0.302	0.484	139	94.4	144.8	123.2	28.5	70.1	1122.6	762.3	1169	995.3	230.1	566.3	872.4	536.2	1169	63.6	14.8	138.6	8	8	8	6	5	8	35.6	3	3	0	0
High	Q4JIW2	Rab11-family interacting protein 1D OS=Homo sapiens OX=9606 PE=2 SV=1	21.1577	11	14	1	High	High	High	High	High	High	0.934	0.824	2.5	105.7	40.6	91.9	98.8	33.4	229.6	236.5	90.8	205.5	220.9	74.8	513.7	183.8	63.8	205.5	14.1	4.8	125.7	1	1	1	1	1	1	37.79	3	3	0	0
High	A0A0B4J2C3	Translationally-controlled tumor protein OS=Homo sapiens OX=9606 GN=TPT1 PE=1 SV=1	32.4873	6	11	6	High	High	High	High	High	High	0.509	0.243	0.399	126.9	132.4	174.3	64.6	32.2	69.5	2047.6	2136.4	2812	1041.4	519.7	1121.4	1591.3	1502.7	2812	66.5	33.5	274.5	8	8	8	6	5	8	31.42	3	3	0	0
High	V9GYF0	Rho guanine nucleotide exchange factor 2 (Fragment) OS=Homo sapiens OX=9606 GN=ARHGEF2 PE=1 SV=1	25.8555	8	10	1	High	High	High	High	High	High	5.42	1.16	1.747	52.2	56	52.3	283.1	64.9	91.4	102.7	110	102.8	556.5	127.6	179.6	79.8	77.4	102.8	35.6	8.2	44	1	1	1	1	1	1	32.53	3	3	0	0
High	B2RAN1	UTP--glucose-1-phosphate uridylyltransferase OS=Homo sapiens OX=9606 PE=2 SV=1	18.3071	9	11	6	High	High	High	High	High	High	0.622	0.607	0.981	134	107.2	106.2	83.4	65.1	104.2	2063.2	1650.9	1635.2	1283.6	1002.3	1604.1	1603.4	1161.2	1635.2	82	64.5	392.6	8	8	8	8	8	8	30.94	3	3	0	0
High	Q9Y2W1	Thyroid hormone receptor-associated protein 3 OS=Homo sapiens OX=9606 GN=THRAP3 PE=1 SV=2	12.5654	11	14	5	High	High	High	High	High	High	4.402	8.424	4.025	45	18.9	35.7	198	158.8	143.7	1266.4	531	1005.4	5575.3	4473.7	4046.8	984.2	373.5	1005.4	356.3	288	990.5	9	9	9	8	9	9	37.18	3	3	0	0
High	Q9NZZ3	Charged multivesicular body protein 5 OS=Homo sapiens OX=9606 GN=CHMP5 PE=1 SV=1	34.2466	8	11	8	High	High	High	High	High	High	0.533	2.549	1.249	101.1	69.6	88	53.8	177.5	109.9	1362.2	938.6	1186.3	725.8	2393	1481.4	1058.6	660.2	1186.3	46.4	154.1	362.6	7	6	7	7	5	7	35.08	3	3	0	0
High	A0A024RDQ8	Replication factor C (Activator 1) 3, 38kDa, isoform CRA_a OS=Homo sapiens OX=9606 GN=RFC3 PE=4 SV=1	24.4382	9	11	9	High	High	High	High	High	High	1.046	0.09	1.003	105.7	120.7	125.9	110.5	10.8	126.3	1240.2	1416.3	1477.2	1296.8	127.2	1482.1	963.8	996.3	1477.2	82.9	8.2	362.8	9	9	9	7	4	9	34.81	3	3	0	0
High	O75935	Dynactin subunit 3 OS=Homo sapiens OX=9606 GN=DCTN3 PE=1 SV=1	37.6344	9	13	9	High	High	High	High	High	High	0.309	0.175	0.453	161.2	144.8	150.5	49.8	25.4	68.2	3200.5	2875.2	2988.1	988.7	504.2	1353.6	2487.3	2022.4	2988.1	63.2	32.5	331.3	9	9	9	7	7	9	40	3	3	0	0
High	Q15172	Serine/threonine-protein phosphatase 2A 56 kDa regulatory subunit alpha isoform OS=Homo sapiens OX=9606 GN=PPP2R5A PE=1 SV=1	16.2551	7	12	6	High	High	High	High	High	High	1.53	0.421	0.747	101.9	109	107.3	155.9	45.9	80.1	1381.6	1477.1	1454.2	2113.8	622	1085.7	1073.7	1039	1454.2	135.1	40	265.7	6	6	6	5	5	6	40.21	3	3	0	0
High	P05089	Arginase-1 OS=Homo sapiens OX=9606 GN=ARG1 PE=1 SV=2	32.9193	11	17	11	High	High	High	High	High	High	0.88	1.222	2.93	80.6	104.2	55.2	70.9	127.3	161.7	3050.2	3941.8	2088.3	2683.6	4815.1	6118.2	2370.5	2772.7	2088.3	171.5	310	1497.5	10	10	10	8	10	10	43.81	3	3	0	0
High	P49458	Signal recognition particle 9 kDa protein OS=Homo sapiens OX=9606 GN=SRP9 PE=1 SV=2	59.3023	8	25	8	High	High	High	High	High	High	0.332	0.294	0.613	133.2	173.7	122.6	44.3	51.1	75.1	5579.9	7275.4	5135.9	1854.5	2138.8	3146.8	4336.4	5117.5	5135.9	118.5	137.7	770.2	9	9	9	9	8	9	56.93	3	3	0	0
High	Q8NHP8	Putative phospholipase B-like 2 OS=Homo sapiens OX=9606 GN=PLBD2 PE=1 SV=2	20.8829	12	12	12	High	High	High	High	High	High	0.13	0.133	0.37	165.5	185.1	148.4	21.6	24.6	54.9	1457.6	1629.7	1306.5	190	216.4	483.5	1132.8	1146.3	1306.5	12.1	13.9	118.3	8	8	8	3	4	7	36.73	3	3	0	0
High	P14927	Cytochrome b-c1 complex subunit 7 OS=Homo sapiens OX=9606 GN=UQCRB PE=1 SV=2	79.2793	9	14	1	High	High	High	High	High	High	0.621	0.552	0.505	142.5	103.8	138.1	88.5	57.3	69.7	170.9	124.5	165.5	106.1	68.7	83.6	132.8	87.6	165.5	6.8	4.4	20.5	1	1	1	1	1	1	37.37	3	3	0	0
High	A0A140VJG6	Cytoplasmic linker 2, isoform CRA_b OS=Homo sapiens OX=9606 GN=CYLN2 PE=2 SV=1	11.1855	11	12	8	High	High	High	High	High	High	1.222	1.406	1.413	76.4	76.5	102	93.4	107.5	144.2	377.1	377.6	503.7	460.8	530.8	711.7	293.1	265.6	503.7	29.4	34.2	174.2	6	6	6	5	3	6	34.83	3	3	0	0
High	Q8ND24	RING finger protein 214 OS=Homo sapiens OX=9606 GN=RNF214 PE=1 SV=2	17.4964	12	16	11	High	High	High	High	High	High	0.442	0.168	0.509	161.5	101.5	164.7	71.5	17.1	83.7	1568	985.8	1598.8	693.8	165.9	813.1	1218.6	693.4	1598.8	44.3	10.7	199	11	11	11	10	4	11	44.05	3	3	0	0
High	P22626	Heterogeneous nuclear ribonucleoproteins A2/B1 OS=Homo sapiens OX=9606 GN=HNRNPA2B1 PE=1 SV=2	19.83	5	9	5	High	High	High	High	High	High	1.776	2.796	5.764	70.4	34.4	40.5	125.1	96.1	233.6	578.5	282.2	332.8	1027.6	789.1	1918.5	449.6	198.5	332.8	65.7	50.8	469.6	6	6	6	6	5	6	42.5	3	3	0	0
High	A4D0Z4	GRIP and coiled-coil domain containing 1 OS=Homo sapiens OX=9606 GN=GCC1 PE=4 SV=1	15.6129	13	16	13	High	High	High	High	High	High	1.425	0.14	1.167	109.7	78.8	112.7	156.3	11	131.5	1216.5	874	1250.2	1734	122.2	1458.8	945.4	614.8	1250.2	110.8	7.9	357	11	11	11	8	5	11	38.65	3	3	0	0
High	Q13442	28 kDa heat- and acid-stable phosphoprotein OS=Homo sapiens OX=9606 GN=PDAP1 PE=1 SV=1	31.4917	6	9	6	High	High	High	High	High	High	3.397	7.172	4.429	48.2	23.1	36.7	163.8	165.8	162.4	1110.9	532.4	844.2	3773.3	3818.5	3739	863.3	374.5	844.2	241.1	245.8	915.1	6	6	6	6	6	6	30.43	3	3	0	0
High	E3W994	CLIP-associating protein 2 OS=Homo sapiens OX=9606 GN=CLASP2 PE=1 SV=2	10.2121	11	12	9	High	High	High	High	High	High	3.098	1.113	1.549	77.8	54.7	64.9	241.2	60.9	100.5	925.7	650.1	771.7	2868.1	723.7	1195.5	719.4	457.3	771.7	183.3	46.6	292.6	7	7	7	4	4	7	34.76	3	3	0	0
High	P82909	28S ribosomal protein S36, mitochondrial OS=Homo sapiens OX=9606 GN=MRPS36 PE=1 SV=2	57.2816	6	12	6	High	High	High	High	High	High	0.763	0.386	0.718	127.5	77.9	155.5	97.3	30.1	111.7	709.3	433.6	865	541.5	167.3	621.2	551.2	305	865	34.6	10.8	152.1	6	6	6	6	3	6	45.02	3	3	0	0
High	Q96GS4	BLOC-1-related complex subunit 6 OS=Homo sapiens OX=9606 GN=BORCS6 PE=1 SV=2	26.8908	5	7	5	High	High	High	High	High	High	2.455	0.572	3.668	60.7	64.8	61.8	148.9	37	226.8	357.3	381.7	364.3	877.3	218.2	1336.1	277.7	268.5	364.3	56.1	14	327	3	3	3	3	3	3	30.33	3	3	0	0
High	A0A024R6M6	BCL2-associated athanogene 5 OS=Homo sapiens OX=9606 GN=BAG5 PE=2 SV=1	20.8054	6	10	6	High	High	High	High	High	High	0.275	0.014	0.18	147	157.4	214.3	40.4	2.3	38.6	760.7	814.9	1109.4	209	11.7	199.8	591.2	573.2	1109.4	13.4	0.8	48.9	5	5	5	3	1	4	39.04	3	3	0	0
High	B4DT57	cDNA FLJ61383, highly similar to Serine/threonine-protein kinase 24 OS=Homo sapiens OX=9606 PE=2 SV=1	19.1111	10	13	3	High	High	High	High	High	High	1.3	1.117	1.174	122.9	54.7	92.6	159.8	61.1	108.8	458.6	204	345.6	596.3	228	405.7	356.4	143.5	345.6	38.1	14.7	99.3	3	3	3	3	2	3	31.56	3	3	0	0
High	Q969J3	BLOC-1-related complex subunit 5 OS=Homo sapiens OX=9606 GN=BORCS5 PE=1 SV=1	38.7755	7	10	7	High	High	High	High	High	High	0.781	0.595	1.851	110	72.9	101	85.9	43.4	186.8	1076.2	712.9	987.5	840.4	424	1827.4	836.4	501.4	987.5	53.7	27.3	447.3	7	7	7	7	6	7	32.89	3	3	0	0
High	P17980	26S proteasome regulatory subunit 6A OS=Homo sapiens OX=9606 GN=PSMC3 PE=1 SV=3	23.918	7	9	7	High	High	High	High	High	High	0.23	0.058	0.203	164.8	175.8	175.8	37.9	10.2	35.6	1297.6	1384.2	1384.2	298.4	80.2	280.7	1008.4	973.6	1384.2	19.1	5.2	68.7	7	7	7	4	5	7	29.8	3	3	0	0
High	O15173	Membrane-associated progesterone receptor component 2 OS=Homo sapiens OX=9606 GN=PGRMC2 PE=1 SV=1	36.7713	8	11	7	High	High	High	High	High	High	0.802	0.24	1.427	111.7	95.6	115.4	89.7	22.9	164.7	984.9	842.8	1017.4	790.3	202	1451.5	765.4	592.8	1017.4	50.5	13	355.3	8	8	8	7	5	8	34.39	3	3	0	0
High	O76096	Cystatin-F OS=Homo sapiens OX=9606 GN=CST7 PE=1 SV=1	44.8276	9	29	9	High	High	High	High	High	High	0.277	0.069	0.321	144.9	144.7	197	40.1	10	63.3	3690	3684	5016.4	1021.7	255.5	1612.1	2867.7	2591.3	5016.4	65.3	16.5	394.6	11	11	11	8	5	10	64.09	3	3	0	0
High	P36542	ATP synthase subunit gamma, mitochondrial OS=Homo sapiens OX=9606 GN=ATP5F1C PE=1 SV=1	29.5302	10	12	9	High	High	High	High	High	High	0.843	0.111	0.677	124.9	124.7	137.9	105.2	13.8	93.4	1433.1	1431.1	1582.8	1207.5	158.8	1071.6	1113.7	1006.7	1582.8	77.2	10.2	262.3	8	8	8	6	4	8	32.1	3	3	0	0
High	K4ENJ5	Beta actin (Fragment) OS=Homo sapiens OX=9606 PE=4 SV=1	49.4845	5	27	1	High	High	High	High	Not Found	High	2.067	0.01	0.17	136.4	20.8	137.4	282		23.4	140.6	21.5	141.7	290.7		24.1	109.3	15.1	141.7	18.6		5.9	1	1	1	1		1	72.97	3	2	0	0
High	A0A024QYZ6	Exocyst complex component 3, isoform CRA_a OS=Homo sapiens OX=9606 GN=EXOC3 PE=4 SV=1	13.1544	9	10	9	High	High	High	High	High	High	0.812	0.262	1.356	99.7	98.3	125.3	81	25.7	169.9	752	741.4	945.1	610.6	194	1281.2	584.4	521.5	945.1	39	12.5	313.6	9	9	9	8	4	8	25.47	3	3	0	0
High	A0A384NL93	Epididymis secretory sperm binding protein OS=Homo sapiens OX=9606 PE=2 SV=1	35.6589	8	14	3	High	High	High	High	High	High	1.312	0.857	2.183	79.7	107	68.2	104.6	91.6	148.9	2922.9	3922	2500.8	3834.6	3359.5	5459.3	2271.5	2758.7	2500.8	245	216.3	1336.2	8	8	8	8	7	8	32.88	3	3	0	0
High	A0A024RAM2	Glutaredoxin (Thioltransferase), isoform CRA_c OS=Homo sapiens OX=9606 GN=GLRX PE=4 SV=1	58.4906	7	17	7	High	High	High	High	High	High	0.469	1.016	1.034	113.8	132.8	81.2	53.4	134.9	84	4331.3	5056.2	3090.6	2031.4	5135.4	3196.7	3366.1	3556.5	3090.6	129.8	330.6	782.4	7	7	7	6	6	6	50.07	3	3	0	0
High	Q9P0L0	Vesicle-associated membrane protein-associated protein A OS=Homo sapiens OX=9606 GN=VAPA PE=1 SV=3	36.1446	8	11	8	High	High	High	High	High	High	1.752	1.832	0.95	96.3	52	96.2	168.7	95.3	91.4	1846.7	997.9	1845.7	3236.2	1827.9	1753.9	1435.2	701.9	1845.7	206.8	117.7	429.3	8	8	8	8	8	8	25.55	3	3	0	0
High	A0A024R5P1	Phosphatidylinositol binding clathrin assembly protein, isoform CRA_i OS=Homo sapiens OX=9606 GN=PICALM PE=4 SV=1	18.7117	10	10	7	High	High	High	High	Not Found	High	0.429	0.088	0.771	123	110.4	171.7	52.8	9.7	132.4	1228.7	1102.7	1715.7	527.4	97	1323.2	954.9	775.6	1715.7	33.7	6.2	323.9	8	8	8	6	2	8	31.21	3	3	0	0
High	O60234	Glia maturation factor gamma OS=Homo sapiens OX=9606 GN=GMFG PE=1 SV=1	50.7042	9	13	7	High	High	High	High	High	High	2.425	3.239	1.461	66.9	51.6	61.7	162.3	167.3	90.1	2616.7	2019.7	2412.5	6345.4	6542.7	3525.2	2033.6	1420.6	2412.5	405.5	421.2	862.8	8	8	8	8	8	8	39.81	3	3	0	0
High	Q9UMX5	Neudesin OS=Homo sapiens OX=9606 GN=NENF PE=1 SV=1	48.8372	6	8	6	High	High	High	High	High	High	0.315	0.16	0.517	146.6	159.7	146.2	46.2	25.6	75.6	1361.6	1483	1357.2	429.4	237.9	702.2	1058.2	1043.1	1357.2	27.4	15.3	171.9	7	7	7	6	4	7	27.9	3	3	0	0
High	P32969	60S ribosomal protein L9 OS=Homo sapiens OX=9606 GN=RPL9 PE=1 SV=1	36.9792	7	11	7	High	High	High	High	High	High	0.22	0.039	0.294	146.3	216.7	151.7	32.2	8.5	44.7	1511	2238.6	1567.1	332.3	87.6	461.4	1174.3	1574.7	1567.1	21.2	5.6	112.9	7	7	7	5	2	5	37.45	3	3	0	0
High	P25398	40S ribosomal protein S12 OS=Homo sapiens OX=9606 GN=RPS12 PE=1 SV=3	48.4848	8	13	8	High	High	High	High	High	High	0.455	0.098	1.104	125.4	197.4	95.4	57.1	19.3	105.3	1522.9	2396.6	1158.5	692.7	234.4	1278.7	1183.5	1685.8	1158.5	44.3	15.1	313	8	8	8	8	6	8	39.02	3	3	0	0
High	A8K646	cDNA FLJ75699, highly similar to Homo sapiens osteoclast stimulating factor 1 (OSTF1), mRNA OS=Homo sapiens OX=9606 PE=2 SV=1	42.9907	8	14	8	High	High	High	High	High	High	0.121	0.327	1.523	125.3	115.5	121.4	15.1	37.7	184.9	1454	1340.9	1409.6	175.4	438	2146.4	1130	943.2	1409.6	11.2	28.2	525.3	7	7	7	5	7	7	46.52	3	3	0	0
High	B2R4A2	Cytochrome b-c1 complex subunit 7 OS=Homo sapiens OX=9606 PE=2 SV=1	79.2793	9	13	1	High	High	High	High	High	High	0.182	0.017	0.429	175.8	150.9	167	32	2.5	71.7	3795.7	3257.8	3605.2	690.8	54.1	1547.7	2949.8	2291.5	3605.2	44.1	3.5	378.8	9	9	9	5	3	9	33.97	3	3	0	0
High	P61011	Signal recognition particle 54 kDa protein OS=Homo sapiens OX=9606 GN=SRP54 PE=1 SV=1	15.873	9	10	9	High	High	High	High	High	High	0.875	0.795	0.992	88.4	76.8	148.7	77.4	61	147.5	1044.8	907.5	1757	914.5	721.1	1743	812	638.3	1757	58.4	46.4	426.6	9	9	9	7	5	9	31.92	3	3	0	0
High	P16152	Carbonyl reductase [NADPH] 1 OS=Homo sapiens OX=9606 GN=CBR1 PE=1 SV=3	32.491	8	11	8	High	High	High	High	High	High	0.192	0.148	1.084	119.7	192.5	113.4	23	28.4	123	1255.7	2019.6	1189.9	240.8	298.4	1290.1	975.9	1420.6	1189.9	15.4	19.2	315.8	8	8	8	5	2	8	34.53	3	3	0	0
High	P16150	Leukosialin OS=Homo sapiens OX=9606 GN=SPN PE=1 SV=1	16.5	6	22	6	High	High	High	High	High	High	0.541	0.859	1.624	76.2	137.5	86.5	41.2	118	140.5	2383.2	4300.1	2707.3	1289.7	3692.8	4396.8	1852.1	3024.6	2707.3	82.4	237.8	1076.1	7	7	7	5	6	7	65.4	3	3	0	0
High	Q6NS36	Ferritin (Fragment) OS=Homo sapiens OX=9606 GN=FTH1 PE=1 SV=1	24.569	7	11	7	High	High	High	High	High	High	0.181	0.093	0.518	138.1	186.6	153.5	25	17.4	79.5	1091.7	1475.3	1213.4	197.5	137.5	629	848.4	1037.7	1213.4	12.6	8.9	154	8	8	8	5	4	8	34.46	3	3	0	0
High	Q6WKZ4	Rab11 family-interacting protein 1 OS=Homo sapiens OX=9606 GN=RAB11FIP1 PE=1 SV=3	8.57366	12	15	2	High	High	High	High	High	High	1.782	1.874	2.206	68.9	57.7	75.6	122.9	108.2	166.7	1136.5	951.6	1245.6	2025.2	1783.1	2747.7	883.2	669.4	1245.6	129.4	114.8	672.5	10	10	10	10	9	10	38.36	3	3	0	0
High	B2R491	40S ribosomal protein S4 OS=Homo sapiens OX=9606 GN=RPS4X PE=2 SV=1	30.4183	11	14	11	High	High	High	High	High	High	0.134	0.198	0.288	194.4	136.5	167.8	26	27.1	48.2	3895.4	2736.1	3362.4	520.8	542.1	966.8	3027.3	1924.6	3362.4	33.3	34.9	236.6	11	11	11	9	5	11	39.97	3	3	0	0
High	K7EMH1	60S ribosomal protein L22 (Fragment) OS=Homo sapiens OX=9606 GN=RPL22 PE=1 SV=1	53.9326	8	14	1	High	High	High	Not Found	Not Found	High	0.01	0.01	0.062	196	143.1	245.7			15.2	148	108.1	185.5			11.4	115	76	185.5			2.8	1	1	1			1	34.91	3	1	0	0
High	P62857	40S ribosomal protein S28 OS=Homo sapiens OX=9606 GN=RPS28 PE=1 SV=1	60.8696	6	16	6	High	High	High	High	High	High	0.228	0.122	1.05	121.7	190.6	115.5	27.8	23.2	121.3	1814.4	2842.4	1721.7	413.8	345.5	1808.1	1410.1	1999.3	1721.7	26.4	22.2	442.5	7	7	7	7	5	7	49.95	3	3	0	0
High	Q5JTJ3	Cytochrome c oxidase assembly factor 6 homolog OS=Homo sapiens OX=9606 GN=COA6 PE=1 SV=1	35.2	5	8	5	High	High	High	High	High	High	1.913	0.313	0.607	95.3	70.9	142.7	182.3	22.2	86.6	546.4	406.4	817.8	1045	127.3	496.5	424.6	285.9	817.8	66.8	8.2	121.5	3	3	3	3	2	3	24.41	3	3	0	0
High	B2RE76	Chromatin modifying protein 2B OS=Homo sapiens OX=9606 GN=CHMP2B PE=2 SV=1	29.108	8	14	8	High	High	High	High	High	High	1.35	0.339	1.386	108.4	75.9	102.1	146.3	25.7	141.6	1389.7	973	1309.5	1876.7	329.6	1815.6	1080	684.4	1309.5	119.9	21.2	444.4	8	8	8	8	6	8	38.11	3	3	0	0
High	P30626	Sorcin OS=Homo sapiens OX=9606 GN=SRI PE=1 SV=1	36.3636	8	15	8	High	High	High	High	High	High	0.342	0.1	0.772	122.6	216.9	111	42	21.8	85.7	2369.8	4190.5	2145.5	811.1	420.6	1655.7	1841.7	2947.6	2145.5	51.8	27.1	405.2	9	9	9	4	6	9	44.26	3	3	0	0
High	Q53HB3	Proteasome 26S ATPase subunit 1 variant (Fragment) OS=Homo sapiens OX=9606 PE=1 SV=1	19.7727	9	11	8	High	High	High	High	High	High	0.733	0.134	0.627	121	115.2	159.7	88.7	15.5	100.1	1646.8	1567.5	2173.5	1206.9	210.5	1362.3	1279.8	1102.6	2173.5	77.1	13.6	333.4	7	7	7	6	5	7	33.22	3	3	0	0
High	Q9ULR0	Pre-mRNA-splicing factor ISY1 homolog OS=Homo sapiens OX=9606 GN=ISY1 PE=1 SV=3	30.1754	11	11	11	High	High	High	High	High	High	0.438	0.091	0.341	140.6	181.4	149.1	61.5	16.5	50.9	1126.7	1453.8	1194.6	493	132.3	407.5	875.6	1022.6	1194.6	31.5	8.5	99.7	7	7	7	5	2	6	31.3	3	3	0	0
High	A0A024RA42	Basic leucine zipper and W2 domains 2, isoform CRA_a OS=Homo sapiens OX=9606 GN=BZW2 PE=4 SV=1	20.7637	10	11	7	High	High	High	High	High	High	0.243	0.226	0.308	132.1	108.7	231.3	32.2	24.5	71.2	815.2	670.6	1427.6	198.4	151.3	439.5	633.5	471.7	1427.6	12.7	9.7	107.6	6	6	6	4	3	6	26.17	3	3	0	0
High	A0A5F9UN28	Voltage-gated potassium channel subunit beta-2 OS=Homo sapiens OX=9606 GN=KCNAB2 PE=1 SV=1	24.3455	11	14	11	High	High	High	High	High	High	1.019	0.467	0.385	102.1	128	148.7	104	59.8	57.2	1537.7	1927.7	2239.3	1566.7	901	861.8	1195	1356	2239.3	100.1	58	210.9	11	11	11	9	4	11	33.21	3	3	0	0
High	Q9Y520	Protein PRRC2C OS=Homo sapiens OX=9606 GN=PRRC2C PE=1 SV=4	3.93646	11	11	9	High	High	High	High	High	High	0.669	0.39	0.566	143.3	88.3	152	95.9	34.5	86.1	1351.2	833.2	1433.3	904.4	325	811.6	1050.1	586.1	1433.3	57.8	20.9	198.6	9	9	9	9	5	9	33.73	3	3	0	0
High	P27824	Calnexin OS=Homo sapiens OX=9606 GN=CANX PE=1 SV=2	18.2432	8	8	8	High	High	High	High	High	High	2.901	2.866	3.19	78	36.4	37.1	226.2	104.2	118.2	1386.7	646.7	659	4022.5	1853.4	2102.2	1077.7	454.9	659	257	119.3	514.5	7	7	7	7	6	6	21.16	3	3	0	0
High	Q15631	Translin OS=Homo sapiens OX=9606 GN=TSN PE=1 SV=1	43.4211	12	13	2	High	High	High	High	High	High	1.296	0.358	0.814	103	105.1	121.7	133.5	37.7	99.1	1246.3	1271.1	1472	1614.8	455.7	1198.8	968.6	894.1	1472	103.2	29.3	293.4	10	10	10	10	7	10	36.59	3	3	0	0
High	A0A024RAQ8	X-ray repair complementing defective repair in Chinese hamster cells 4, isoform CRA_b OS=Homo sapiens OX=9606 GN=XRCC4 PE=4 SV=1	25.2976	9	11	2	High	High	High	High	High	High	1.81	0.242	0.88	93.9	132	91.6	170	32	80.6	1111.1	1561.7	1084.1	2011.5	378.3	953.6	863.5	1098.5	1084.1	128.5	24.4	233.4	8	8	8	6	6	7	28.27	3	3	0	0
High	A0A384MDY0	Catenin (Cadherin-associated protein), alpha 1, 102kDa, isoform CRA_b OS=Homo sapiens OX=9606 GN=CTNNA1 PE=2 SV=1	11.9205	9	9	9	High	High	High	High	High	High	0.711	0.116	0.591	135.2	106.6	157	96.1	12.4	92.8	917.5	723.3	1065.4	652	84.2	629.5	713	508.8	1065.4	41.7	5.4	154.1	8	8	8	7	3	7	25.25	3	3	0	0
High	P25789	Proteasome subunit alpha type-4 OS=Homo sapiens OX=9606 GN=PSMA4 PE=1 SV=1	29.5019	12	18	12	High	High	High	High	High	High	0.33	0.226	0.269	132.5	159	180.3	43.7	36	48.5	2036.8	2444.7	2771	672.2	552.8	745.1	1582.9	1719.6	2771	43	35.6	182.4	12	12	12	11	8	12	41.12	3	3	0	0
High	P34910	Protein EVI2B OS=Homo sapiens OX=9606 GN=EVI2B PE=1 SV=2	11.8304	5	9	5	High	High	High	High	High	High	4.104	4.984	2.879	45.4	31.4	46.4	186.5	156.6	133.6	1334.2	922.8	1361.8	5476	4598.8	3920.8	1036.9	649.1	1361.8	349.9	296.1	959.6	5	5	5	5	4	5	34.56	3	3	0	0
High	Q5T949	Serine/threonine-protein phosphatase 2A activator (Fragment) OS=Homo sapiens OX=9606 GN=PTPA PE=1 SV=1	38	8	11	1	Not Found	High	High	Not Found	Not Found	Not Found																												22.39	0	0	0	0
High	B4DEA8	cDNA FLJ56425, highly similar to Very-long-chain specific acyl-CoAdehydrogenase, mitochondrial OS=Homo sapiens OX=9606 PE=2 SV=1	14.6933	8	9	8	High	High	High	High	High	High	0.639	0.479	0.55	141.6	81.7	159.4	90.5	39.1	87.6	976.3	563.4	1098.5	623.7	269.8	604	758.7	396.3	1098.5	39.9	17.4	147.8	7	7	7	5	4	7	28.66	3	3	0	0
High	B2RBY7	cDNA, FLJ95770 OS=Homo sapiens OX=9606 PE=2 SV=1	22.8947	6	10	6	High	High	High	High	High	High	1.715	1.348	3.638	64.2	67.7	57.5	110.1	91.2	209.3	872.3	919.8	782	1496.1	1239.4	2844.7	677.9	647	782	95.6	79.8	696.2	7	7	7	7	7	7	30.75	3	3	0	0
High	A0A3B3IUC4	Alpha-galactosidase OS=Homo sapiens OX=9606 GN=GLA PE=1 SV=1	22.766	9	9	9	High	High	High	High	High	High	0.715	1.544	0.188	92.1	90.4	178.6	65.8	139.6	33.5	1113.9	1093.5	2160	796.4	1688.3	405.4	865.7	769.2	2160	50.9	108.7	99.2	9	9	9	8	8	9	27.84	3	3	0	0
High	Q9HA77	Probable cysteine--tRNA ligase, mitochondrial OS=Homo sapiens OX=9606 GN=CARS2 PE=1 SV=1	17.1986	8	11	8	High	High	High	High	High	High	3.28	0.958	1.341	66.3	53.7	90.1	217.7	51.4	120.8	656.9	531.3	892.1	2154.9	508.8	1196.4	510.5	373.7	892.1	137.7	32.8	292.8	7	7	7	5	3	7	31.36	3	3	0	0
High	A0A0D9SG79	Ubiquitin-associated protein 1 (Fragment) OS=Homo sapiens OX=9606 GN=UBAP1 PE=1 SV=1	18.9394	9	11	9	High	High	High	High	High	High	0.206	0.133	0.417	148.3	152	175.7	30.5	20.2	73.3	940.7	964.4	1115.2	193.7	128.2	465.2	731.1	678.4	1115.2	12.4	8.3	113.9	8	8	8	4	4	7	34.44	3	3	0	0
High	Q9UNS2	COP9 signalosome complex subunit 3 OS=Homo sapiens OX=9606 GN=COPS3 PE=1 SV=3	15.8392	5	8	5	High	High	High	High	High	High	0.126	0.065	0.13	156.3	178	207.5	19.7	11.6	27	965.8	1099.8	1281.9	121.7	71.5	166.7	750.6	773.6	1281.9	7.8	4.6	40.8	6	6	6	3	3	5	28.91	3	3	0	0
High	Q8NFC6	Biorientation of chromosomes in cell division protein 1-like 1 OS=Homo sapiens OX=9606 GN=BOD1L1 PE=1 SV=2	2.55654	7	9	6	High	High	High	High	High	High	1.586	1.195	1.205	99.1	59.7	96.4	157.2	71.3	116.2	1202	723.8	1169.1	1906.8	864.7	1409.3	934.1	509.1	1169.1	121.8	55.7	344.9	7	7	7	7	7	7	27.48	3	3	0	0
High	A2RU94	RAB27A, member RAS oncogene family OS=Homo sapiens OX=9606 GN=RAB27A PE=2 SV=1	35.7466	9	10	9	High	High	High	High	High	High	0.296	0.199	0.317	144.2	202.5	129.3	42.7	40.4	40.9	1922.2	2700.1	1723.6	569	538.2	545.6	1493.8	1899.2	1723.6	36.4	34.7	133.5	9	9	9	6	6	9	30.96	3	3	0	0
High	P06703	Protein S100-A6 OS=Homo sapiens OX=9606 GN=S100A6 PE=1 SV=1	44.4444	9	31	9	High	High	High	High	High	High	2.766	4.236	3.017	45.8	53.9	36.3	126.5	228.2	109.4	4684.2	5513.9	3712.6	12954.2	23356.1	11201.2	3640.3	3878.4	3712.6	827.8	1503.7	2741.5	10	10	10	10	10	10	68.21	3	3	0	0
High	A0A024R324	Epididymis secretory sperm binding protein OS=Homo sapiens OX=9606 GN=RHOA PE=2 SV=1	36.7876	8	12	8	High	High	High	High	High	High	1.559	1.354	2.475	50.6	87.5	76.2	78.8	118.4	188.6	1327.7	2296.8	2000.8	2069.9	3110.1	4952.6	1031.8	1615.6	2000.8	132.3	200.2	1212.2	7	7	7	7	7	7	33.8	3	3	0	0
High	P61006	Ras-related protein Rab-8A OS=Homo sapiens OX=9606 GN=RAB8A PE=1 SV=1	35.7488	8	10	3	High	High	High	High	High	High	1.674	0.801	1.104	77.7	114.8	88.2	130.1	92	97.3	804.9	1189.4	913.3	1347.5	953.2	1008.3	625.5	836.7	913.3	86.1	61.4	246.8	7	7	7	6	5	7	34.15	3	3	0	0
High	P08579	U2 small nuclear ribonucleoprotein B'' OS=Homo sapiens OX=9606 GN=SNRPB2 PE=1 SV=1	41.3333	10	12	8	High	High	High	High	High	High	0.563	0.365	0.985	123.6	124.9	119	69.6	45.6	117.2	1700.2	1717.9	1636.6	957.2	626.9	1612.3	1321.3	1208.4	1636.6	61.2	40.4	394.6	10	10	10	7	5	9	33.28	3	3	0	0
High	Q96H20	Vacuolar-sorting protein SNF8 OS=Homo sapiens OX=9606 GN=SNF8 PE=1 SV=1	30.6202	8	11	8	High	High	High	High	High	High	0.272	0.158	0.529	177.3	110.9	160.9	48.3	17.5	85.1	3087	1931.2	2801.8	840.4	304.2	1480.9	2399.1	1358.4	2801.8	53.7	19.6	362.5	7	7	7	3	4	7	37.28	3	3	0	0
High	P30405	Peptidyl-prolyl cis-trans isomerase F, mitochondrial OS=Homo sapiens OX=9606 GN=PPIF PE=1 SV=1	43.4783	10	14	8	High	High	High	High	High	High	0.603	0.311	0.811	131.4	134.4	117.7	79.2	41.8	95.5	3235.4	3310.6	2898.5	1950.7	1029.6	2351.1	2514.4	2328.7	2898.5	124.7	66.3	575.4	10	10	10	8	10	10	38.41	3	3	0	0
High	P21912	Succinate dehydrogenase [ubiquinone] iron-sulfur subunit, mitochondrial OS=Homo sapiens OX=9606 GN=SDHB PE=1 SV=3	26.4286	8	11	8	High	High	High	High	High	High	0.945	0.033	0.633	116.9	166.3	123.1	110.4	5.5	77.9	1387.5	1974.2	1461	1310.6	65	925	1078.3	1388.6	1461	83.7	4.2	226.4	8	8	8	5	2	7	27.08	3	3	0	0
High	Q52LJ0	Protein FAM98B OS=Homo sapiens OX=9606 GN=FAM98B PE=1 SV=2	22.1709	7	9	5	High	High	High	High	High	High	1.701	0.413	1.046	94.5	63.2	124.9	160.7	26.1	130.6	707.1	473.1	934.7	1202.7	195.2	977.2	549.5	332.8	934.7	76.9	12.6	239.2	7	7	7	7	2	7	30.46	3	3	0	0
High	C0LQF2	Deoxyribonuclease II (Fragment) OS=Homo sapiens OX=9606 PE=2 SV=1	21.8023	7	9	7	High	High	High	High	High	High	1.662	0.304	1.029	94.5	134	85.6	157.1	40.7	88.1	741	1050.5	671.4	1231.9	319.3	690.8	575.9	738.9	671.4	78.7	20.6	169.1	7	7	7	6	2	6	30.86	3	3	0	0
High	O75886	Signal transducing adapter molecule 2 OS=Homo sapiens OX=9606 GN=STAM2 PE=1 SV=1	12.9524	6	9	5	High	High	High	High	High	High	0.088	0.192	0.692	148.7	150.4	153	13.2	28.8	105.9	1475.4	1491.9	1518	130.5	286.1	1050.3	1146.6	1049.4	1518	8.3	18.4	257.1	5	5	5	4	4	5	29.84	3	3	0	0
High	Q9NV96	Cell cycle control protein 50A OS=Homo sapiens OX=9606 GN=TMEM30A PE=1 SV=1	20.4986	10	14	10	High	High	High	High	High	High	1.774	0.641	2.409	92.4	46.5	78.5	163.9	29.8	189.1	1712.4	861.2	1454.7	3037.7	552.1	3504.8	1330.8	605.8	1454.7	194.1	35.5	857.8	8	8	8	8	7	8	42.14	3	3	0	0
High	Q8NBT2	Kinetochore protein Spc24 OS=Homo sapiens OX=9606 GN=SPC24 PE=1 SV=2	36.0406	7	10	7	High	High	High	High	High	High	0.59	0.205	0.329	162.4	128.6	140.6	95.8	26.3	46.3	1377.7	1090.7	1192.8	812.7	223.1	392.6	1070.7	767.2	1192.8	51.9	14.4	96.1	5	5	5	4	3	5	27.34	3	3	0	0
High	Q9H7M9	V-type immunoglobulin domain-containing suppressor of T-cell activation OS=Homo sapiens OX=9606 GN=VSIR PE=1 SV=3	28.2958	9	11	9	High	High	High	High	High	High	1.347	2.352	1.994	80.9	70.6	58	109	166	115.6	2724.2	2377.4	1953.5	3670.8	5592.6	3894.7	2117.1	1672.2	1953.5	234.6	360.1	953.2	9	9	9	9	8	9	35.07	3	3	0	0
High	O75558	Syntaxin-11 OS=Homo sapiens OX=9606 GN=STX11 PE=1 SV=1	28.5714	8	12	8	High	High	High	High	High	High	0.127	0.177	0.482	131.7	186.8	156.2	16.8	33.1	75.4	1178.5	1672	1398.4	150.1	296.4	674.4	915.9	1176.1	1398.4	9.6	19.1	165.1	7	7	7	4	6	7	34.93	3	3	0	0
High	A0A024R6W0	Aspartate aminotransferase OS=Homo sapiens OX=9606 GN=GOT2 PE=4 SV=1	17.2093	9	13	9	High	High	High	High	High	High	0.185	0.07	0.385	149	159.4	182.6	27.5	11.2	70.3	1484.1	1588.3	1819.3	274	111.1	700.2	1153.4	1117.2	1819.3	17.5	7.2	171.4	9	9	9	6	3	9	40.85	3	3	0	0
High	G0Z8D8	MHC class I antigen (Fragment) OS=Homo sapiens OX=9606 GN=HLA-C PE=3 SV=1	39.2265	6	9	0	Not Found	Not Found	Not Found	Not Found	Not Found	Not Found	7.43	0.251	4.079	11.8	242.9	38.8	87.4	60.9	158.2	15.8	326.7	52.2	117.6	81.9	212.7	12.3	229.8	52.2	7.5	5.3	52.1	1	1	1	1	1	1	33.36	3	3	0	0
High	P14324	Farnesyl pyrophosphate synthase OS=Homo sapiens OX=9606 GN=FDPS PE=1 SV=4	15.5131	6	9	6	High	High	High	High	High	High	0.209	0.105	0.165	129.9	172.7	216.4	27.1	18.2	35.8	1677.8	2229.6	2793.6	350.4	234.4	461.7	1303.9	1568.3	2793.6	22.4	15.1	113	7	7	7	4	5	6	28.09	3	3	0	0
High	P35268	60S ribosomal protein L22 OS=Homo sapiens OX=9606 GN=RPL22 PE=1 SV=2	35.9375	8	14	1	High	High	High	High	High	High	0.797	0.46	0.745	137.1	94.5	123.6	109.3	43.4	92.1	3191.4	2199.4	2875.7	2544.2	1011.1	2142.5	2480.2	1547	2875.7	162.6	65.1	524.4	8	8	8	8	6	8	31.58	3	3	0	0
High	M0QYS1	60S ribosomal protein L13a (Fragment) OS=Homo sapiens OX=9606 GN=RPL13A PE=1 SV=2	34.2857	13	15	13	High	High	High	High	High	High	0.225	0.075	0.45	194.5	170.9	122.7	43.8	12.8	55.2	4426.6	3888.9	2792.6	997.4	290.6	1256.3	3440.1	2735.4	2792.6	63.7	18.7	307.5	12	12	12	9	7	12	34.55	3	3	0	0
High	Q96QK1	Vacuolar protein sorting-associated protein 35 OS=Homo sapiens OX=9606 GN=VPS35 PE=1 SV=2	12.6884	8	9	8	High	High	High	High	High	High	1.028	0.216	0.25	133.8	131.6	135	137.4	28.5	33.7	979.5	963.9	988.5	1006.5	208.5	246.9	761.2	678	988.5	64.3	13.4	60.4	5	5	5	2	3	4	30.4	3	3	0	0
High	Q92973	Transportin-1 OS=Homo sapiens OX=9606 GN=TNPO1 PE=1 SV=2	11.3586	11	15	4	High	High	High	High	High	High	0.427	0.182	0.313	133.4	138.5	187.3	56.9	25.2	58.6	1501.8	1558.6	2108.5	640.6	283.9	659.2	1167.1	1096.3	2108.5	40.9	18.3	161.3	10	10	10	8	6	9	37.41	3	3	0	0
High	P38159	RNA-binding motif protein, X chromosome OS=Homo sapiens OX=9606 GN=RBMX PE=1 SV=3	27.6215	12	16	11	High	High	High	High	High	High	4.171	5.041	4.726	42.7	26	38.8	177.9	131.3	183.3	1334.1	814.6	1212.9	5565.2	4106.7	5732.5	1036.8	573	1212.9	355.6	264.4	1403.1	12	12	12	12	11	12	42.88	3	3	0	0
High	D6W5K2	Thymosin, beta 10, isoform CRA_a (Fragment) OS=Homo sapiens OX=9606 GN=TMSB10 PE=4 SV=1	13.6095	10	70	6	High	High	High	High	High	High	2.93	4.31	1.892	55.9	24.1	87.2	163.9	103.8	165	1342.3	578	2092.6	3932.9	2491.3	3958.2	1043.2	406.6	2092.6	251.3	160.4	968.8	6	6	6	6	6	6	179.41	3	3	0	0
High	A0A024R529	Dihydroxyacetone kinase 2 homolog (Yeast), isoform CRA_a OS=Homo sapiens OX=9606 GN=DAK PE=4 SV=1	16	8	10	8	High	High	High	High	High	High	0.92	0.166	1.299	85.5	72	153.1	78.7	11.9	198.8	660.9	556.1	1182.8	608.3	92.1	1536.1	513.6	391.2	1182.8	38.9	5.9	376	8	8	8	6	5	8	33.48	3	3	0	0
High	Q9GZT3	SRA stem-loop-interacting RNA-binding protein, mitochondrial OS=Homo sapiens OX=9606 GN=SLIRP PE=1 SV=1	64.2202	8	11	8	High	High	High	High	High	High	0.173	0.149	0.319	179.3	164.3	152.3	31	24.5	48.6	1189.1	1089.4	1009.8	205.5	162.6	322	924.1	766.3	1009.8	13.1	10.5	78.8	6	6	6	5	3	5	35.75	3	3	0	0
High	Q9UNZ5	Leydig cell tumor 10 kDa protein homolog OS=Homo sapiens OX=9606 GN=C19orf53 PE=1 SV=1	62.6263	14	16	14	High	High	High	High	High	High	1.096	0.635	1.114	98.2	83.2	122.1	107.6	52.8	136.1	2550.9	2162.3	3172.4	2795.7	1372.2	3535.3	1982.4	1521	3172.4	178.7	88.4	865.3	14	14	14	14	14	14	35.19	3	3	0	0
High	O43324	Eukaryotic translation elongation factor 1 epsilon-1 OS=Homo sapiens OX=9606 GN=EEF1E1 PE=1 SV=1	45.4023	10	14	10	High	High	High	High	High	High	0.664	0.079	0.83	98.4	249.8	91.1	65.4	19.6	75.6	1194.7	3032.4	1105.5	793.8	238.4	917.3	928.5	2133	1105.5	50.7	15.4	224.5	10	10	10	6	5	10	41.66	3	3	0	0
High	E5KLL9	Mitochondrial dynamin-like 120 kDa protein OS=Homo sapiens OX=9606 PE=3 SV=1	9.75369	10	10	10	High	High	High	High	High	High	1.48	0.594	1.156	87.5	113.1	94.1	129.5	67.1	108.7	844.6	1091.2	907.6	1250	647.9	1048.8	656.4	767.5	907.6	79.9	41.7	256.7	9	9	9	8	9	9	27.09	3	3	0	0
High	P54709	Sodium/potassium-transporting ATPase subunit beta-3 OS=Homo sapiens OX=9606 GN=ATP1B3 PE=1 SV=1	23.6559	8	10	8	High	High	High	High	High	High	0.596	0.101	0.297	133.3	183.8	142.5	79.5	18.6	42.3	1534.6	2115.3	1639.9	914.3	213.6	487.1	1192.6	1487.9	1639.9	58.4	13.8	119.2	7	7	7	5	4	5	32.02	3	3	0	0
High	P12724	Eosinophil cationic protein OS=Homo sapiens OX=9606 GN=RNASE3 PE=1 SV=2	46.875	9	21	9	High	High	High	High	High	High	1.16	9.173	1.177	49.5	36.3	57	57.4	332.8	67.1	2492.4	1827.2	2870.2	2890.4	16760.4	3378.8	1937	1285.2	2870.2	184.7	1079.1	827	9	9	9	9	8	9	56.89	3	3	0	0
High	P05120	Plasminogen activator inhibitor 2 OS=Homo sapiens OX=9606 GN=SERPINB2 PE=1 SV=2	21.4458	8	9	8	High	High	High	High	High	High	0.933	0.447	0.608	156.4	76.1	116.7	145.9	34	70.9	1763.1	858	1315.5	1644.4	383.9	799.5	1370.2	603.5	1315.5	105.1	24.7	195.7	9	9	9	7	4	8	26.44	3	3	0	0
High	A0A024DBG3	Integrin beta-2 (Fragment) OS=Homo sapiens OX=9606 GN=ITGB2 PE=4 SV=1	67.1642	6	11	2	High	High	High	High	High	High	0.733	0.267	0.404	112.7	175	130.2	82.6	46.8	52.6	139.2	216.2	160.8	102	57.8	65	108.2	152.1	160.8	6.5	3.7	15.9	2	2	2	2	1	2	48.61	3	3	0	0
High	I3ZN78	MHC class I antigen OS=Homo sapiens OX=9606 GN=HLA-A PE=3 SV=1	21.9178	6	12	0	Not Found	Not Found	Not Found	Not Found	Not Found	Not Found	0.11	0.01	0.286	165.2	125.1	226.8	18.2		64.8	115.7	87.6	158.8	12.7		45.4	89.9	61.6	158.8	0.8		11.1	1	1	1	1		1	46.9	3	2	0	0
High	Q9Y4E8	Ubiquitin carboxyl-terminal hydrolase 15 OS=Homo sapiens OX=9606 GN=USP15 PE=1 SV=3	8.66463	12	12	12	High	High	High	High	High	High	0.948	0.086	0.627	122.3	123.9	139.5	116	10.7	87.5	1929.5	1955.1	2200.7	1829.7	168.8	1380.3	1499.5	1375.2	2200.7	116.9	10.9	337.8	11	11	11	8	4	10	29.44	3	3	0	0
High	K7ELC4	60S ribosomal protein L22 (Fragment) OS=Homo sapiens OX=9606 GN=RPL22 PE=1 SV=1	48.1013	7	13	1	High	High	High	High	High	High	2.869	0.362	1.731	79.8	9	102.1	229	3.3	176.8	80.9	9.1	103.5	232.2	3.3	179.2	62.9	6.4	103.5	14.8	0.2	43.9	1	1	1	1	1	1	31.11	3	3	0	0
High	Q9Y2Q5	Ragulator complex protein LAMTOR2 OS=Homo sapiens OX=9606 GN=LAMTOR2 PE=1 SV=1	73.6	5	7	5	High	High	High	High	High	High	3.694	1.445	2.003	70.6	47.9	50.5	260.8	69.2	101.1	226.5	153.5	161.8	836.5	221.9	324.1	176	108	161.8	53.5	14.3	79.3	4	4	4	3	3	3	27.08	3	3	0	0
High	P46781	40S ribosomal protein S9 OS=Homo sapiens OX=9606 GN=RPS9 PE=1 SV=3	51.0309	15	18	14	High	High	High	High	High	High	0.892	0.405	0.222	90.7	186.6	136.1	80.9	75.6	30.2	1712.9	3525.3	2570.2	1528.2	1427.8	569.6	1331.2	2479.7	2570.2	97.7	91.9	139.4	15	15	15	10	5	11	42.06	3	3	0	0
High	Q8N6H7	ADP-ribosylation factor GTPase-activating protein 2 OS=Homo sapiens OX=9606 GN=ARFGAP2 PE=1 SV=1	16.8906	9	10	9	High	High	High	High	High	High	0.953	0.293	0.681	118.9	113.4	131.5	113.3	33.2	89.6	1183.3	1128.2	1308.6	1127.2	330.6	891.7	919.6	793.6	1308.6	72	21.3	218.2	7	7	7	6	3	7	29.5	3	3	0	0
High	O14964	Hepatocyte growth factor-regulated tyrosine kinase substrate OS=Homo sapiens OX=9606 GN=HGS PE=1 SV=1	13.1274	13	14	13	High	High	High	High	High	High	0.496	0.131	0.618	135.6	103.2	173.4	67.2	13.5	107.2	1290.5	982.5	1650.4	639.6	128.6	1020.6	1002.9	691.1	1650.4	40.9	8.3	249.8	12	12	12	8	5	11	27.41	3	3	0	0
High	Q32Q14	NDUFA7 protein (Fragment) OS=Homo sapiens OX=9606 GN=NDUFA7 PE=2 SV=1	64.4628	9	11	9	High	High	High	High	High	High	1.595	0.6	1.767	86.8	102.2	76.4	138.5	61.3	134.9	1242.4	1462.1	1092.7	1981.2	876.8	1930.5	965.5	1028.4	1092.7	126.6	56.5	472.5	8	8	8	8	8	8	32.31	3	3	0	0
High	Q6PJV4	THRAP3 protein (Fragment) OS=Homo sapiens OX=9606 GN=THRAP3 PE=2 SV=1	27.7333	8	9	2	High	High	High	High	High	High	0.282	0.01	0.01	249.4	34.9	245.3	70.4			42.2	5.9	41.5	11.9			32.8	4.2	41.5	0.8			1	1	1	1			29.41	3	1	0	0
High	A0A1V0S7K3	MHC class I antigen OS=Homo sapiens OX=9606 GN=HLA-B PE=3 SV=1	22.6519	7	12	1	High	High	Not Found	Not Found	High	Not Found	0.27	0.113	0.801	162.4	199.3	95.5	43.8	22.5	76.5	1412.1	1733.1	830.7	381.1	195.3	665	1097.4	1219.1	830.7	24.3	12.6	162.8	5	5	4	4	4	4	41.1	3	3	0	0
High	A8K5S3	cDNA FLJ78449 OS=Homo sapiens OX=9606 PE=2 SV=1	26.6484	11	14	10	High	High	High	High	High	High	0.307	0.065	0.662	130.9	159.8	155.8	40.1	10.3	103.1	2121.3	2590.3	2525.2	650.7	167.7	1671.3	1648.6	1822	2525.2	41.6	10.8	409.1	10	10	10	7	3	10	28.12	3	3	0	0
High	Q9H3S7	Tyrosine-protein phosphatase non-receptor type 23 OS=Homo sapiens OX=9606 GN=PTPN23 PE=1 SV=1	7.94621	12	14	12	High	High	High	High	High	High	1.457	0.181	1.534	95.3	90	102.5	138.8	16.3	157.2	847.3	800	911	1234.3	144.6	1397.5	658.5	562.7	911	78.9	9.3	342.1	10	10	10	10	4	10	42.1	3	3	0	0
High	P82933	28S ribosomal protein S9, mitochondrial OS=Homo sapiens OX=9606 GN=MRPS9 PE=1 SV=2	18.4343	7	8	7	High	High	High	High	High	High	1.655	0.152	0.329	122.7	77.9	138.8	203	11.8	45.7	558.2	354.2	631.6	923.7	53.8	208.1	433.8	249.2	631.6	59	3.5	50.9	7	6	7	5	3	7	24.88	3	3	0	0
High	A0A2R8YDB8	Histone deacetylase complex subunit SAP130 OS=Homo sapiens OX=9606 GN=SAP130 PE=1 SV=1	9.46074	9	10	9	High	High	High	High	High	High	0.693	0.207	0.796	133.4	103.8	138.5	92.5	21.5	110.3	1190.1	926.3	1236.2	825	191.5	984.6	924.9	651.6	1236.2	52.7	12.3	241	9	9	9	9	6	9	26.36	3	3	0	0
High	O60861	Growth arrest-specific protein 7 OS=Homo sapiens OX=9606 GN=GAS7 PE=1 SV=3	14.4958	8	9	7	High	High	High	High	High	High	0.525	0.086	0.268	106	116.9	245.6	55.7	10.1	65.8	347	382.5	803.7	182.1	33	215.5	269.7	269	803.7	11.6	2.1	52.8	7	7	7	3	1	7	28.08	3	3	0	0
High	P84090	Enhancer of rudimentary homolog OS=Homo sapiens OX=9606 GN=ERH PE=1 SV=1	48.0769	8	12	8	High	High	High	High	High	High	1.567	1.716	2.138	79.7	72.9	62.9	124.9	125.1	134.6	1252	1145.4	989	1961.9	1965.5	2114.4	973	805.6	989	125.4	126.5	517.5	8	8	8	8	7	8	33.23	3	3	0	0
High	A0A024RAU0	Oxidised low density lipoprotein (Lectin-like) receptor 1, isoform CRA_a OS=Homo sapiens OX=9606 GN=OLR1 PE=4 SV=1	28.2051	8	10	8	High	High	High	High	High	High	12.396	34.071	12.161	12.1	7.5	13.2	150.5	255.7	160.9	219.4	135.7	239.2	2719.6	4622.7	2909	170.5	95.4	239.2	173.8	297.6	712	7	6	7	7	7	7	27.98	3	3	0	0
High	P61106	Ras-related protein Rab-14 OS=Homo sapiens OX=9606 GN=RAB14 PE=1 SV=4	40.9302	8	9	7	High	High	High	High	High	High	3.856	0.216	0.625	64.1	113.1	92.9	247.3	24.5	58	636.4	1122.3	922	2453.9	242.9	576	494.6	789.4	922	156.8	15.6	141	7	7	7	7	5	6	33.77	3	3	0	0
High	A8K4W2	cDNA FLJ78635, highly similar to Homo sapiens ATP synthase, H+ transporting, mitochondrial F0 complex, subunit b, isoform 1 (ATP5F1), transcript variant 1, mRNA OS=Homo sapiens OX=9606 PE=2 SV=1	32.4219	9	10	9	High	High	High	High	High	High	0.271	0.072	0.202	117.2	200.5	196.5	31.8	14.4	39.6	809.9	1385.8	1357.7	219.7	99.8	273.8	629.4	974.8	1357.7	14	6.4	67	7	7	7	5	3	7	32.39	3	3	0	0
High	A0A024R9M9	Calcium binding protein P22, isoform CRA_a OS=Homo sapiens OX=9606 GN=CHP PE=4 SV=1	57.9487	11	15	11	High	High	High	High	High	High	0.649	0.348	0.543	137.8	96.4	157.3	89.4	33.5	85.5	1378.2	964.1	1573.1	894.3	335.1	854.4	1071.1	678.1	1573.1	57.1	21.6	209.1	11	11	11	10	7	11	41.99	3	3	0	0
High	B7Z6Q5	Beta-galactosidase OS=Homo sapiens OX=9606 PE=2 SV=1	14.4828	8	10	8	High	High	High	High	High	High	0.731	0.768	0.237	89.5	162.3	127.8	65.4	124.6	30.3	777.6	1410.9	1111	568.6	1083.1	263.3	604.3	992.4	1111	36.3	69.7	64.4	7	7	7	7	6	6	31.3	3	3	0	0
High	O94804	Serine/threonine-protein kinase 10 OS=Homo sapiens OX=9606 GN=STK10 PE=1 SV=1	11.2603	10	11	10	High	High	High	High	High	High	1.461	0.504	1.072	94.8	97.5	106.2	138.5	49.1	113.9	644.1	662.9	722.1	941.1	334	773.8	500.6	466.3	722.1	60.1	21.5	189.4	10	10	10	10	8	10	32.5	3	3	0	0
High	B2R4D5	Actin-related protein 2/3 complex subunit 3 OS=Homo sapiens OX=9606 PE=2 SV=1	38.2022	8	20	8	High	High	High	High	High	High	0.603	0.08	0.642	124.4	193.2	116.9	75	15.4	75.1	3567.4	5540.6	3350.6	2150.9	442.4	2152	2772.4	3897.2	3350.6	137.4	28.5	526.7	8	8	8	7	7	6	53.45	3	3	0	0
High	P46779	60S ribosomal protein L28 OS=Homo sapiens OX=9606 GN=RPL28 PE=1 SV=3	43.7956	9	10	9	High	High	High	High	High	High	0.347	0.153	0.568	184.3	136.5	123.9	64	20.9	70.4	3098	2295.3	2083.2	1075.4	350.5	1183.7	2407.6	1614.5	2083.2	68.7	22.6	289.7	9	9	9	8	5	9	27.3	3	3	0	0
High	Q7Z434	Mitochondrial antiviral-signaling protein OS=Homo sapiens OX=9606 GN=MAVS PE=1 SV=2	19.8148	6	8	6	High	High	High	High	High	High	0.215	0.283	0.469	170.7	137.9	146.7	36.7	39.1	68.9	726.9	587.3	624.9	156.1	166.5	293.4	564.9	413.1	624.9	10	10.7	71.8	5	5	5	5	4	5	37.98	3	3	0	0
High	A0A024RB01	Integrin, alpha 5 (Fibronectin receptor, alpha polypeptide), isoform CRA_b OS=Homo sapiens OX=9606 GN=ITGA5 PE=3 SV=1	7.37705	7	9	7	High	High	High	High	High	High	0.295	0.267	0.347	156.6	139.4	163.8	46.2	37.2	56.9	857.2	763.3	896.8	252.7	203.8	311.4	666.2	536.9	896.8	16.2	13.1	76.2	6	6	6	5	4	6	30.44	3	3	0	0
High	P09488	Glutathione S-transferase Mu 1 OS=Homo sapiens OX=9606 GN=GSTM1 PE=1 SV=3	43.578	11	12	11	High	High	High	High	High	High	0.473	0.195	0.636	152.8	65.5	181.3	72.3	12.7	115.3	1608.3	689	1908.1	760.8	134.1	1213.6	1249.9	484.7	1908.1	48.6	8.6	297	10	10	10	8	5	10	32.18	3	3	0	0
High	B2R7C2	cDNA, FLJ93375, highly similar to Homo sapiens ZW10, kinetochore associated, homolog (Drosophila) (ZW10), mRNA OS=Homo sapiens OX=9606 PE=2 SV=1	10.2696	7	8	7	High	High	High	High	High	High	0.697	0.023	0.284	124.8	157.1	177	87	3.6	50.4	809.5	1019	1148	564.4	23.2	326.6	629.1	716.8	1148	36.1	1.5	79.9	7	7	7	7	2	5	26.98	3	3	0	0
High	Q99856	AT-rich interactive domain-containing protein 3A OS=Homo sapiens OX=9606 GN=ARID3A PE=1 SV=2	15.1771	8	10	8	High	High	High	High	High	High	0.753	0.121	0.389	131.2	138.9	154.3	98.8	16.8	60.1	761.1	805.8	895.2	573.2	97.8	348.5	591.5	566.8	895.2	36.6	6.3	85.3	7	7	7	6	3	7	30.51	3	3	0	0
High	Q7L9L4	MOB kinase activator 1B OS=Homo sapiens OX=9606 GN=MOB1B PE=1 SV=3	22.6852	5	9	5	High	High	High	High	High	High	0.188	0.073	0.439	133.5	209.2	150.7	25.1	15.3	66.1	1240.2	1942.7	1399.4	233	142.5	614	963.8	1366.5	1399.4	14.9	9.2	150.3	4	4	4	4	3	4	28.02	3	3	0	0
High	O00232	26S proteasome non-ATPase regulatory subunit 12 OS=Homo sapiens OX=9606 GN=PSMD12 PE=1 SV=3	17.5439	9	11	9	High	High	High	High	High	High	1.769	0.406	0.866	97.3	93.4	106.8	172.2	37.9	92.4	1581.4	1517.3	1734.7	2797.9	616.3	1502	1229	1067.2	1734.7	178.8	39.7	367.6	8	8	8	7	6	8	30.4	3	3	0	0
High	Q9H3H0	Vacuolar ATP synthase subunit D homolog OS=Homo sapiens OX=9606 GN=VATD PE=2 SV=1	32.3887	10	13	10	High	High	High	High	High	High	0.171	0.043	0.459	159.2	126.3	193.2	27.2	5.4	88.6	1773.1	1406.7	2151.5	302.6	60.3	986.7	1378	989.4	2151.5	19.3	3.9	241.5	10	10	10	8	4	10	32.87	3	3	0	0
High	B3KMS0	Condensin complex subunit 1 OS=Homo sapiens OX=9606 PE=2 SV=1	7.99429	10	10	10	High	High	High	High	High	High	0.898	0.215	0.69	129.4	93.8	142.3	116.1	20.2	98.2	966.5	700.6	1063.4	867.7	150.6	733.6	751.1	492.8	1063.4	55.4	9.7	179.6	8	8	8	8	4	8	27.03	3	3	0	0
High	Q15404	Ras suppressor protein 1 OS=Homo sapiens OX=9606 GN=RSU1 PE=1 SV=3	31.769	9	12	9	High	High	High	High	High	High	0.282	0.169	0.31	165.6	159.4	153.7	46.7	26.9	47.7	1782.3	1714.6	1654.3	502.5	289.1	513.1	1385.1	1206.1	1654.3	32.1	18.6	125.6	9	9	9	5	6	9	32.79	3	3	0	0
High	Q14157	Ubiquitin-associated protein 2-like OS=Homo sapiens OX=9606 GN=UBAP2L PE=1 SV=2	9.9356	9	10	9	High	High	High	High	High	High	0.848	0.447	1.099	108.8	112.8	112.3	92.3	50.5	123.4	1010.7	1047.8	1042.9	857.4	468.9	1146.2	785.5	737	1042.9	54.8	30.2	280.5	9	9	9	8	8	9	33.38	3	3	0	0
High	Q53GQ0	Very-long-chain 3-oxoacyl-CoA reductase OS=Homo sapiens OX=9606 GN=HSD17B12 PE=1 SV=2	22.7564	7	8	7	High	High	High	High	High	High	1.232	0.498	0.651	113.6	128.4	93.3	140	64	60.7	588.9	665.4	483.5	725.7	331.6	314.9	457.7	468.1	483.5	46.4	21.3	77.1	6	6	6	5	4	5	22.02	3	3	0	0
High	B3KTL6	cDNA FLJ38470 fis, clone FEBRA2022013, highly similar to CCR4-NOT transcription complex subunit 2 (Fragment) OS=Homo sapiens OX=9606 PE=2 SV=1	14.6296	7	8	7	High	High	High	High	High	High	0.989	0.342	1.416	96.1	108.3	109.1	95	37	154.5	366.1	412.5	415.5	362	141	588.3	284.5	290.2	415.5	23.1	9.1	144	6	6	6	5	4	6	27.01	3	3	0	0
High	Q05DF2	SF3A2 protein (Fragment) OS=Homo sapiens OX=9606 GN=SF3A2 PE=2 SV=1	15.3846	8	13	8	High	High	High	High	High	High	0.122	0.062	0.422	174.8	128.3	188.1	21.3	7.9	79.5	1939.4	1423.8	2087.6	236.8	87.8	882	1507.2	1001.5	2087.6	15.1	5.7	215.9	8	8	8	5	3	8	34.32	3	3	0	0
High	A0A0C4DGG9	Chromodomain-helicase-DNA-binding protein 4 OS=Homo sapiens OX=9606 GN=CHD4 PE=1 SV=1	5.98864	11	12	11	High	High	High	High	High	High	0.87	0.223	0.926	118.5	101	132.3	103.1	22.5	122.6	899.7	767	1004.1	782.4	170.7	930.3	699.2	539.5	1004.1	50	11	227.7	9	9	9	7	6	8	27.1	3	3	0	0
High	Q92615	La-related protein 4B OS=Homo sapiens OX=9606 GN=LARP4B PE=1 SV=3	11.9241	9	10	8	High	High	High	High	High	High	0.308	0.319	1.117	122.9	129.8	126.6	37.9	41.4	141.4	737.4	778.5	759.4	227.4	248.7	848.6	573.1	547.6	759.4	14.5	16	207.7	8	8	8	6	3	7	26.03	3	3	0	0
High	P26373	60S ribosomal protein L13 OS=Homo sapiens OX=9606 GN=RPL13 PE=1 SV=4	44.5498	12	17	12	High	High	High	High	High	High	0.263	0.18	0.88	206.5	77.3	131.9	54.3	14	116	4337.6	1623.8	2769.5	1139.8	293	2436.6	3371	1142.2	2769.5	72.8	18.9	596.4	12	12	12	11	8	12	41.53	3	3	0	0
High	O75937	DnaJ homolog subfamily C member 8 OS=Homo sapiens OX=9606 GN=DNAJC8 PE=1 SV=2	36.7589	11	13	11	High	High	High	High	High	High	0.241	0.085	1.084	186	129.6	109.7	44.8	11	118.9	3188.3	2222	1880.8	767.8	188	2038	2477.8	1562.9	1880.8	49.1	12.1	498.8	11	11	11	8	5	11	31.4	3	3	0	0
High	A0A024R7N7	Interferon, gamma-inducible protein 30, isoform CRA_b OS=Homo sapiens OX=9606 GN=IFI30 PE=4 SV=1	20	3	15	3	High	High	High	High	High	High	0.569	0.275	1.073	169.5	106.3	95.8	96.4	29.2	102.8	2136.3	1340.5	1207.7	1214.7	368.2	1296	1660.2	942.9	1207.7	77.6	23.7	317.2	6	6	6	4	4	4	41.03	3	3	0	0
High	P36507	Dual specificity mitogen-activated protein kinase kinase 2 OS=Homo sapiens OX=9606 GN=MAP2K2 PE=1 SV=1	22.75	9	10	5	High	High	High	High	High	High	0.5	0.225	0.638	129.1	144.2	140.2	64.5	32.4	89.5	1336.2	1492.8	1451.5	668.1	335.5	926.7	1038.4	1050	1451.5	42.7	21.6	226.8	9	9	9	8	4	9	27.93	3	3	0	0
High	A0A024RC67	Protein regulator of cytokinesis 1, isoform CRA_e OS=Homo sapiens OX=9606 GN=PRC1 PE=4 SV=1	15.1613	11	12	11	High	High	High	High	High	High	1.414	0.22	0.617	116.4	87	131.6	164.6	19.1	81.2	892	666.9	1008.6	1261.2	146.5	622.3	693.2	469.1	1008.6	80.6	9.4	152.3	10	10	10	9	3	9	29.68	3	3	0	0
High	Q6FGV9	PMVK protein (Fragment) OS=Homo sapiens OX=9606 GN=PMVK PE=2 SV=1	31.7708	9	9	9	High	High	High	High	High	High	0.299	0.035	0.288	192.5	77.7	209.1	57.6	2.7	60.3	1156.3	466.6	1255.7	346.1	16.4	362.2	898.6	328.2	1255.7	22.1	1.1	88.7	9	9	9	7	1	9	26.59	3	3	0	0
High	B5BUI8	Dual specificity protein phosphatase (Fragment) OS=Homo sapiens OX=9606 GN=DUSP3 PE=2 SV=1	31.3514	5	10	5	High	High	High	High	High	High	0.183	0.013	0.393	174.8	169.2	159.3	31.9	2.2	62.6	1481.6	1434.1	1350.2	270.4	18.8	530.2	1151.4	1008.7	1350.2	17.3	1.2	129.8	4	4	4	3	2	4	35.27	3	3	0	0
High	Q9BVL2	Nucleoporin p58/p45 OS=Homo sapiens OX=9606 GN=NUP58 PE=1 SV=1	13.5225	9	12	9	High	High	High	High	High	High	1.594	0.84	2.15	90.5	61.4	80.1	144.2	51.6	172.2	1112.1	755.1	984.8	1772.7	634.2	2117.3	864.3	531.1	984.8	113.3	40.8	518.2	9	9	9	9	7	9	29.2	3	3	0	0
High	Q96M27	Protein PRRC1 OS=Homo sapiens OX=9606 GN=PRRC1 PE=1 SV=1	17.5281	7	11	7	High	High	High	High	High	High	0.065	0.1	0.327	192.5	123.6	195.3	12.4	12.3	63.9	2660.9	1708.9	2699.6	171.8	170.5	882.7	2067.9	1202	2699.6	11	11	216	7	7	7	5	4	7	36.72	3	3	0	0
High	P30048	Thioredoxin-dependent peroxide reductase, mitochondrial OS=Homo sapiens OX=9606 GN=PRDX3 PE=1 SV=3	20.7031	6	14	6	High	High	High	High	High	High	0.587	0.748	0.927	134.7	117.1	94.2	79.1	87.6	87.3	3175.8	2760.4	2221.5	1864.7	2064.8	2058.4	2468.1	1941.7	2221.5	119.2	132.9	503.8	6	6	6	6	6	6	44.77	3	3	0	0
High	A0A384NPU2	Epididymis secretory sperm binding protein OS=Homo sapiens OX=9606 GN=HINT1 PE=2 SV=1	59.5238	6	10	6	High	High	High	High	High	High	0.387	0.326	0.809	110.8	170.4	121.7	42.9	55.6	98.5	1464.5	2251.8	1607.5	567.2	735	1301.2	1138.1	1583.9	1607.5	36.2	47.3	318.5	6	6	6	6	6	6	27.62	3	3	0	0
High	A0A0S2Z5X1	DnaJ-like protein subfamily C member 19 isoform 1 (Fragment) OS=Homo sapiens OX=9606 GN=DNAJC19 PE=2 SV=1	58.6207	9	11	9	High	High	High	High	High	High	0.406	0.237	0.701	158.1	100.5	149	64.3	23.8	104.4	2146	1363.7	2022	872.3	323.6	1416.9	1667.8	959.2	2022	55.7	20.8	346.8	8	8	8	8	5	8	27.24	3	3	0	0
High	P04839	Cytochrome b-245 heavy chain OS=Homo sapiens OX=9606 GN=CYBB PE=1 SV=2	15.0877	10	12	10	High	High	High	High	High	High	0.781	0.564	0.696	113.2	139.7	106.1	88.4	78.8	73.8	2333.9	2879.7	2185.9	1822.9	1623.9	1520.3	1813.8	2025.6	2185.9	116.5	104.6	372.1	10	10	10	9	6	10	34.26	3	3	0	0
High	Q16003	Lymphocyte-specific protein 1 (Fragment) OS=Homo sapiens OX=9606 GN=LSP1 PE=4 SV=2	56.338	7	27	1	High	High	High	High	High	High	1.171	1.254	2.947	95	62.2	64.2	111.3	78	189.2	65.6	42.9	44.3	76.9	53.9	130.7	51	30.2	44.3	4.9	3.5	32	1	1	1	1	1	1	65.49	3	3	0	0
High	Q9Y237	Peptidyl-prolyl cis-trans isomerase NIMA-interacting 4 OS=Homo sapiens OX=9606 GN=PIN4 PE=1 SV=1	38.1679	7	9	7	High	High	High	High	High	High	1.541	1.059	2.999	69.5	104.8	51.9	107.1	110.9	155.7	1034.3	1559.7	772.6	1594	1650.9	2317.3	803.8	1097.1	772.6	101.9	106.3	567.2	7	7	7	6	6	7	29.83	3	3	0	0
High	P04843	Dolichyl-diphosphooligosaccharide--protein glycosyltransferase subunit 1 OS=Homo sapiens OX=9606 GN=RPN1 PE=1 SV=1	18.7809	12	12	12	High	High	High	High	High	High	0.294	0.312	0.287	167.4	126.8	168.8	49.2	39.5	48.4	1069.5	810.1	1078.6	314.6	252.5	309.1	831.2	569.8	1078.6	20.1	16.3	75.7	9	9	9	6	6	9	30.73	3	3	0	0
High	A0A2U9QGI0	NAP1L4/NUTM1D fusion protein OS=Homo sapiens OX=9606 GN=NAP1L4 PE=2 SV=1	8.30292	9	10	8	High	High	High	High	High	High	0.473	0.345	2.602	109.8	82.6	90.8	51.9	28.5	236.4	1243.4	935.8	1028.9	588.2	322.6	2677.3	966.3	658.2	1028.9	37.6	20.8	655.3	9	9	9	7	5	9	24.83	3	3	0	0
High	P12314	High affinity immunoglobulin gamma Fc receptor I OS=Homo sapiens OX=9606 GN=FCGR1A PE=1 SV=2	21.9251	8	9	8	High	High	High	High	High	High	0.3	0.075	0.729	126.8	240.4	102.3	38.1	18	74.6	754.6	1430.8	608.9	226.6	107.1	443.8	586.4	1006.4	608.9	14.5	6.9	108.6	7	7	7	7	3	7	30.23	3	3	0	0
High	A0A024RAC7	Multifunctional fusion protein OS=Homo sapiens OX=9606 GN=ALDH4A1 PE=2 SV=1	15.8082	8	9	8	High	High	High	High	High	High	0.645	0.276	0.609	130.7	127.8	138	84.3	35.2	84	694.1	678.5	732.9	447.5	187.1	446.1	539.4	477.3	732.9	28.6	12	109.2	6	6	6	5	4	6	30.99	3	3	0	0
High	O95684	FGFR1 oncogene partner OS=Homo sapiens OX=9606 GN=FGFR1OP PE=1 SV=1	21.3033	6	7	6	High	High	High	High	High	High	0.19	0.126	0.593	156.7	142.4	159	29.8	17.9	94.2	691	628.1	701	131.6	79	415.5	537	441.8	701	8.4	5.1	101.7	5	5	5	4	2	4	24.17	3	3	0	0
High	Q4LE64	NUMA1 variant protein (Fragment) OS=Homo sapiens OX=9606 GN=NUMA1 variant protein PE=2 SV=1	6.22348	13	13	12	High	High	High	High	High	High	1.954	0.492	1.308	87.8	63.6	106.5	171.6	31.3	139.3	755.8	547.6	917	1477.2	269.5	1199.2	587.4	385.2	917	94.4	17.4	293.5	8	8	8	8	4	8	34.4	3	3	0	0
High	Q9Y286	Sialic acid-binding Ig-like lectin 7 OS=Homo sapiens OX=9606 GN=SIGLEC7 PE=1 SV=1	10.7066	5	6	5	High	High	High	High	High	High	2.248	0.559	1.185	89.4	113	61	201.1	63.2	72.3	344.3	435.1	234.9	774.1	243.4	278.4	267.6	306	234.9	49.5	15.7	68.1	4	4	4	4	4	4	27.2	3	3	0	0
High	O60925	Prefoldin subunit 1 OS=Homo sapiens OX=9606 GN=PFDN1 PE=1 SV=2	51.6393	10	13	10	High	High	High	High	High	High	1.25	0.881	1.887	90.8	63.3	95.8	113.6	55.7	180.8	1899.1	1322.4	2002.9	2373.9	1165.1	3779.2	1475.9	930.2	2002.9	151.7	75	925	10	10	10	10	7	10	33.56	3	3	0	0
High	O43175	D-3-phosphoglycerate dehydrogenase OS=Homo sapiens OX=9606 GN=PHGDH PE=1 SV=4	16.5103	8	9	8	High	High	High	High	High	High	0.234	0.204	0.633	223.5	101.4	123.7	52.4	20.7	78.4	1191	540.5	659.5	279.2	110.1	417.7	925.6	380.2	659.5	17.8	7.1	102.2	7	7	7	6	1	7	26.37	3	3	0	0
High	Q6I9V6	CDKN1B protein OS=Homo sapiens OX=9606 GN=CDKN1B PE=2 SV=1	38.3838	7	7	7	High	High	High	High	High	High	3.858	2.888	3.173	49.8	50.1	39.1	192.2	144.8	124	578.1	582	453.6	2230.2	1680.9	1439.1	449.3	409.3	453.6	142.5	108.2	352.2	7	7	7	7	7	7	22.52	3	3	0	0
High	A0A0S2Z3L0	Electron-transfer-flavoprotein alpha polypeptide isoform 1 (Fragment) OS=Homo sapiens OX=9606 GN=ETFA PE=2 SV=1	20.7207	5	8	5	High	High	High	High	High	High	0.111	0.038	0.183	210.6	118.6	205.5	23.3	4.5	37.5	1170.9	659.3	1142.5	129.6	25.2	208.8	910	463.8	1142.5	8.3	1.6	51.1	4	4	4	3	3	4	31.69	3	3	0	0
High	E9PFK9	Rab5 GDP/GTP exchange factor OS=Homo sapiens OX=9606 GN=RABGEF1 PE=1 SV=1	19.6429	9	9	9	High	High	High	High	High	High	0.68	0.298	0.944	117.6	112.1	132.1	80	33.4	124.8	477.5	455	536.4	324.9	135.8	506.6	371.1	320	536.4	20.8	8.7	124	7	7	7	6	3	6	28.26	3	3	0	0
High	A5Y2F0	FCAR (Fragment) OS=Homo sapiens OX=9606 GN=FCAR PE=4 SV=1	47.9167	5	11	5	High	High	High	High	High	High	1.584	2.474	1.959	53.9	78	64.1	85.3	193	125.6	1110.7	1608.4	1322.5	1759.6	3979.5	2590.4	863.2	1131.4	1322.5	112.4	256.2	634	6	6	6	5	6	6	30.51	3	3	0	0
High	A8K245	cDNA FLJ75441, highly similar to Homo sapiens vaccinia related kinase 1 (VRK1), mRNA OS=Homo sapiens OX=9606 PE=2 SV=1	28.0303	13	15	13	High	High	High	High	High	High	1.474	0.442	1.082	101.8	88.9	105.6	150.1	39.3	114.2	2201.5	1922.8	2282.3	3245.7	849.8	2468.9	1710.9	1352.5	2282.3	207.4	54.7	604.3	12	12	12	10	8	12	35.41	3	3	0	0
High	Q12905	Interleukin enhancer-binding factor 2 OS=Homo sapiens OX=9606 GN=ILF2 PE=1 SV=2	23.8462	9	12	9	High	High	High	High	High	High	0.274	0.03	0.183	160.5	213.6	148.3	44	6.5	27.2	1971	2623.4	1821.7	540	79.5	333.5	1531.8	1845.3	1821.7	34.5	5.1	81.6	9	9	9	6	4	8	24.4	3	3	0	0
High	Q9H0Q0	Protein FAM49A OS=Homo sapiens OX=9606 GN=FAM49A PE=2 SV=1	10.5263	3	22	1	High	High	High	High	Not Found	High	0.447	0.01	0.357	133.4	149.6	189.7	59.6		67.6	45.9	51.5	65.3	20.5		23.3	35.7	36.2	65.3	1.3		5.7	1	1	1	1		1	66.65	3	2	0	0
High	O15027	Protein transport protein Sec16A OS=Homo sapiens OX=9606 GN=SEC16A PE=1 SV=4	3.73356	7	8	7	High	High	High	High	High	High	0.796	0.295	0.652	130.1	117.9	129.4	103.5	34.7	84.3	1216.8	1102.1	1210.4	968.1	324.8	788.7	945.6	775.2	1210.4	61.9	20.9	193	7	7	7	7	6	7	23.45	3	3	0	0
High	A8K6M4	cDNA FLJ75725, highly similar to Homo sapiens vesicle transport through interaction with t-SNAREs homolog 1B (yeast) (VTI1B), mRNA OS=Homo sapiens OX=9606 PE=2 SV=1	44.3966	9	12	9	High	High	High	High	High	High	1.099	0.221	1.968	106.5	68.4	98.7	117	15.1	194.3	891.8	573	827	979.7	126.6	1627.5	693.1	403	827	62.6	8.1	398.3	8	8	8	8	5	8	35.07	3	3	0	0
High	P09496	Clathrin light chain A OS=Homo sapiens OX=9606 GN=CLTA PE=1 SV=1	27.0161	12	22	12	High	High	High	High	High	High	0.436	0.055	0.566	132.8	167	148.9	57.9	9.3	84.2	2499.5	3143.2	2802.7	1090	174.4	1585.9	1942.5	2210.9	2802.7	69.7	11.2	388.2	12	12	12	9	6	12	54.88	3	3	0	0
High	P0C0S5	Histone H2A.Z OS=Homo sapiens OX=9606 GN=H2AZ1 PE=1 SV=2	31.25	6	45	4	High	High	High	High	High	High	0.981	0.766	1.288	113.5	94.2	91.2	111.4	72.2	117.5	5950.7	4938.5	4781.5	5836.9	3784.8	6156.7	4624.6	3473.7	4781.5	373	243.7	1506.9	4	4	4	4	2	4	118.27	3	3	0	0
High	A0A583ZB79	MHC class I antigen OS=Homo sapiens OX=9606 GN=HLA-A PE=2 SV=1	18.5984	5	9	1	High	High	Not Found	Not Found	Not Found	High	0.01	0.01	100	15.5	545.7				38.8	5.4	189.7				13.5	4.2	133.4				3.3	1	1				1	36.32	2	1	0	0
High	O00391	Sulfhydryl oxidase 1 OS=Homo sapiens OX=9606 GN=QSOX1 PE=1 SV=3	14.1901	8	10	8	High	High	High	High	High	High	1.073	1.21	0.907	105.9	55.6	135.1	113.7	67.2	122.6	933.9	490.2	1191.5	1002.5	593.1	1081	725.8	344.8	1191.5	64.1	38.2	264.6	8	8	8	8	7	8	25.87	3	3	0	0
High	V9HWE8	Epididymis secretory sperm binding protein Li 47e OS=Homo sapiens OX=9606 GN=HEL-S-47e PE=2 SV=1	29.4118	7	13	7	High	High	High	High	High	High	0.758	0.634	0.474	108.4	114.7	150.5	82.2	72.7	71.4	1469.7	1554.6	2040.5	1113.8	986	968	1142.2	1093.5	2040.5	71.2	63.5	236.9	6	6	6	5	6	6	32.62	3	3	0	0
High	D3DRP5	Chromosome 9 open reading frame 19, isoform CRA_a (Fragment) OS=Homo sapiens OX=9606 GN=C9orf19 PE=4 SV=1	17.6638	5	13	5	High	High	High	High	High	High	1.246	1.007	2.739	78.2	89.5	65.5	97.4	90.1	179.3	1002.4	1147.3	839.6	1248.8	1155.7	2299.4	779	807	839.6	79.8	74.4	562.8	5	5	5	4	4	4	56.76	3	3	0	0
High	E5RJR5	S-phase kinase-associated protein 1 OS=Homo sapiens OX=9606 GN=SKP1 PE=1 SV=1	36.8098	7	10	6	High	High	High	High	High	High	2.08	0.607	0.827	81.8	145.4	62.5	170.2	88.3	51.7	1023.2	1818	781.3	2128.1	1104	646.5	795.2	1278.8	781.3	136	71.1	158.2	7	7	7	6	7	7	37.57	3	3	0	0
High	A4D177	Chromobox homolog 3 (HP1 gamma homolog, Drosophila) OS=Homo sapiens OX=9606 GN=CBX3 PE=4 SV=1	56.2842	7	11	6	High	High	High	High	High	High	2.613	3.345	0.881	60.3	59.1	66.8	157.5	197.5	58.9	1455.8	1426.9	1614.8	3804.4	4772.7	1422.6	1131.4	1003.7	1614.8	243.1	307.3	348.2	6	6	6	5	6	6	38.67	3	3	0	0
High	Q9Y3D9	28S ribosomal protein S23, mitochondrial OS=Homo sapiens OX=9606 GN=MRPS23 PE=1 SV=2	34.7368	7	9	7	High	High	High	High	High	High	0.757	0.138	0.315	142.4	142.5	142.6	107.8	19.7	44.9	727.5	728.2	728.3	550.7	100.7	229.6	565.4	512.2	728.3	35.2	6.5	56.2	7	7	7	5	3	6	27.98	3	3	0	0
High	P61163	Alpha-centractin OS=Homo sapiens OX=9606 GN=ACTR1A PE=1 SV=1	19.4149	6	8	5	High	High	High	High	High	High	8.84	0.475	0.605	43.9	38.1	69.8	387.8	18.1	42.3	426	369.9	678.1	3766.2	175.8	410.6	331.1	260.2	678.1	240.7	11.3	100.5	5	5	5	4	4	4	24.99	3	3	0	0
High	Q8N183	NADH dehydrogenase [ubiquinone] 1 alpha subcomplex assembly factor 2 OS=Homo sapiens OX=9606 GN=NDUFAF2 PE=1 SV=1	43.787	7	9	7	High	High	High	High	High	High	0.3	0.019	0.451	149.8	148.4	175.1	44.9	2.8	79	948.6	939.2	1108.3	284.4	17.6	500	737.2	660.6	1108.3	18.2	1.1	122.4	7	7	7	5	2	6	24.66	3	3	0	0
High	A8K3B6	Tyrosine-protein kinase OS=Homo sapiens OX=9606 PE=2 SV=1	20.8889	10	10	10	High	High	High	High	High	High	0.61	0.3	0.475	112	127.1	172.6	68.3	38.1	81.9	833.2	944.8	1283.2	508.1	283.2	609.2	647.5	664.6	1283.2	32.5	18.2	149.1	9	9	9	7	4	8	24.25	3	3	0	0
High	Q16740	ATP-dependent Clp protease proteolytic subunit, mitochondrial OS=Homo sapiens OX=9606 GN=CLPP PE=1 SV=1	20.5776	5	7	5	High	High	High	High	Not Found	High	0.148	0.01	0.136	153.5	193.3	202.9	22.7		27.5	596.8	751.3	788.5	88.4		107	463.8	528.5	788.5	5.6		26.2	5	5	5	3		4	25.94	3	2	0	0
High	Q7L5N7	Lysophosphatidylcholine acyltransferase 2 OS=Homo sapiens OX=9606 GN=LPCAT2 PE=1 SV=1	13.4191	6	8	6	High	High	High	High	High	High	0.399	0.168	0.392	135	220.3	110.5	53.8	37	43.4	756.1	1233.7	619.1	301.5	207.2	242.9	587.6	867.8	619.1	19.3	13.3	59.4	6	6	6	6	4	6	27.27	3	3	0	0
High	P14550	Aldo-keto reductase family 1 member A1 OS=Homo sapiens OX=9606 GN=AKR1A1 PE=1 SV=3	23.6923	9	10	8	High	High	High	High	High	High	0.915	0.31	0.306	170.8	69.3	139.4	156.3	21.5	42.7	1588.5	644.9	1296.7	1453.5	200.1	397	1234.5	453.6	1296.7	92.9	12.9	97.2	8	8	8	6	3	8	24.84	3	3	0	0
High	P12318	Low affinity immunoglobulin gamma Fc region receptor II-a OS=Homo sapiens OX=9606 GN=FCGR2A PE=1 SV=4	22.082	5	10	5	High	High	High	High	High	High	1.417	0.34	2.846	93	90.5	66	131.8	30.7	187.9	927.2	901.6	658.1	1313.5	306.1	1873	720.6	634.2	658.1	83.9	19.7	458.4	6	6	6	6	5	6	34.61	3	3	0	0
High	Q9BWH2	FUN14 domain-containing protein 2 OS=Homo sapiens OX=9606 GN=FUNDC2 PE=1 SV=2	18.5185	7	10	7	High	High	High	High	High	High	0.363	0.212	0.418	151.2	140.3	157.9	54.9	29.7	66	2131.1	1978.8	2225.7	773.4	419.2	931.2	1656.2	1391.9	2225.7	49.4	27	227.9	7	7	7	6	6	7	35.15	3	3	0	0
High	Q53GF9	Full-length cDNA 5-PRIME end of clone CS0DF013YM24 of Fetal brain of Homo sapiens (Human) variant (Fragment) OS=Homo sapiens OX=9606 PE=2 SV=1	26.2222	6	11	6	High	High	High	High	High	High	0.088	0.099	0.117	188.9	156.3	199.4	16.7	15.4	23.4	1761.2	1457.4	1859.2	155.6	144	218	1368.7	1025.2	1859.2	9.9	9.3	53.3	8	8	8	4	4	8	35.53	3	3	0	0
High	Q5U000	Cathepsin Z OS=Homo sapiens OX=9606 PE=2 SV=1	24.7525	8	11	8	High	High	High	High	High	High	1.07	1.424	1.214	52	146.1	62.4	55.6	208.1	75.8	871.5	2449.7	1046.4	932.9	3489.3	1270.7	677.3	1723.1	1046.4	59.6	224.7	311	8	8	8	8	8	8	31.14	3	3	0	0
High	Q59GL1	Synaptotagmin binding, cytoplasmic RNA interacting protein variant (Fragment) OS=Homo sapiens OX=9606 PE=2 SV=1	19.4757	8	9	7	High	High	High	High	High	High	0.657	0.273	0.421	145.6	112.5	151.7	95.7	30.7	63.8	681.5	526.7	709.8	448	143.6	298.7	529.6	370.4	709.8	28.6	9.2	73.1	6	6	6	6	4	5	25.27	3	3	0	0
High	P26583	High mobility group protein B2 OS=Homo sapiens OX=9606 GN=HMGB2 PE=1 SV=2	43.0622	11	11	9	High	High	High	High	High	High	5.765	8.994	10.477	41.6	14.1	15.5	240.1	126.6	162.1	1202.1	406.4	446.6	6929.4	3655.6	4679.3	934.2	285.9	446.6	442.8	235.4	1145.3	8	8	9	9	8	9	21.3	3	3	0	0
High	A0A0S2Z410	Epididymis secretory sperm binding protein (Fragment) OS=Homo sapiens OX=9606 GN=HSD17B10 PE=2 SV=1	29.5019	6	7	6	High	High	High	High	High	High	1.423	0.155	0.788	110.5	100.6	120.7	157.4	15.5	95.2	387.4	352.7	423.2	551.5	54.5	333.6	301.1	248.1	423.2	35.2	3.5	81.7	6	6	6	5	2	5	26.84	3	3	0	0
High	Q08ET2	Sialic acid-binding Ig-like lectin 14 OS=Homo sapiens OX=9606 GN=SIGLEC14 PE=1 SV=1	14.1414	6	10	1	Medium	High	High	Medium	High	High	0.706	0.01	0.371	34.4	33	370.7	24.3		137.6	8	7.6	85.9	5.6		31.9	6.2	5.4	85.9	0.4		7.8	1	1	1	1		1	31.69	3	2	0	0
High	A0A024R3M5	Friend leukemia virus integration 1, isoform CRA_a OS=Homo sapiens OX=9606 GN=FLI1 PE=3 SV=1	23.2301	8	9	7	High	High	High	High	High	High	0.164	0.023	0.475	173.2	165.3	155.3	28.5	3.9	73.8	606.1	578.2	543.5	99.6	13.5	258.2	471	406.7	543.5	6.4	0.9	63.2	6	6	6	4	1	4	30.29	3	3	0	0
High	A0A3B3IUA2	Ribonucloprotein OS=Homo sapiens OX=9606 GN=SNU13 PE=1 SV=1	20.9559	6	10	6	High	High	High	High	High	High	0.41	0.144	1.164	115.2	157.6	118.8	47.3	22.7	138.4	608.1	831.7	627.2	249.5	120	730.4	472.6	585	627.2	15.9	7.7	178.8	6	6	6	6	5	6	35.15	3	3	0	0
High	A0A1C3PHH2	MHC class I antigen OS=Homo sapiens OX=9606 GN=HLA-A PE=3 SV=1	17.5342	5	9	2	High	High	High	High	High	High	0.626	0.22	0.211	108.4	139.8	209.1	67.9	30.8	44.1	622.7	802.7	1200.7	389.7	176.7	253.3	483.9	564.6	1200.7	24.9	11.4	62	5	5	5	3	3	4	36.59	3	3	0	0
High	Q9Y3Q8	TSC22 domain family protein 4 OS=Homo sapiens OX=9606 GN=TSC22D4 PE=1 SV=2	16.2025	6	7	6	High	High	High	High	High	High	0.084	0.18	1.576	130.6	106.3	129.3	10.9	19.1	203.8	1379.4	1122.9	1366.4	115.2	202.2	2152.9	1072	789.8	1366.4	7.4	13	526.9	4	4	4	4	2	4	22.62	3	3	0	0
High	P35611	Alpha-adducin OS=Homo sapiens OX=9606 GN=ADD1 PE=1 SV=2	13.7042	9	10	9	High	High	High	High	High	High	0.546	0.347	0.428	139	99.4	175.9	75.9	34.4	75.3	802	573.5	1015.3	438.2	198.7	434.7	623.3	403.4	1015.3	28	12.8	106.4	7	7	7	7	6	7	28.58	3	3	0	0
High	P35580	Myosin-10 OS=Homo sapiens OX=9606 GN=MYH10 PE=1 SV=3	3.4413	9	15	1	Medium	Medium	Medium	Medium	Medium	Medium	0.297	0.274	0.462	158.7	143.2	144.8	47.1	39.2	67	103.5	93.4	94.4	30.7	25.6	43.6	80.4	65.7	94.4	2	1.6	10.7	1	1	1	1	1	1	35.85	3	3	0	0
High	P11388	DNA topoisomerase 2-alpha OS=Homo sapiens OX=9606 GN=TOP2A PE=1 SV=3	3.06989	5	8	5	High	High	High	High	High	High	0.167	0.045	0.272	213.2	140.4	160.7	35.7	6.3	43.7	1749	1151.8	1318.7	292.6	51.5	358.9	1359.2	810.2	1318.7	18.7	3.3	87.8	5	5	5	4	3	5	26.08	3	3	0	0
High	Q9BTD8	RNA-binding protein 42 OS=Homo sapiens OX=9606 GN=RBM42 PE=1 SV=1	20.625	8	10	8	High	High	High	High	High	High	0.792	0.185	0.879	139.4	94.1	127	110.5	17.4	111.6	910.6	614.6	829.5	721.4	113.6	729.3	707.7	432.3	829.5	46.1	7.3	178.5	8	8	8	8	5	7	28.76	3	3	0	0
High	Q9BY44	Eukaryotic translation initiation factor 2A OS=Homo sapiens OX=9606 GN=EIF2A PE=1 SV=3	15.7265	7	7	7	High	High	High	High	High	High	0.309	0.045	0.352	152	123.6	201.1	46.9	5.6	70.8	993.5	808.2	1314.3	306.9	36.3	463.1	772.1	568.5	1314.3	19.6	2.3	113.3	7	7	7	5	3	7	24.04	3	3	0	0
High	Q6FGH9	Dynein light chain OS=Homo sapiens OX=9606 GN=DNCL1 PE=2 SV=1	64.0449	6	9	4	High	High	High	High	High	High	0.234	0.42	0.302	139.7	106	212.8	32.7	44.5	64.3	1832.5	1389.8	2790.9	429	584.3	843.6	1424.1	977.6	2790.9	27.4	37.6	206.5	7	7	7	5	5	6	26.19	3	3	0	0
High	A8K4K0	cDNA FLJ75006, highly similar to Homo sapiens CD177 molecule, mRNA OS=Homo sapiens OX=9606 PE=2 SV=1	15.103	7	14	7	High	High	High	High	High	High	0.762	1.006	1.066	50.7	171.6	80.6	38.6	172.6	85.9	625.6	2116.7	993.7	476.5	2129.5	1059.1	486.2	1488.9	993.7	30.4	137.1	259.2	6	6	6	5	6	6	42.74	3	3	0	0
High	Q0VDC6	Peptidylprolyl isomerase OS=Homo sapiens OX=9606 GN=FKBP1A PE=1 SV=1	20	4	10	4	High	High	High	High	High	High	1.137	1.173	4.925	74	46.4	57.6	84.1	54.4	283.6	1012.2	634.5	788	1151	744.4	3881	786.6	446.3	788	73.5	47.9	949.9	5	5	5	5	5	5	35.42	3	3	0	0
High	Q6P1N0	Coiled-coil and C2 domain-containing protein 1A OS=Homo sapiens OX=9606 GN=CC2D1A PE=1 SV=1	8.09674	7	9	7	High	High	High	High	High	High	1.225	0.264	1.062	112.7	89.8	114.3	138.1	23.7	121.4	766.1	610.4	776.9	938.3	161.1	825	595.4	429.3	776.9	60	10.4	201.9	6	6	6	5	2	6	25.53	3	3	0	0
High	P14780	Matrix metalloproteinase-9 OS=Homo sapiens OX=9606 GN=MMP9 PE=1 SV=3	9.47666	5	8	5	High	High	High	High	High	High	18	32.826	30.601	8.1	7.1	6.5	146	233.5	198.7	265.5	232.8	212.6	4778.3	7643.5	6504.6	206.3	163.8	212.6	305.3	492.1	1592	5	5	5	5	5	5	24	3	3	0	0
High	P52815	39S ribosomal protein L12, mitochondrial OS=Homo sapiens OX=9606 GN=MRPL12 PE=1 SV=2	22.7273	5	11	5	High	High	High	High	High	High	0.031	0.022	0.096	204.6	154.9	210.7	6.4	3.4	20.1	4320.1	3271.4	4449.4	134.2	71	425	3357.4	2301.1	4449.4	8.6	4.6	104	5	5	5	5	2	5	35	3	3	0	0
High	Q6ZUJ8	Phosphoinositide 3-kinase adapter protein 1 OS=Homo sapiens OX=9606 GN=PIK3AP1 PE=1 SV=2	11.5528	7	8	7	High	High	High	High	High	High	0.23	0.07	0.383	176.7	153.5	157.9	40.7	10.7	60.5	1134	985.1	1013.4	261.1	68.6	388	881.3	692.9	1013.4	16.7	4.4	95	6	6	6	6	3	6	20.94	3	3	0	0
High	Q6IQ30	Polyadenylate-binding protein OS=Homo sapiens OX=9606 GN=PABPC4 PE=2 SV=1	11.3636	6	7	3	High	High	High	High	Not Found	High	0.18	0.01	0.188	198.5	100.1	223.7	35.7		42	283.9	143.1	319.9	51.1		60.1	220.6	100.7	319.9	3.3		14.7	2	2	2	1		2	26.57	3	2	0	0
High	Q14686	Nuclear receptor coactivator 6 OS=Homo sapiens OX=9606 GN=NCOA6 PE=1 SV=3	4.55647	8	8	8	High	High	High	High	High	High	2.571	0.377	1.925	72.7	135.4	52.7	186.8	51	101.4	803.7	1497	582.8	2066.3	564.4	1121.6	624.6	1053	582.8	132	36.3	274.5	7	7	7	7	6	7	21.49	3	3	0	0
High	Q5QGZ9	C-type lectin domain family 12 member A OS=Homo sapiens OX=9606 GN=CLEC12A PE=1 SV=3	21.1321	6	15	6	High	High	High	High	High	High	1.174	0.776	2.137	77	73.2	96.5	90.4	56.8	206.1	1631	1549.9	2042.5	1914.2	1202.2	4364.9	1267.5	1090.2	2042.5	122.3	77.4	1068.3	6	6	6	6	5	6	47.39	3	3	0	0
High	A0A0A0MRM9	Nucleolar and coiled-body phosphoprotein 1 (Fragment) OS=Homo sapiens OX=9606 GN=NOLC1 PE=1 SV=1	17.7966	13	13	13	High	High	High	High	High	High	0.594	1.075	0.758	135.9	99.8	100.3	80.7	107.2	76.1	2432.9	1786.4	1796.3	1445.8	1920.4	1362.2	1890.7	1256.5	1796.3	92.4	123.6	333.4	12	12	12	11	8	12	28.06	3	3	0	0
High	P50914	60S ribosomal protein L14 OS=Homo sapiens OX=9606 GN=RPL14 PE=1 SV=4	39.0698	10	12	2	High	High	High	High	High	High	0.567	0.207	0.634	134.3	176.1	108.3	76.2	36.5	68.6	1841.6	2413.8	1484.2	1044.5	500.7	941	1431.2	1697.9	1484.2	66.7	32.2	230.3	10	10	10	8	6	10	28.97	3	3	0	0
High	A0A384ME17	Elongation factor Tu OS=Homo sapiens OX=9606 GN=TUFM PE=1 SV=1	18.6813	7	7	7	High	High	High	High	High	High	0.449	0.451	0.544	146.5	107	150.4	65.9	48.3	81.9	990.4	723.1	1016.8	445.2	326.3	553.4	769.7	508.6	1016.8	28.4	21	135.4	7	7	7	6	7	7	19.92	3	3	0	0
High	B4DPD5	Ubiquitin thioesterase OS=Homo sapiens OX=9606 PE=2 SV=1	25.3247	6	7	6	High	High	High	High	High	High	0.038	0.075	0.114	195.8	219.4	144.4	7.5	16.4	16.5	1334.1	1494.5	984.1	51	111.7	112.5	1036.8	1051.2	984.1	3.3	7.2	27.5	6	6	6	3	3	5	23.03	3	3	0	0
High	B2R791	cDNA, FLJ93335, highly similar to Homo sapiens PRP3 pre-mRNA processing factor 3 homolog (yeast) (PRPF3), mRNA OS=Homo sapiens OX=9606 PE=2 SV=1	15.2269	8	8	8	High	High	High	High	High	High	0.732	0.16	0.567	131.7	157.6	120.7	96.4	25.2	68.4	578.4	692.3	530	423.4	110.8	300.2	449.5	487	530	27.1	7.1	73.5	7	7	7	7	3	7	26.65	3	3	0	0
High	A0A024RAL0	X-ray repair complementing defective repair in Chinese hamster cells 4, isoform CRA_c OS=Homo sapiens OX=9606 GN=XRCC4 PE=4 SV=1	24.8503	8	10	1	High	High	High	High	High	High	1.392	6.755	0.199	77.8	26.8	171.9	108.4	180.9	34.3	126.6	43.6	279.6	176.3	294.3	55.8	98.4	30.6	279.6	11.3	18.9	13.7	1	1	1	1	1	1	25.54	3	3	0	0
High	J3KQE5	GTP-binding nuclear protein Ran (Fragment) OS=Homo sapiens OX=9606 GN=RAN PE=1 SV=1	23.9316	6	8	6	High	High	High	High	High	High	0.5	0.346	1.305	111	99.8	129.8	55.5	34.6	169.4	1264.1	1136.4	1478.8	631.9	393.7	1929.1	982.4	799.4	1478.8	40.4	25.3	472.2	6	6	6	6	6	6	26.4	3	3	0	0
High	Q9UBP0	Spastin OS=Homo sapiens OX=9606 GN=SPAST PE=1 SV=1	18.3442	9	9	9	High	High	High	High	High	High	1	0.318	0.543	133.6	88.2	140.3	133.7	28	76.2	529.6	349.6	556.2	529.8	111.1	301.8	411.6	245.9	556.2	33.9	7.2	73.9	7	7	7	5	3	7	23.62	3	3	0	0
High	P29084	Transcription initiation factor IIE subunit beta OS=Homo sapiens OX=9606 GN=GTF2E2 PE=1 SV=1	20.6186	6	7	6	High	High	High	High	High	High	0.694	0.804	0.627	134.5	97.2	120.9	93.3	78.2	75.8	797.7	576.7	717	553.5	463.7	449.7	619.9	405.7	717	35.4	29.9	110.1	6	6	6	6	4	6	19.29	3	3	0	0
High	P62072	Mitochondrial import inner membrane translocase subunit Tim10 OS=Homo sapiens OX=9606 GN=TIMM10 PE=1 SV=1	62.2222	6	10	6	High	High	High	High	High	High	0.688	0.293	1.08	124.8	108.5	119.7	85.9	31.8	129.3	867.7	754.1	832.1	597	221	899	674.3	530.4	832.1	38.1	14.2	220	5	5	5	5	4	5	31.12	3	3	0	0
High	P78537	Biogenesis of lysosome-related organelles complex 1 subunit 1 OS=Homo sapiens OX=9606 GN=BLOC1S1 PE=1 SV=2	41.8301	6	9	6	High	High	High	High	High	High	0.43	0.769	1.471	115.9	63.6	130.2	49.9	48.9	191.5	1456.7	799	1636.2	627.1	614.8	2407.1	1132.1	562	1636.2	40.1	39.6	589.1	5	5	5	5	4	5	25.42	3	3	0	0
High	Q6NVC0	SLC25A5 protein (Fragment) OS=Homo sapiens OX=9606 GN=SLC25A5 PE=2 SV=1	20.1238	7	10	3	High	High	High	High	High	High	0.174	0.126	0.304	161.1	124.7	207.5	28	15.7	63.1	946.1	732.3	1219.2	164.3	92.2	370.4	735.3	515.1	1219.2	10.5	5.9	90.7	5	5	5	4	4	5	24.76	3	3	0	0
High	I3L4Q0	HCG1818442, isoform CRA_a OS=Homo sapiens OX=9606 GN=MCRIP1 PE=1 SV=1	54.2373	7	10	7	High	High	High	High	High	High	0.533	0.47	0.638	154.2	95.1	136.6	82.2	44.7	87.2	1504.2	928	1332.6	802.2	436.1	850.6	1169	652.8	1332.6	51.3	28.1	208.2	7	7	7	7	5	7	29.98	3	3	0	0
High	V9HWF6	Alpha-1-acid glycoprotein OS=Homo sapiens OX=9606 GN=HEL-S-153w PE=2 SV=1	35.3234	8	10	8	High	High	High	High	High	High	43.426	100	16.64	3.2	3.7	2.1	139.6	417.1	34.3	270.6	314.1	173.5	11751.2	35121.3	2887.1	210.3	220.9	173.5	750.9	2261.2	706.6	8	8	8	8	8	8	32.23	3	3	0	0
High	A0A140VJS3	Testicular tissue protein Li 149 OS=Homo sapiens OX=9606 PE=2 SV=1	16.0099	5	9	4	High	High	High	High	High	High	0.389	0.052	0.26	171	124.9	183.3	66.5	6.5	47.7	628.8	459.2	673.9	244.6	24.1	175.4	488.7	323	673.9	15.6	1.6	42.9	4	4	4	3	1	3	30.35	3	3	0	0
High	U6FVB0	Tyrosine-protein kinase receptor OS=Homo sapiens OX=9606 GN=CD74-Ntrk1 fusion gene PE=2 SV=1	11.6427	7	8	7	High	High	High	High	High	High	3.386	0.793	1.686	71.8	71.2	58.6	243.1	56.5	98.8	330.3	327.7	269.5	1118.5	259.7	454.5	256.7	230.5	269.5	71.5	16.7	111.2	4	4	4	4	3	4	22.75	3	3	0	0
High	O95983	Methyl-CpG-binding domain protein 3 OS=Homo sapiens OX=9606 GN=MBD3 PE=1 SV=1	21.9931	7	8	7	High	High	High	High	High	High	0.251	0.331	1.706	114.2	128.6	105.7	28.7	42.5	180.3	530.3	596.9	490.7	133.1	197.5	837.1	412.1	419.8	490.7	8.5	12.7	204.9	5	5	5	4	3	5	22.86	3	3	0	0
High	A0A024RDL1	Chaperonin containing TCP1, subunit 6A (Zeta 1), isoform CRA_a OS=Homo sapiens OX=9606 GN=CCT6A PE=3 SV=1	12.806	7	10	4	High	High	High	High	High	High	0.314	0.235	0.299	142.5	123.5	200.4	44.8	29	59.9	1347.6	1168	1895.2	423.5	273.9	566.8	1047.3	821.6	1895.2	27.1	17.6	138.7	7	7	7	5	5	7	25.6	3	3	0	0
High	J3KPA1	Cysteine-rich secretory protein 3 OS=Homo sapiens OX=9606 GN=CRISP3 PE=1 SV=1	19.5652	8	14	8	High	High	High	High	High	High	37.286	100	39.512	4.7	1.8	5.2	175.8	206.2	206.3	314.7	120.6	348.6	11735.5	13763.3	13772.1	244.6	84.8	348.6	749.9	886.1	3370.8	8	7	8	9	9	9	41.44	3	3	0	0
High	Q8WUW1	Protein BRICK1 OS=Homo sapiens OX=9606 GN=BRK1 PE=1 SV=1	65.3333	7	11	7	High	High	High	High	High	High	1.316	2.02	1.021	94.9	61.2	96.7	125	123.6	98.7	1102.5	710.9	1122.7	1451.3	1435.7	1145.9	856.8	500	1122.7	92.7	92.4	280.5	7	7	7	7	7	7	29.09	3	3	0	0
High	Q86U42	Polyadenylate-binding protein 2 OS=Homo sapiens OX=9606 GN=PABPN1 PE=1 SV=3	23.5294	8	9	8	High	High	High	High	High	High	1.456	0.197	2.201	96.9	95.5	77.4	141	18.8	170.4	1234.3	1216.9	986.3	1797.3	239.7	2171.1	959.2	855.9	986.3	114.8	15.4	531.4	8	8	8	6	5	8	28.16	3	3	0	0
High	Q9NPF5	DNA methyltransferase 1-associated protein 1 OS=Homo sapiens OX=9606 GN=DMAP1 PE=1 SV=1	17.773	8	8	8	High	High	High	High	High	High	0.268	0.148	0.445	156.6	131.2	173.7	41.9	19.4	77.2	600.9	503.3	666.6	160.9	74.5	296.4	467	354	666.6	10.3	4.8	72.5	6	6	6	6	3	6	25.9	3	3	0	0
High	B2RE59	cDNA, FLJ93148, highly similar to Homo sapiens RCD1 required for cell differentiation1 homolog (S. pombe) (RQCD1), mRNA OS=Homo sapiens OX=9606 PE=2 SV=1	20.4013	6	9	6	High	High	High	High	High	High	0.292	0.089	1.335	117.3	146.9	123.5	34.3	13.1	164.9	924.5	1157.8	973.8	270.2	103.4	1299.9	718.5	814.4	973.8	17.3	6.7	318.2	6	6	6	5	1	6	27.48	3	3	0	0
High	Q9NP79	Vacuolar protein sorting-associated protein VTA1 homolog OS=Homo sapiens OX=9606 GN=VTA1 PE=1 SV=1	15.6352	5	8	5	High	High	High	High	High	High	0.106	0.056	0.676	141.4	213.7	130.2	14.9	11.9	88	741.7	1121	683.1	78.4	62.3	461.6	576.4	788.5	683.1	5	4	113	6	6	6	3	3	6	28.15	3	3	0	0
High	A0A384MQX5	Epididymis secretory sperm binding protein OS=Homo sapiens OX=9606 GN=PEF1 PE=2 SV=1	20.7746	7	12	7	High	High	High	High	High	High	0.413	0.554	0.865	141.8	126.5	108.9	58.5	70.1	94.2	1050.6	936.8	806.6	433.7	519.2	698	816.5	659	806.6	27.7	33.4	170.8	6	6	6	6	6	6	35.26	3	3	0	0
High	H7C1D4	Translin (Fragment) OS=Homo sapiens OX=9606 GN=TSN PE=1 SV=1	46.4865	11	12	1	Medium	Not Found	Medium	Medium	Not Found	Not Found																												33.85	0	0	0	0
High	Q53G92	Tubulin beta chain (Fragment) OS=Homo sapiens OX=9606 PE=2 SV=1	18.4444	6	7	2	High	High	High	High	High	High	2.847	2.332	3.823	88.5	26.7	35.3	252.1	62.2	135.1	115.6	34.8	46.1	329	81.2	176.3	89.8	24.5	46.1	21	5.2	43.2	2	2	2	2	2	2	18.23	3	3	0	0
High	A0A024R539	Uncharacterized protein OS=Homo sapiens OX=9606 GN=LOC51035 PE=4 SV=1	25	5	7	5	High	High	High	High	High	High	1.096	0.32	0.862	125	112.4	101.9	136.9	36	87.8	421.3	378.8	343.5	461.5	121.2	295.9	327.4	266.5	343.5	29.5	7.8	72.4	4	4	4	4	2	3	25.4	3	3	0	0
High	A0A0S2Z5P3	Proline-serine-threonine phosphatase interacting protein 1 isoform 1 (Fragment) OS=Homo sapiens OX=9606 GN=PSTPIP1 PE=2 SV=1	22.1154	8	9	8	High	High	High	High	High	High	0.48	0.095	0.32	171.1	114.1	168.1	82.2	10.8	53.7	783.9	522.7	770	376.5	49.4	246.1	609.2	367.6	770	24.1	3.2	60.2	7	7	7	6	2	7	24.4	3	3	0	0
High	A6XND5	Ribonuclease T2 OS=Homo sapiens OX=9606 PE=2 SV=1	18.8925	6	9	6	High	High	High	High	High	High	0.772	1.242	0.946	114.2	76.7	115.9	88.2	95.3	109.7	2228	1498	2262.3	1720.9	1860.9	2140.7	1731.5	1053.7	2262.3	110	119.8	523.9	5	5	5	5	4	5	27.98	3	3	0	0
High	A0A0S2Z5U6	Pyrroline-5-carboxylate reductase (Fragment) OS=Homo sapiens OX=9606 GN=PYCR2 PE=2 SV=1	25	7	9	7	High	High	High	High	Not Found	High	0.056	0.01	0.217	207.9	173.9	169.6	11.6		36.9	1441.5	1206	1176.2	80.7		255.8	1120.3	848.3	1176.2	5.2		62.6	7	7	7	2		5	29.67	3	2	0	0
High	Q8IUE6	Histone H2A type 2-B OS=Homo sapiens OX=9606 GN=HIST2H2AB PE=1 SV=3	42.3077	7	39	2	High	High	High	High	High	High	0.946	0.961	1.425	102.5	101.4	83.2	97	97.5	118.5	1197.5	1185.5	971.8	1133	1139.3	1384.6	930.6	833.9	971.8	72.4	73.4	338.9	2	2	2	2	2	2	88.14	3	3	0	0
High	Q15056	Eukaryotic translation initiation factor 4H OS=Homo sapiens OX=9606 GN=EIF4H PE=1 SV=5	25	7	9	7	High	High	High	High	High	High	0.206	1.214	0.816	130.1	119.3	98.6	26.7	144.9	80.4	1330.4	1219.6	1008	273.5	1481.1	822	1033.9	857.9	1008	17.5	95.4	201.2	7	7	7	5	3	7	21.37	3	3	0	0
High	Q53FE8	cDNA FLJ36526 fis, clone TRACH2003347, highly similar to NSFL1 cofactor p47 (Fragment) OS=Homo sapiens OX=9606 PE=2 SV=1	20.5405	6	7	6	High	High	High	High	High	High	0.18	0.134	0.891	150.3	153	131.8	27	20.4	117.5	542.6	552.6	475.8	97.7	73.8	424.1	421.7	388.7	475.8	6.2	4.8	103.8	4	4	4	4	3	4	25.75	3	3	0	0
High	A0A590UJK3	Sarcolemmal membrane-associated protein OS=Homo sapiens OX=9606 GN=SLMAP PE=1 SV=1	10.5701	9	9	8	High	High	High	High	High	High	1.264	0.919	2.909	94.9	57.5	70.3	119.9	52.9	204.6	599.6	363.7	444.5	757.8	334.2	1293.2	466	255.8	444.5	48.4	21.5	316.5	8	8	8	8	6	8	26.36	3	3	0	0
High	Q96AT1	Uncharacterized protein KIAA1143 OS=Homo sapiens OX=9606 GN=KIAA1143 PE=1 SV=2	46.7532	7	7	7	High	High	High	High	High	High	1.415	0.325	0.635	77.8	184.7	102.3	110.2	60.1	64.9	785.8	1865	1032.5	1112.2	606.5	655.6	610.7	1311.9	1032.5	71.1	39	160.5	7	7	7	7	5	7	21.84	3	3	0	0
High	A1A4E9	Keratin 13 OS=Homo sapiens OX=9606 GN=KRT13 PE=1 SV=1	14.8472	8	8	3	High	High	High	High	High	High	3.41	100	1.451	1.3	4.1	3.9	4.3	580.8	5.6	33.7	108.2	103.7	115	15489.5	150.5	26.2	76.1	103.7	7.3	997.3	36.8	3	3	3	3	3	3	21.19	3	3	0	0
High	Q9P000	COMM domain-containing protein 9 OS=Homo sapiens OX=9606 GN=COMMD9 PE=1 SV=2	26.2626	5	6	5	High	High	High	High	High	High	0.102	0.091	0.627	137.9	225.9	123.8	14	20.7	77.7	1245.7	2040.4	1117.8	126.6	186.6	701.3	968.1	1435.2	1117.8	8.1	12	171.7	5	5	5	2	4	5	21.06	3	3	0	0
High	P05362	Intercellular adhesion molecule 1 OS=Homo sapiens OX=9606 GN=ICAM1 PE=1 SV=2	14.6617	9	11	9	High	High	High	High	High	High	2.099	1.193	1.018	84.6	82.5	77.6	177.7	98.4	79	1276.7	1244.9	1171	2679.9	1484.8	1192.3	992.2	875.7	1171	171.3	95.6	291.8	9	9	9	9	8	9	28.54	3	3	0	0
High	O60493	Sorting nexin-3 OS=Homo sapiens OX=9606 GN=SNX3 PE=1 SV=3	39.5062	8	14	7	High	High	High	High	High	High	0.139	0.113	0.599	176.8	128.6	159.7	24.5	14.6	95.7	2634.2	1916.4	2379.9	365.6	216.8	1426.2	2047.2	1348	2379.9	23.4	14	349.1	8	8	8	8	4	8	44.51	3	3	0	0
High	B2RE40	cDNA, FLJ96911, highly similar to Homo sapiens nucleosomal binding protein 1 (NSBP1), mRNA OS=Homo sapiens OX=9606 PE=2 SV=1	25.8865	8	8	2	High	High	High	High	High	High	1.863	2.936	2.916	59.7	77.6	31.6	111.1	227.9	92.1	682.4	887.8	361.4	1271	2606.8	1053.8	530.3	624.5	361.4	81.2	167.8	257.9	6	6	6	6	6	6	23.19	3	3	0	0
High	O43583	Density-regulated protein OS=Homo sapiens OX=9606 GN=DENR PE=1 SV=2	22.7273	4	6	4	High	High	High	High	High	High	2.2	6.344	1.293	85.3	27.4	54.9	187.7	173.7	71	1402.6	450	902.1	3085.2	2855.1	1166.4	1090	316.6	902.1	197.1	183.8	285.5	4	4	4	4	4	4	24.77	3	3	0	0
High	H3BN98	Uncharacterized protein (Fragment) OS=Homo sapiens OX=9606 PE=4 SV=2	31.6456	9	13	3	High	High	High	High	Not Found	High	0.39	0.192	0.409	135.9	164.5	152.6	52.9	31.6	62.5	1617.6	1958.8	1817.4	630.4	375.7	744.1	1257.1	1377.8	1817.4	40.3	24.2	182.1	8	8	8	7	5	7	31.73	3	3	0	0
High	A0A024QZC1	CD2 antigen (Cytoplasmic tail) binding protein 2, isoform CRA_a OS=Homo sapiens OX=9606 GN=CD2BP2 PE=2 SV=1	23.1672	6	6	6	High	High	High	High	High	High	1.164	0.408	1.219	112.2	93.9	101.4	130.7	38.3	123.5	577.5	483.4	521.6	672.4	197.3	635.8	448.8	340	521.6	43	12.7	155.6	5	5	5	4	2	5	24.04	3	3	0	0
High	P33316	Deoxyuridine 5'-triphosphate nucleotidohydrolase, mitochondrial OS=Homo sapiens OX=9606 GN=DUT PE=1 SV=4	26.5873	7	10	7	High	High	High	High	High	High	0.155	0.173	0.718	128.4	230.3	105.6	19.9	39.9	75.9	723.5	1297.4	595.2	111.9	224.9	427.5	562.3	912.6	595.2	7.2	14.5	104.6	6	6	6	6	4	6	27.77	3	3	0	0
High	Q8WZA0	Protein LZIC OS=Homo sapiens OX=9606 GN=LZIC PE=1 SV=1	37.3684	7	7	7	High	High	High	High	High	High	0.311	0.29	0.594	162.5	123.6	142.8	50.5	35.8	84.8	1354.8	1031	1191.2	421	298.8	707	1052.9	725.2	1191.2	26.9	19.2	173	7	7	7	6	4	7	24.44	3	3	0	0
High	Q59GJ0	Eukaryotic translation initiation factor 4 gamma, 3 variant (Fragment) OS=Homo sapiens OX=9606 PE=2 SV=1	5.05618	9	9	5	High	High	High	High	High	High	0.628	0.109	0.711	133.3	119	146.7	83.8	13	104.3	430	383.7	473	270.2	41.9	336.4	334.2	269.9	473	17.3	2.7	82.3	5	5	5	4	2	5	27	3	3	0	0
High	Q9Y2S6	Translation machinery-associated protein 7 OS=Homo sapiens OX=9606 GN=TMA7 PE=1 SV=1	62.5	8	19	7	High	High	High	High	High	High	2.012	2.452	1.441	93.8	35.3	80.2	188.6	86.6	115.5	3695.6	1391.6	3159.6	7435.1	3412.6	4553.4	2872	978.9	3159.6	475.1	219.7	1114.5	8	8	8	8	6	8	29.62	3	3	0	0
High	A0A0A0MRR7	U1 small nuclear ribonucleoprotein C OS=Homo sapiens OX=9606 GN=SNRPC PE=1 SV=1	17.7778	3	13	3	High	High	High	High	High	High	0.515	0.567	0.406	162.5	99	141.4	83.6	56.1	57.3	4922.1	2997.5	4282.2	2532.8	1699.4	1736.7	3825.2	2108.5	4282.2	161.9	109.4	425.1	4	4	4	4	4	4	37.78	3	3	0	0
High	Q7Z5R6	Amyloid beta A4 precursor protein-binding family B member 1-interacting protein OS=Homo sapiens OX=9606 GN=APBB1IP PE=1 SV=1	16.5165	9	11	9	High	High	High	High	High	High	1.749	0.809	2.108	82.8	74.6	76.4	144.8	60.4	161.1	1073.3	967.2	990.7	1876.7	782.5	2088.3	834.1	680.3	990.7	119.9	50.4	511.1	10	10	10	10	8	9	25.16	3	3	0	0
High	Q9NX55	Huntingtin-interacting protein K OS=Homo sapiens OX=9606 GN=HYPK PE=1 SV=2	31.7829	5	6	5	High	High	High	High	High	High	0.299	0.054	0.68	158.7	195.3	111.9	47.4	10.6	76.1	609.3	749.8	429.5	181.9	40.8	292.1	473.5	527.4	429.5	11.6	2.6	71.5	5	5	5	3	1	5	23.25	3	3	0	0
High	A0A024R897	Actin-related protein 2/3 complex subunit 5 OS=Homo sapiens OX=9606 GN=ARPC5L PE=2 SV=1	41.1765	6	8	5	High	High	High	High	High	High	0.315	0.154	0.219	154	184.5	151.5	48.5	28.4	33.1	1230.1	1474.1	1210	387.5	226.8	264.5	956	1036.9	1210	24.8	14.6	64.7	4	4	4	4	4	4	26.49	3	3	0	0
High	B3KP83	cDNA FLJ31382 fis, clone NHNPC2000187, highly similar to Docking protein 1 (Downstream of tyrosine kinase 1) OS=Homo sapiens OX=9606 PE=2 SV=1	19.1268	5	7	5	High	High	High	High	High	High	0.491	0.907	0.409	146.4	72.4	172.9	71.9	65.7	70.7	921.3	455.5	1088.2	452.7	413.1	444.6	716	320.4	1088.2	28.9	26.6	108.8	4	4	4	4	4	4	18.86	3	3	0	0
High	Q9BYD6	39S ribosomal protein L1, mitochondrial OS=Homo sapiens OX=9606 GN=MRPL1 PE=1 SV=2	18.1538	8	10	8	High	High	High	High	High	High	0.617	0.267	0.788	133.6	84.7	154.8	82.4	22.6	121.9	1133.2	719	1313.2	698.8	191.7	1034.3	880.7	505.7	1313.2	44.7	12.3	253.2	6	6	6	5	1	5	27.68	3	3	0	0
High	Q14232	Translation initiation factor eIF-2B subunit alpha OS=Homo sapiens OX=9606 GN=EIF2B1 PE=1 SV=1	31.8033	9	10	9	High	High	High	High	High	High	1.474	0.02	0.617	106.8	142.4	117.9	157.4	2.8	72.7	1670.5	2227.5	1844	2462.1	44.4	1137.8	1298.2	1566.8	1844	157.3	2.9	278.5	9	9	9	3	1	9	24.52	3	3	0	0
High	A0A0A0MRI2	Sorting nexin OS=Homo sapiens OX=9606 GN=SNX6 PE=1 SV=1	18.4211	11	13	9	High	High	High	High	High	High	0.387	0.018	0.168	130	114	260	50.3	2.1	43.7	1201.8	1053.7	2403.6	464.7	19.1	404.4	934	741.2	2403.6	29.7	1.2	99	8	8	8	3	1	6	29.03	3	3	0	0
High	A8KAH7	cDNA FLJ75444, highly similar to Homo sapiens protein kinase, cAMP-dependent, regulatory, type II, alpha (PRKAR2A), mRNA OS=Homo sapiens OX=9606 PE=2 SV=1	18.8119	7	8	7	High	High	High	High	High	High	0.42	0.539	0.803	116.8	127	132.4	49	68.4	106.3	734.9	798.7	833	308.5	430.3	668.9	571.1	561.8	833	19.7	27.7	163.7	7	7	7	7	7	7	22.28	3	3	0	0
High	A0A0G2JPH5	Leukocyte immunoglobulin-like receptor subfamily B member 2 OS=Homo sapiens OX=9606 GN=LILRB2 PE=1 SV=1	15.7546	8	8	8	High	High	High	High	High	High	4.258	7.444	7.805	31.2	28.9	21.8	133	215.1	170	773.9	715.9	539.8	3294.9	5329.1	4213.6	601.4	503.6	539.8	210.5	343.1	1031.3	6	6	6	6	6	6	25	3	3	0	0
High	J3QRG4	Importin subunit beta-1 (Fragment) OS=Homo sapiens OX=9606 GN=KPNB1 PE=1 SV=1	60	4	8	1	High	High	High	Not Found	Not Found	High	0.01	0.01	0.164	132.3	226.7	207			34	49.3	84.5	77.2			12.7	38.3	59.4	77.2			3.1	1	1	1			1	26.2	3	1	0	0
High	Q9Y3U8	60S ribosomal protein L36 OS=Homo sapiens OX=9606 GN=RPL36 PE=1 SV=3	27.619	6	9	5	High	High	High	High	High	High	0.256	0.074	0.772	209.6	95.2	132.3	53.6	7.1	102.2	1744.2	792.4	1101.2	446.1	58.9	850.1	1355.5	557.4	1101.2	28.5	3.8	208.1	7	7	7	6	2	7	24.48	3	3	0	0
High	A8K719	cDNA FLJ76413, highly similar to Homo sapiens core-binding factor, beta subunit (CBFB), transcript variant 1, mRNA OS=Homo sapiens OX=9606 PE=2 SV=1	21.3904	6	7	4	High	High	High	High	High	High	0.441	0.01	0.554	144.1	164.8	146.3	63.6		81.1	528.3	604.3	536.5	233.1		297.4	410.6	425.1	536.5	14.9		72.8	5	5	5	5		5	24.42	3	2	0	0
High	A0A024QZL1	Proteoglycan 1, secretory granule, isoform CRA_a OS=Homo sapiens OX=9606 GN=PRG1 PE=4 SV=1	15.1899	4	9	4	High	High	High	High	High	High	0.082	0.429	0.44	193.2	202.7	70.3	15.9	87	30.9	3125.1	3277.8	1137.3	256.5	1406.8	500.4	2428.7	2305.6	1137.3	16.4	90.6	122.5	5	5	5	4	4	5	28.43	3	3	0	0
High	Q6P4A8	Phospholipase B-like 1 OS=Homo sapiens OX=9606 GN=PLBD1 PE=1 SV=2	12.4774	7	11	6	High	High	High	High	High	High	6.557	13.025	5.538	20	24.1	17	131.4	313.5	94	634.5	762.1	537.4	4160.6	9926.1	2976.2	493.1	536.1	537.4	265.9	639.1	728.4	8	8	8	8	8	8	27.62	3	3	0	0
High	O95168	NADH dehydrogenase [ubiquinone] 1 beta subcomplex subunit 4 OS=Homo sapiens OX=9606 GN=NDUFB4 PE=1 SV=3	41.0853	5	6	5	High	High	High	High	High	High	0.198	0.159	0.244	170.7	141.6	186	33.9	22.5	45.4	718.9	596.5	783.4	142.6	94.8	191	558.7	419.6	783.4	9.1	6.1	46.8	5	5	5	4	2	5	20.3	3	3	0	0
High	Q9NRR5	Ubiquilin-4 OS=Homo sapiens OX=9606 GN=UBQLN4 PE=1 SV=2	10.6489	5	9	2	High	High	High	High	Not Found	High	0.238	0.01	0.577	171.8	191.4	124.2	40.9		71.7	105.8	117.9	76.5	25.2		44.1	82.2	82.9	76.5	1.6		10.8	2	2	2	1		2	21.59	3	2	0	0
High	P13688	Carcinoembryonic antigen-related cell adhesion molecule 1 OS=Homo sapiens OX=9606 GN=CEACAM1 PE=1 SV=2	14.2586	5	9	3	High	High	High	High	High	High	1.143	2.243	0.987	122.7	63.5	65.9	140.3	142.5	65	1027.5	531.9	551.6	1174.9	1193	544.3	798.5	374.2	551.6	75.1	76.8	133.2	3	3	3	3	3	3	34.91	3	3	0	0
High	V9HWB5	Epididymis secretory sperm binding protein Li 66p OS=Homo sapiens OX=9606 GN=HEL-S-66p PE=2 SV=1	28.7197	8	13	6	High	High	High	High	High	High	0.423	0.313	0.526	136.1	178.4	112.8	57.6	55.8	59.3	1137.2	1491.2	942.4	481.1	466.7	495.7	883.8	1048.9	942.4	30.7	30.1	121.3	6	6	6	5	4	6	34.74	3	3	0	0
High	A0A075B6F9	Nitric oxide synthase-interacting protein OS=Homo sapiens OX=9606 GN=NOSIP PE=1 SV=1	17.1053	5	6	5	High	High	High	High	High	High	0.155	0.066	0.341	173.7	139.2	187.2	26.9	9.2	63.8	746.2	597.9	804	115.6	39.4	273.8	579.9	420.5	804	7.4	2.5	67	4	4	4	3	2	4	21.41	3	3	0	0
High	Q6DD88	Atlastin-3 OS=Homo sapiens OX=9606 GN=ATL3 PE=1 SV=1	15.8965	9	9	9	High	High	High	High	High	High	0.874	0.89	1.21	85.2	100.8	113	74.5	89.7	136.7	970.5	1147.8	1286.8	848.6	1022	1556.7	754.2	807.4	1286.8	54.2	65.8	381	9	9	9	9	5	9	21.95	3	3	0	0
High	E9PL57	NEDD8-MDP1 readthrough (Fragment) OS=Homo sapiens OX=9606 GN=NEDD8-MDP1 PE=4 SV=1	35.8824	7	24	1	Medium	Medium	Medium	Medium	Medium	Medium	0.059	6.18	1.194	22.4	74.4	19.1	1.3	459.9	22.8	60.1	199.6	51.3	3.6	1233.5	61.3	46.7	140.4	51.3	0.2	79.4	15	1	1	1	1	1	1	59	3	3	0	0
High	F5H423	Uncharacterized protein OS=Homo sapiens OX=9606 PE=3 SV=1	28.0952	6	8	3	High	High	High	High	High	High	0.365	0.548	0.968	85.2	200.5	88	31.1	109.9	85.2	723.9	1704	748.2	264.6	934.4	724.5	562.6	1198.6	748.2	16.9	60.2	177.3	6	6	6	5	6	6	23.73	3	3	0	0
High	P82914	28S ribosomal protein S15, mitochondrial OS=Homo sapiens OX=9606 GN=MRPS15 PE=1 SV=1	34.2412	10	10	10	High	High	High	High	High	High	0.296	0.038	0.192	139.5	185.3	190.3	41.2	7.1	36.6	1354	1798	1847.2	400.2	69	354.9	1052.3	1264.7	1847.2	25.6	4.4	86.9	9	9	9	4	4	9	26.04	3	3	0	0
High	Q8N7G1	Purine nucleoside phosphorylase OS=Homo sapiens OX=9606 PE=2 SV=1	24.9147	7	8	7	High	High	High	High	High	High	1.045	0.603	0.604	120.3	111.6	109.2	125.7	67.3	65.9	1040.2	964.9	944.5	1086.6	581.8	570.2	808.4	678.7	944.5	69.4	37.5	139.5	7	7	7	6	7	7	22.5	3	3	0	0
High	A0A024R8L7	Acyl-coenzyme A oxidase OS=Homo sapiens OX=9606 GN=ACOX1 PE=3 SV=1	11.2121	7	8	7	High	High	High	High	High	High	0.17	0.212	0.338	169.1	150.3	164.3	28.8	31.9	55.6	612.1	543.8	594.7	104.1	115.4	201.2	475.7	382.5	594.7	6.7	7.4	49.2	7	7	7	5	3	7	26.25	3	3	0	0
High	Q12962	Transcription initiation factor TFIID subunit 10 OS=Homo sapiens OX=9606 GN=TAF10 PE=1 SV=1	24.7706	4	5	4	High	High	High	High	High	High	1.004	1.296	1.863	100.4	68.6	84.3	100.8	88.9	157	341	233.2	286.3	342.4	302.1	533.4	265	164	286.3	21.9	19.4	130.5	3	3	3	3	3	3	21.74	3	3	0	0
High	Q14738	Serine/threonine-protein phosphatase 2A 56 kDa regulatory subunit delta isoform OS=Homo sapiens OX=9606 GN=PPP2R5D PE=1 SV=1	12.1262	7	7	6	High	High	High	High	High	High	1.104	0.073	0.412	133.2	111.5	141.7	147	8.1	58.4	687.3	575.6	731.4	758.7	41.8	301.1	534.1	404.8	731.4	48.5	2.7	73.7	7	7	7	4	2	7	22.65	3	3	0	0
High	O60885	Bromodomain-containing protein 4 OS=Homo sapiens OX=9606 GN=BRD4 PE=1 SV=2	8.14978	11	11	7	High	High	High	High	High	High	0.697	0.316	0.844	133.9	112.7	121.7	93.4	35.6	102.7	1319.1	1110.5	1198.6	919.7	351.2	1011.9	1025.1	781.1	1198.6	58.8	22.6	247.7	9	9	9	9	6	9	26.88	3	3	0	0
High	Q96P16	Regulation of nuclear pre-mRNA domain-containing protein 1A OS=Homo sapiens OX=9606 GN=RPRD1A PE=1 SV=1	20.5128	6	7	6	High	High	High	High	High	High	1.704	0.597	0.865	106.7	93.2	87.2	181.8	55.7	75.4	494.9	432.2	404.5	843.1	258.1	349.9	384.6	304	404.5	53.9	16.6	85.6	5	5	5	4	4	5	20.7	3	3	0	0
High	Q4VC31	Coiled-coil domain-containing protein 58 OS=Homo sapiens OX=9606 GN=CCDC58 PE=1 SV=1	38.8889	7	8	7	High	High	High	High	High	High	1.152	0.171	1.145	107.2	119.2	107	123.6	20.4	122.5	1235.7	1373.5	1233.4	1423.6	235.1	1411.9	960.3	966.1	1233.4	91	15.1	345.6	7	7	7	6	6	7	17.52	3	3	0	0
High	D6W507	HCG1990625, isoform CRA_a OS=Homo sapiens OX=9606 GN=hCG_1990625 PE=4 SV=1	41.7808	6	10	1	Medium	Medium	Medium	Not Found	Not Found	Medium	0.01	0.01	2.955	491.2	13.9	24			70.9	206.5	5.8	10.1			29.8	160.5	4.1	10.1			7.3	1	1	1			1	31.08	3	1	0	0
High	Q9BTC0	Death-inducer obliterator 1 OS=Homo sapiens OX=9606 GN=DIDO1 PE=1 SV=5	3.83929	8	8	8	High	High	High	High	High	High	1.549	0.185	1.181	108	82.5	104.1	167.2	15.3	123	358.7	274.1	345.9	555.6	50.7	408.6	278.8	192.8	345.9	35.5	3.3	100	5	5	5	5	3	5	22.01	3	3	0	0
High	P32320	Cytidine deaminase OS=Homo sapiens OX=9606 GN=CDA PE=1 SV=2	47.9452	5	8	5	High	High	High	High	High	High	1.489	0.914	3.345	72.7	87.3	58	108.2	79.8	194	865.3	1039.5	690.3	1288.1	949.9	2308.8	672.5	731.2	690.3	82.3	61.2	565.1	5	5	5	4	5	4	21.43	3	3	0	0
High	A0A024R8C5	Surfeit 5, isoform CRA_a OS=Homo sapiens OX=9606 GN=SURF5 PE=4 SV=1	26.5	5	6	5	High	High	High	High	High	High	0.432	0.266	1.153	127.9	103.9	132.5	55.3	27.6	152.8	261.5	212.3	270.9	113.1	56.4	312.4	203.2	149.3	270.9	7.2	3.6	76.5	4	4	4	3	2	4	21.95	3	3	0	0
High	P63220	40S ribosomal protein S21 OS=Homo sapiens OX=9606 GN=RPS21 PE=1 SV=1	65.0602	8	14	8	High	High	High	High	High	High	0.502	0.176	0.854	113.8	182.5	115.7	57.1	32.1	98.8	1588.4	2547.4	1615.4	796.7	447.8	1378.8	1234.4	1791.8	1615.4	50.9	28.8	337.5	8	8	8	8	7	7	41.56	3	3	0	0
High	P53634	Dipeptidyl peptidase 1 OS=Homo sapiens OX=9606 GN=CTSC PE=1 SV=2	12.095	7	9	7	High	High	High	High	High	High	0.577	1.396	0.454	64.4	164.5	71.8	37.2	229.7	32.6	1226.9	3135.5	1368.2	708.4	4377.9	620.9	953.5	2205.5	1368.2	45.3	281.9	152	7	7	7	5	7	7	30.9	3	3	0	0
High	Q9BWJ5	Splicing factor 3B subunit 5 OS=Homo sapiens OX=9606 GN=SF3B5 PE=1 SV=1	55.814	4	7	4	High	High	High	High	High	High	0.465	0.019	0.306	160.2	160.1	154.7	74.5	3.1	47.4	873.8	873.2	844	406.2	16.8	258.4	679.1	614.2	844	26	1.1	63.3	4	4	4	3	1	4	25.97	3	3	0	0
High	A0A024R1P2	Ras-related C3 botulinum toxin substrate 2 (Rho family, small GTP binding protein Rac2), isoform CRA_a OS=Homo sapiens OX=9606 GN=RAC2 PE=4 SV=1	31.25	8	12	4	High	High	High	High	High	High	0.917	1.181	1.983	92.5	67.4	92.4	84.8	79.6	183.3	2073.9	1511.6	2072.1	1901.2	1785.2	4108.9	1611.7	1063.2	2072.1	121.5	114.9	1005.7	8	8	8	7	8	7	32.27	3	3	0	0
High	Q15293	Reticulocalbin-1 OS=Homo sapiens OX=9606 GN=RCN1 PE=1 SV=1	26.284	7	7	7	High	High	High	High	High	High	0.222	0.082	0.187	182.8	177.5	155.5	40.5	14.6	29.1	1656.3	1609	1408.9	367.3	132.6	263.7	1287.2	1131.7	1408.9	23.5	8.5	64.5	7	7	7	4	1	6	18.07	3	3	0	0
High	Q9BPW9	Dehydrogenase/reductase SDR family member 9 OS=Homo sapiens OX=9606 GN=DHRS9 PE=1 SV=1	22.2571	8	10	8	High	High	High	High	High	High	0.24	0.066	0.419	163.4	159.1	160.6	39.2	10.5	67.2	1129.3	1099.8	1109.7	271	72.6	464.6	877.6	773.6	1109.7	17.3	4.7	113.7	8	8	8	5	3	8	19.17	3	3	0	0
High	A0A0S2Z537	E3 ubiquitin protein ligase (Fragment) OS=Homo sapiens OX=9606 GN=RNF40 PE=2 SV=1	9.89011	9	9	7	High	High	High	High	High	High	1.381	0.448	1.929	88.9	91.6	87.3	122.9	41	168.3	1205.7	1241.4	1182.8	1665.6	556.2	2281.5	937	873.2	1182.8	106.4	35.8	558.4	8	8	8	6	6	8	23.09	3	3	0	0
High	Q13541	Eukaryotic translation initiation factor 4E-binding protein 1 OS=Homo sapiens OX=9606 GN=EIF4EBP1 PE=1 SV=3	79.661	7	12	7	High	High	High	High	High	High	0.625	0.492	0.561	102.2	183	103	63.9	90.1	57.8	211.3	378.1	212.9	132.2	186.2	119.4	164.2	266	212.9	8.4	12	29.2	4	4	4	2	2	4	49.92	3	3	0	0
High	A0A024R8Q1	Glucosidase, alpha acid (Pompe disease, glycogen storage disease type II), isoform CRA_a OS=Homo sapiens OX=9606 GN=GAA PE=3 SV=1	6.30252	5	7	5	High	High	High	High	High	High	1.806	0.936	4.935	47	56.7	60.4	84.8	53.1	298	464.3	560.4	596.5	838.3	524.7	2943.9	360.8	394.2	596.5	53.6	33.8	720.5	5	5	5	5	4	5	25.22	3	3	0	0
High	Q9NP66	High mobility group protein 20A OS=Homo sapiens OX=9606 GN=HMG20A PE=1 SV=1	22.1902	6	6	6	High	High	High	High	High	High	0.51	0.31	0.781	154.3	92.3	138.2	78.7	28.6	108	983.2	588	880.4	501.3	182.4	687.9	764.1	413.6	880.4	32	11.7	168.4	6	6	6	6	5	6	21.84	3	3	0	0
High	P11441	Ubiquitin-like protein 4A OS=Homo sapiens OX=9606 GN=UBL4A PE=1 SV=1	49.6815	8	10	8	High	High	High	High	High	High	0.425	0.227	1.171	131.1	115.3	125.2	55.7	26.1	146.6	1120.9	986.1	1070.6	476.7	223.4	1254	871.1	693.6	1070.6	30.5	14.4	306.9	5	5	5	4	4	5	28.21	3	3	0	0
High	B3KP90	cDNA FLJ31447 fis, clone NT2NE2000913, highly similar to Protein phosphatase 2C isoform beta OS=Homo sapiens OX=9606 PE=2 SV=1	16.4927	8	10	6	High	High	High	High	High	High	1.23	0.472	1.996	62.6	113	98.1	77	53.3	195.9	380.9	687.1	596.7	468.4	324.2	1190.8	296	483.3	596.7	29.9	20.9	291.5	6	6	6	6	4	6	25.22	3	3	0	0
High	Q15555	Microtubule-associated protein RP/EB family member 2 OS=Homo sapiens OX=9606 GN=MAPRE2 PE=1 SV=1	25.3823	9	11	8	High	High	High	High	High	High	0.151	0.054	0.596	161.5	102.5	191.8	24.3	5.5	114.4	2037.4	1292.9	2419.8	307.1	69.4	1443.3	1583.4	909.4	2419.8	19.6	4.5	353.3	8	8	8	5	4	8	31.32	3	3	0	0
High	A0A087WT44	Heme oxygenase 2 OS=Homo sapiens OX=9606 GN=HMOX2 PE=1 SV=1	21.8919	7	8	7	High	High	High	High	High	High	1.581	0.392	0.719	94.3	98.3	127.7	149.2	38.6	91.9	527.1	549.2	713.7	833.3	215.4	513.4	409.6	386.3	713.7	53.2	13.9	125.7	6	6	6	6	6	6	24.63	3	3	0	0
High	E5RIM7	Copper transport protein ATOX1 OS=Homo sapiens OX=9606 GN=ATOX1 PE=1 SV=1	71.2329	5	9	5	High	High	High	High	High	High	0.463	0.88	0.363	113.1	166.9	88.5	52.4	146.9	32.2	1513.6	2232.8	1184.8	701.4	1965.7	430.4	1176.3	1570.5	1184.8	44.8	126.6	105.3	6	6	6	5	5	5	30.72	3	3	0	0
High	A8K761	NADH dehydrogenase (Ubiquinone) 1 beta subcomplex, 10, 22kDa, isoform CRA_b OS=Homo sapiens OX=9606 GN=NDUFB10 PE=2 SV=1	33.1395	6	7	6	High	High	High	High	High	High	0.524	0.01	0.191	136.6	125.6	223.6	71.5		42.7	436.5	401.1	714.2	228.5		136.5	339.2	282.2	714.2	14.6		33.4	4	4	4	1		3	23.08	3	2	0	0
High	D3DUP1	WNK lysine deficient protein kinase 1, isoform CRA_b OS=Homo sapiens OX=9606 GN=WNK1 PE=4 SV=1	4.11419	12	12	12	High	High	High	High	High	High	0.758	0.62	1.703	114.7	71.5	104.5	86.9	44.3	178	1325.2	826.6	1208	1004.5	512.5	2057.7	1029.9	581.5	1208	64.2	33	503.6	12	12	12	12	9	11	27.53	3	3	0	0
High	P30085	UMP-CMP kinase OS=Homo sapiens OX=9606 GN=CMPK1 PE=1 SV=3	31.1224	5	7	5	High	High	High	High	High	High	0.212	0.189	0.448	148.8	133.4	180.3	31.5	25.3	80.8	1532.3	1373.4	1856.3	324.3	260.2	832.2	1190.8	966	1856.3	20.7	16.8	203.7	5	5	5	4	5	5	23.83	3	3	0	0
High	B5BUB1	RuvB-like helicase (Fragment) OS=Homo sapiens OX=9606 GN=RUVBL1 PE=2 SV=1	12.0614	5	7	5	High	High	High	High	High	High	0.23	0.072	0.284	164.3	158.4	177.7	37.9	11.4	50.4	903.2	870.9	976.8	208.2	62.6	277.3	701.9	612.6	976.8	13.3	4	67.9	4	4	4	4	3	4	19.38	3	3	0	0
High	P14854	Cytochrome c oxidase subunit 6B1 OS=Homo sapiens OX=9606 GN=COX6B1 PE=1 SV=2	54.6512	6	13	6	High	High	High	High	High	High	0.703	0.553	2.196	99.5	102.3	85	69.9	56.6	186.7	1287.5	1324.1	1100.5	904.6	732.1	2416.5	1000.6	931.3	1100.5	57.8	47.1	591.5	6	6	6	6	6	6	33.84	3	3	0	0
High	Q92930	Ras-related protein Rab-8B OS=Homo sapiens OX=9606 GN=RAB8B PE=1 SV=2	28.5024	6	9	1	High	High	High	High	High	High	0.575	0.58	1.328	98.8	64.1	147.4	56.8	37.2	195.7	111.8	72.6	166.8	64.4	42.1	221.5	86.9	51.1	166.8	4.1	2.7	54.2	1	1	1	1	1	1	26.95	3	3	0	0
High	P17174	Aspartate aminotransferase, cytoplasmic OS=Homo sapiens OX=9606 GN=GOT1 PE=1 SV=3	18.6441	7	7	7	High	High	High	High	High	High	1	0.063	0.298	125.2	155.9	141.6	125.2	9.8	42.3	477.3	594.3	539.8	477.1	37.5	161.1	370.9	418	539.8	30.5	2.4	39.4	6	6	6	4	2	5	21.96	3	3	0	0
High	A0A0S2Z462	ArfGAP with FG repeats 1 isoform 2 (Fragment) OS=Homo sapiens OX=9606 GN=AGFG1 PE=2 SV=1	13.1229	7	9	7	High	High	High	High	High	High	3.963	0.941	7.603	39.6	31.6	39.8	157	29.7	302.4	210.8	168	211.6	835.3	158	1609	163.8	118.1	211.6	53.4	10.2	393.8	5	5	5	5	4	5	27.33	3	3	0	0
High	Q6UXH1	Protein disulfide isomerase CRELD2 OS=Homo sapiens OX=9606 GN=CRELD2 PE=1 SV=1	12.1813	6	8	6	High	High	High	High	High	High	0.195	0.283	0.257	180.7	160	142.3	35.3	45.2	36.5	1212	1072.8	954	236.6	303.1	245	941.9	754.6	954	15.1	19.5	60	7	7	7	6	6	6	25.5	3	3	0	0
High	Q5H9N4	Uncharacterized protein DKFZp686L20222 OS=Homo sapiens OX=9606 GN=DKFZp686L20222 PE=3 SV=1	24.4224	7	7	5	High	High	High	High	High	High	0.647	0.024	0.692	127	73.6	186.4	82.2	1.8	129	521.9	302.5	765.9	337.9	7.4	530.2	405.6	212.8	765.9	21.6	0.5	129.8	4	4	4	2	1	4	21.09	3	3	0	0
High	B2RBX8	cDNA, FLJ95758, highly similar to Homo sapiens GCIP-interacting protein p29 (P29), mRNA OS=Homo sapiens OX=9606 PE=2 SV=1	32.0988	7	7	7	High	High	High	High	High	High	1.052	0.185	1.524	92.5	84.5	122.8	97.3	15.7	187.2	638.1	583.1	847.5	671.1	108.1	1291.8	495.9	410.2	847.5	42.9	7	316.2	7	7	7	6	4	7	14.88	3	3	0	0
High	Q02750	Dual specificity mitogen-activated protein kinase kinase 1 OS=Homo sapiens OX=9606 GN=MAP2K1 PE=1 SV=2	14.7583	7	8	3	High	High	High	High	High	High	0.514	0.158	0.23	129.8	168.2	169.8	66.7	26.5	39	227.1	294.4	297.2	116.7	46.4	68.2	176.5	207.1	297.2	7.5	3	16.7	2	2	2	2	1	2	17.37	3	3	0	0
High	Q9HD33	39S ribosomal protein L47, mitochondrial OS=Homo sapiens OX=9606 GN=MRPL47 PE=1 SV=2	24.4	6	7	6	High	High	High	High	High	High	0.303	0.01	0.163	179	122	210.6	54.2		34.3	475.5	324	559.5	143.9		91.1	369.5	227.9	559.5	9.2		22.3	4	4	4	4		3	17.15	3	2	0	0
High	U4PSC4	Mediator of RNA polymerase II transcription subunit 4 (Fragment) OS=Homo sapiens OX=9606 GN=MED4 PE=2 SV=1	22.0497	6	6	6	High	High	High	High	High	High	2.375	0.477	1.08	90.4	79.3	85.6	214.6	37.8	92.4	625.2	548.5	592.1	1484.7	261.5	639.5	485.9	385.8	592.1	94.9	16.8	156.5	5	5	5	4	4	5	18.53	3	3	0	0
High	B3KRW4	cDNA FLJ34980 fis, clone OCBBF2000522, highly similar to Rab GTPase-binding effector protein 2 OS=Homo sapiens OX=9606 PE=2 SV=1	12.6538	7	8	7	High	High	High	High	High	High	0.223	0.238	0.436	151.4	157.1	153.3	33.8	37.5	66.9	725.1	752.1	734.2	161.9	179.4	320.1	563.5	529	734.2	10.3	11.5	78.3	6	6	6	5	4	6	25.07	3	3	0	0
High	Q9Y277	Voltage-dependent anion-selective channel protein 3 OS=Homo sapiens OX=9606 GN=VDAC3 PE=1 SV=1	18.0212	6	12	5	High	High	High	High	High	High	0.464	0.392	0.658	116.8	167.3	118.2	54.3	65.6	77.8	562.2	805.2	569	261.1	315.5	374.4	436.9	566.4	569	16.7	20.3	91.6	5	5	5	5	4	5	32.53	3	3	0	0
High	P15924	Desmoplakin OS=Homo sapiens OX=9606 GN=DSP PE=1 SV=3	3.69209	12	12	12	High	High	High	High	High	High	4.096	7.426	4.383	31.9	32.4	30.5	130.7	240.5	133.9	605.4	614.3	579.4	2479.6	4561.9	2539.7	470.5	432.1	579.4	158.4	293.7	621.6	12	12	12	12	12	12	29.65	3	3	0	0
High	Q8TCD1	UPF0729 protein C18orf32 OS=Homo sapiens OX=9606 GN=C18orf32 PE=3 SV=1	40.7895	6	6	6	High	High	High	High	High	High	1.899	1.152	1.001	85.1	82.8	87.5	161.6	95.4	87.6	498	484.4	511.6	945.6	558.2	512.2	387	340.7	511.6	60.4	35.9	125.4	5	5	5	5	5	5	16.8	3	3	0	0
High	Q8NFH8	RalBP1-associated Eps domain-containing protein 2 OS=Homo sapiens OX=9606 GN=REPS2 PE=1 SV=2	12.8788	8	8	7	High	High	High	High	High	High	3.735	2.102	8.595	40.3	29.5	33.1	150.6	61.9	284.6	192.9	140.9	158.4	720.5	296.1	1361.3	149.9	99.1	158.4	46	19.1	333.2	5	5	5	5	5	5	26.4	3	3	0	0
High	Q9UKD2	mRNA turnover protein 4 homolog OS=Homo sapiens OX=9606 GN=MRTO4 PE=1 SV=2	32.2176	9	10	9	High	High	High	High	High	High	0.496	0.02	0.87	145.6	117.8	140.1	72.2	2.4	121.9	1421.1	1150.1	1367.9	705	23.1	1189.8	1104.4	809	1367.9	45.1	1.5	291.2	6	6	6	5	2	6	24.28	3	3	0	0
High	P13498	Cytochrome b-245 light chain OS=Homo sapiens OX=9606 GN=CYBA PE=1 SV=3	34.8718	5	13	5	High	High	High	High	High	High	0.842	0.161	1.189	82.7	115.6	143.2	69.6	18.6	170.3	879.5	1230	1523.8	740.6	197.7	1811.9	683.5	865.1	1523.8	47.3	12.7	443.5	5	5	5	5	4	5	31.29	3	3	0	0
High	Q96DB5	Regulator of microtubule dynamics protein 1 OS=Homo sapiens OX=9606 GN=RMDN1 PE=1 SV=1	23.8854	8	9	8	High	High	High	High	High	High	0.822	0.095	0.432	136.5	133.1	143.5	112.2	12.7	62	1545.9	1507.6	1625.8	1271.2	143.3	702.5	1201.4	1060.5	1625.8	81.2	9.2	171.9	5	5	5	4	2	5	20.99	3	3	0	0
High	O75489	NADH dehydrogenase [ubiquinone] iron-sulfur protein 3, mitochondrial OS=Homo sapiens OX=9606 GN=NDUFS3 PE=1 SV=1	28.0303	8	10	8	High	High	High	High	High	High	0.263	0.01	0.473	193.5	110.6	165.6	50.9	1	78.4	1903.1	1087.8	1628.5	500.8	9.4	771	1479	765.1	1628.5	32	0.6	188.7	8	8	8	7	1	8	18.82	3	3	0	0
High	A8K9U0	cDNA FLJ78260, highly similar to Homo sapiens RNA binding motif protein 4, mRNA OS=Homo sapiens OX=9606 PE=2 SV=1	18.6813	6	8	6	High	High	High	High	High	High	0.166	0.134	0.248	189.8	144.6	172.2	31.4	19.3	42.6	569.1	433.6	516.2	94.2	57.9	127.8	442.3	305	516.2	6	3.7	31.3	3	3	3	3	2	3	24.88	3	3	0	0
High	A0A024R7G8	RAD23 homolog A (S. cerevisiae), isoform CRA_a OS=Homo sapiens OX=9606 GN=RAD23A PE=4 SV=1	18.7328	7	10	4	High	High	High	High	Medium	Medium	0.157	0.03	0.251	165.6	193	167.5	26	5.8	42.1	581	677	587.6	91.2	20.5	147.8	451.5	476.2	587.6	5.8	1.3	36.2	3	3	3	2	1	2	28.04	3	3	0	0
High	M0R0K5	Adhesion G protein-coupled receptor E2 OS=Homo sapiens OX=9606 GN=ADGRE2 PE=1 SV=1	7.58123	4	6	2	High	High	High	High	High	High	0.43	0.467	0.653	173.9	168	63.4	74.8	78.4	41.4	872.3	842.3	318.2	375.1	393.2	207.8	677.9	592.5	318.2	24	25.3	50.9	2	2	2	2	2	2	21.74	3	3	0	0
High	H0Y4R2	NADPH--cytochrome P450 reductase (Fragment) OS=Homo sapiens OX=9606 GN=POR PE=1 SV=1	7.72414	6	7	6	High	High	High	High	High	High	0.768	0.075	0.741	105.2	176.6	128.8	80.8	13.3	95.5	369.2	619.9	452.1	283.5	46.6	335.1	286.9	436.1	452.1	18.1	3	82	6	6	6	5	2	6	12.75	3	3	0	0
High	A0A384N6H6	Epididymis secretory sperm binding protein OS=Homo sapiens OX=9606 PE=2 SV=1	29.3801	7	7	7	High	High	High	High	High	High	0.52	0.104	0.588	116.2	131.2	175.4	60.4	13.7	103.1	697.4	787.3	1052.4	362.6	81.9	618.5	542	553.8	1052.4	23.2	5.3	151.4	5	5	5	5	3	5	27.55	3	3	0	0
High	B2RAY1	cDNA, FLJ95184, highly similar to Homo sapiens signal transducing adaptor molecule (SH3 domain and ITAM motif) 1 (STAM), mRNA OS=Homo sapiens OX=9606 PE=2 SV=1	13.7037	7	9	6	High	High	High	High	High	High	0.16	0.133	0.999	131.6	139.1	145	21	18.5	144.8	1198.1	1266.8	1319.8	191.6	168.1	1318.6	931.1	891	1319.8	12.2	10.8	322.7	6	6	6	4	6	6	28.96	3	3	0	0
High	P62244	40S ribosomal protein S15a OS=Homo sapiens OX=9606 GN=RPS15A PE=1 SV=2	49.2308	8	12	3	High	High	High	High	High	High	2.434	0.411	0.857	97.8	94.4	70.5	238.1	38.8	60.4	431.6	416.3	310.8	1050.5	171.3	266.3	335.4	292.8	310.8	67.1	11	65.2	3	3	3	3	3	3	31.4	3	3	0	0
High	P34897	Serine hydroxymethyltransferase, mitochondrial OS=Homo sapiens OX=9606 GN=SHMT2 PE=1 SV=3	11.7063	4	6	4	High	High	High	High	Not Found	High	0.237	0.01	0.147	185.7	168.7	175.8	44.1		25.8	191.5	173.9	181.2	45.5		26.6	148.8	122.3	181.2	2.9		6.5	2	2	2	2		2	22.77	3	2	0	0
High	Q6IB11	PGRMC1 protein OS=Homo sapiens OX=9606 GN=PGRMC1 PE=1 SV=1	29.7436	6	8	5	High	High	High	High	High	High	0.254	0.167	0.985	145.1	104.9	148.9	36.9	17.5	146.7	988.1	714.7	1013.8	251.5	119.2	998.8	767.9	502.7	1013.8	16.1	7.7	244.5	5	5	5	4	5	5	23.24	3	3	0	0
High	E9PNP3	Mth938 domain-containing protein OS=Homo sapiens OX=9606 GN=AAMDC PE=1 SV=1	51.0638	8	9	8	High	High	High	High	High	High	0.745	1.411	0.794	98	99	106	73	139.8	84.2	1019.5	1029.9	1103	759.6	1453.7	875.5	792.3	724.4	1103	48.5	93.6	214.3	8	8	8	8	7	8	20.58	3	3	0	0
High	O95295	SNARE-associated protein Snapin OS=Homo sapiens OX=9606 GN=SNAPIN PE=1 SV=1	33.0882	4	7	4	High	High	High	High	High	High	0.492	0.555	1.738	124.2	96.3	96.7	61.1	53.5	168.2	1093.2	847.6	851.6	538	470.8	1480.2	849.6	596.2	851.6	34.4	30.3	362.3	4	4	4	4	4	4	23.79	3	3	0	0
High	A0A2R8Y6I8	Alpha-enolase (Fragment) OS=Homo sapiens OX=9606 GN=ENO1 PE=1 SV=1	90.9091	8	14	2	High	High	High	High	High	High	0.642	0.154	0.95	111.7	52.8	182.4	71.7	8.1	173.3	327.1	154.5	534.1	210.1	23.8	507.4	254.2	108.7	534.1	13.4	1.5	124.2	2	2	2	2	1	2	33.77	3	3	0	0
High	P20248	Cyclin-A2 OS=Homo sapiens OX=9606 GN=CCNA2 PE=1 SV=2	14.8148	5	6	5	High	High	High	High	High	High	1.659	0.256	0.87	101	109.7	103.7	167.5	28	90.2	470.3	510.7	482.9	780	130.6	420.1	365.5	359.2	482.9	49.8	8.4	102.8	4	4	4	4	1	4	21.02	3	3	0	0
High	D6RBW1	Eukaryotic translation initiation factor 4E OS=Homo sapiens OX=9606 GN=EIF4E PE=1 SV=1	31.4286	8	8	8	High	High	High	High	High	High	0.176	0.062	0.447	129.7	260.2	118.3	22.9	16	52.8	927.9	1861	846.3	163.6	114.8	377.9	721.1	1309	846.3	10.5	7.4	92.5	8	8	8	6	3	7	21.14	3	3	0	0
High	F8VXU5	Vacuolar protein sorting-associated protein 29 OS=Homo sapiens OX=9606 GN=VPS29 PE=1 SV=1	29.9065	8	9	8	High	High	High	High	High	High	0.449	0.39	0.763	127	155.2	113.6	57	60.6	86.6	1475.1	1803.5	1320.1	662.1	703.7	1006.8	1146.4	1268.6	1320.1	42.3	45.3	246.4	8	8	8	7	8	8	20.48	3	3	0	0
High	Q9BUR5	MICOS complex subunit MIC26 OS=Homo sapiens OX=9606 GN=APOO PE=1 SV=1	26.7677	5	6	5	High	High	High	High	High	High	0.23	0.173	0.485	161.6	162	142.2	37.2	28	69	941.9	944.1	829	216.7	163.4	402.2	732	664.1	829	13.8	10.5	98.5	5	5	5	4	2	5	17.69	3	3	0	0
High	Q5JSK9	High mobility group nucleosome-binding domain-containing protein 5 (Fragment) OS=Homo sapiens OX=9606 GN=HMGN5 PE=1 SV=1	30.8458	7	7	1	High	High	High	High	High	High	1.355	3.391	1.246	68.6	58	81.9	93	196.5	102	159.8	135	190.7	216.5	457.7	237.6	124.2	94.9	190.7	13.8	29.5	58.1	1	1	1	1	1	1	21.72	3	3	0	0
High	Q8NEZ2	Vacuolar protein sorting-associated protein 37A OS=Homo sapiens OX=9606 GN=VPS37A PE=1 SV=1	14.3577	5	6	5	High	High	High	High	High	High	0.631	0.175	0.301	154.5	107.2	170.7	97.4	18.7	51.5	1137.2	789.1	1256.6	717.3	137.8	378.8	883.8	555.1	1256.6	45.8	8.9	92.7	5	5	5	5	2	5	20.13	3	3	0	0
High	Q9P1F3	Costars family protein ABRACL OS=Homo sapiens OX=9606 GN=ABRACL PE=1 SV=1	46.9136	4	9	4	High	High	High	High	High	High	0.655	1.216	0.228	95.8	130	124.7	62.8	158.1	28.5	1298.3	1761.8	1690	850.7	2142.3	385.4	1009	1239.2	1690	54.4	137.9	94.3	4	4	4	3	4	4	25.01	3	3	0	0
High	Q16698	2,4-dienoyl-CoA reductase, mitochondrial OS=Homo sapiens OX=9606 GN=DECR1 PE=1 SV=1	22.0896	8	9	8	High	High	High	High	High	High	0.158	0.115	0.401	186.4	167.8	140.6	29.5	19.2	56.4	1768.8	1592.2	1334.2	279.9	182.6	534.7	1374.6	1120	1334.2	17.9	11.8	130.9	8	8	8	5	4	8	24.7	3	3	0	0
High	G3V2B9	Alpha-1-antitrypsin (Fragment) OS=Homo sapiens OX=9606 GN=SERPINA1 PE=1 SV=1	48.5714	8	9	1	High	High	High	High	High	High	0.691	0.136	3.204	49.1	242	57.6	33.9	33	184.5	141.9	699.9	166.5	98.1	95.5	533.6	110.3	492.3	166.5	6.3	6.1	130.6	1	1	1	1	1	1	21.61	3	3	0	0
High	Q53EN2	MURR1 variant (Fragment) OS=Homo sapiens OX=9606 PE=2 SV=1	32.6316	4	7	4	High	High	High	High	High	High	0.48	0.117	0.408	154.5	121.9	166.9	74.2	14.3	68.2	797.1	628.7	861.2	382.9	73.7	351.6	619.5	442.2	861.2	24.5	4.7	86.1	5	5	5	5	3	4	25.04	3	3	0	0
High	A0A0J9YWL0	Beta/gamma crystallin domain-containing protein 1 OS=Homo sapiens OX=9606 GN=CRYBG1 PE=1 SV=1	3.5664	6	7	6	High	High	High	High	High	High	1.888	1.674	3.246	64.8	35.1	75.1	122.3	58.8	243.9	533.1	289	618.2	1006.7	483.8	2006.8	414.3	203.3	618.2	64.3	31.2	491.2	5	5	5	5	5	5	19.06	3	3	0	0
High	A0A1W2PRS1	Lysosome membrane protein 2 (Fragment) OS=Homo sapiens OX=9606 GN=SCARB2 PE=1 SV=1	12.7168	7	8	7	High	High	High	High	High	High	0.51	0.275	0.462	157.5	132.9	131.8	80.4	36.6	60.9	1794	1513.7	1501.7	915.6	416.5	693.6	1394.2	1064.7	1501.7	58.5	26.8	169.8	6	6	6	6	5	6	23.09	3	3	0	0
High	P48556	26S proteasome non-ATPase regulatory subunit 8 OS=Homo sapiens OX=9606 GN=PSMD8 PE=1 SV=2	22.2857	11	11	11	High	High	High	High	High	High	1.949	0.362	1.41	84	96.4	91.7	163.8	34.9	129.2	1018.2	1168.3	1110.8	1984.5	422.9	1566.1	791.3	821.8	1110.8	126.8	27.2	383.3	9	9	9	6	4	9	27.06	3	3	0	0
High	P20160	Azurocidin OS=Homo sapiens OX=9606 GN=AZU1 PE=1 SV=3	22.3108	5	16	5	High	High	High	High	High	High	3.325	4.685	3.552	51.1	32	43.3	169.8	150.1	153.7	961.8	603.5	814.8	3197.9	2827.4	2893.7	747.5	424.5	814.8	204.3	182	708.2	5	5	5	5	4	5	49.91	3	3	0	0
High	Q4LE60	TNPO2 variant protein (Fragment) OS=Homo sapiens OX=9606 GN=TNPO2 variant protein PE=2 SV=1	7.51665	9	12	2	High	High	High	High	High	High	0.209	0.01	0.438	148.7	134	199.1	31.1		87.2	85.7	77.2	114.7	17.9		50.3	66.6	54.3	114.7	1.1		12.3	1	1	1	1		1	28.54	3	2	0	0
High	Q96ST2	Protein IWS1 homolog OS=Homo sapiens OX=9606 GN=IWS1 PE=1 SV=2	12.4542	12	12	11	High	High	High	High	High	High	0.9	0.179	0.771	143.8	117.2	106.5	129.4	20.9	82.2	1355.6	1105.4	1004.3	1220.2	197.5	774.8	1053.5	777.5	1004.3	78	12.7	189.6	11	11	11	7	5	11	25.72	3	3	0	0
High	C9JEJ2	Choline-phosphate cytidylyltransferase A OS=Homo sapiens OX=9606 GN=PCYT1A PE=1 SV=1	19.2105	7	9	7	High	High	High	High	High	High	0.183	0.028	0.376	153.4	178.3	170.9	28.1	4.9	64.3	1141.2	1326.2	1271.8	209.3	36.7	478.6	886.9	932.8	1271.8	13.4	2.4	117.1	7	7	7	4	2	7	26.92	3	3	0	0
High	P47813	Eukaryotic translation initiation factor 1A, X-chromosomal OS=Homo sapiens OX=9606 GN=EIF1AX PE=1 SV=2	38.8889	8	10	8	High	High	High	High	High	High	0.281	0.18	0.475	132.7	239.7	99.8	37.2	43.2	47.4	1187.5	2146	893	333.3	387	424.5	922.9	1509.5	893	21.3	24.9	103.9	6	6	6	5	4	6	24.5	3	3	0	0
High	P29590	Protein PML OS=Homo sapiens OX=9606 GN=PML PE=1 SV=3	8.61678	7	7	7	High	High	High	High	High	High	0.121	0.188	0.29	145.7	192.2	161.4	17.7	36.2	46.8	304.2	401.2	337	36.9	75.6	97.7	236.4	282.2	337	2.4	4.9	23.9	5	5	5	2	3	4	20	3	3	0	0
High	A0A024RDR0	High-mobility group box 1, isoform CRA_a OS=Homo sapiens OX=9606 GN=HMGB1 PE=4 SV=1	35.3488	9	9	6	High	High	High	High	High	High	10.684	15.14	8.767	27.5	9.4	12.9	294	143	113.1	934.7	320.9	438.3	9986.3	4858.5	3842.4	726.4	225.7	438.3	638.1	312.8	940.4	7	7	7	7	7	7	22.15	3	3	0	0
High	A0A384MQW4	Epididymis secretory sperm binding protein OS=Homo sapiens OX=9606 PE=2 SV=1	17.6596	9	13	9	High	High	High	High	High	High	2.247	0.875	1.303	77	85.5	82.3	173.1	74.8	107.3	1014.2	1125.2	1083.5	2279.2	984.7	1412.1	788.2	791.5	1083.5	145.6	63.4	345.6	9	9	9	9	8	8	30.15	3	3	0	0
High	A0A140VJQ4	Testicular tissue protein Li 130 OS=Homo sapiens OX=9606 PE=2 SV=1	16.1731	7	8	7	High	High	High	High	High	High	0.756	0.58	0.646	161.3	43.4	150.9	121.9	25.2	97.4	1361.6	366.5	1273.8	1029.2	212.7	822.6	1058.2	257.8	1273.8	65.8	13.7	201.3	7	7	7	5	3	6	26.59	3	3	0	0
High	G5E9T8	Golgi SNAP receptor complex member 1 (Fragment) OS=Homo sapiens OX=9606 GN=GOSR1 PE=1 SV=2	34.5098	9	10	9	High	High	High	High	High	High	0.055	0.025	0.21	174.8	199.1	174.9	9.5	5	36.7	1408.9	1604.4	1409.2	76.8	40.4	296	1094.9	1128.5	1409.2	4.9	2.6	72.4	8	8	8	2	2	8	27.88	3	3	0	0
High	O60268	Uncharacterized protein KIAA0513 OS=Homo sapiens OX=9606 GN=KIAA0513 PE=1 SV=1	15.5718	7	7	7	High	High	High	High	High	High	0.922	0.397	1.342	118.6	105.5	96	109.4	41.9	128.8	541.1	481.3	437.9	499	191.1	587.6	420.5	338.5	437.9	31.9	12.3	143.8	6	6	6	6	5	6	15.04	3	3	0	0
High	Q03405	Urokinase plasminogen activator surface receptor OS=Homo sapiens OX=9606 GN=PLAUR PE=1 SV=1	19.403	4	5	4	High	High	High	High	High	High	0.507	1.412	0.893	115.3	106.6	89.4	58.5	150.5	79.8	526.7	486.8	408.3	267	687.5	364.4	409.3	342.4	408.3	17.1	44.3	89.2	4	4	4	3	4	4	18.84	3	3	0	0
High	Q9BYN8	28S ribosomal protein S26, mitochondrial OS=Homo sapiens OX=9606 GN=MRPS26 PE=1 SV=1	28.2927	8	8	8	High	High	High	High	High	High	0.862	0.084	0.241	123.3	142.3	174.2	106.3	11.9	42	1056.2	1218.5	1491.7	909.9	101.9	359.4	820.8	857.1	1491.7	58.1	6.6	88	7	7	7	5	3	7	23.84	3	3	0	0
High	B4E2S7	cDNA FLJ58780, highly similar to Homo sapiens lysosomal-associated membrane protein 2 (LAMP2), transcript variant LAMP2B, mRNA OS=Homo sapiens OX=9606 PE=2 SV=1	15.427	7	12	7	High	High	High	High	High	High	0.577	1.034	0.403	92.5	157.8	95	53.3	163.2	38.2	859.3	1465.6	882	495.5	1515.8	355.2	667.8	1030.9	882	31.7	97.6	86.9	7	7	7	6	5	7	27.8	3	3	0	0
High	A8K7F6	cDNA FLJ78244, highly similar to Homo sapiens eukaryotic translation initiation factor 4A, isoform 1 (EIF4A1), mRNA OS=Homo sapiens OX=9606 PE=2 SV=1	16.9951	7	9	7	High	High	High	High	High	High	0.361	0.335	0.356	127	179.6	138.1	45.8	60.2	49.2	788.4	1115.1	857.7	284.4	374	305.6	612.7	784.4	857.7	18.2	24.1	74.8	7	7	7	6	3	6	26.63	3	3	0	0
High	Q6FI81	Anamorsin OS=Homo sapiens OX=9606 GN=CIAPIN1 PE=1 SV=2	23.3974	7	8	7	High	High	High	High	High	High	0.309	0.698	0.565	153.4	92.2	154.9	47.4	64.4	87.5	1015.4	610.3	1025.1	314	426.3	579.3	789.1	429.3	1025.1	20.1	27.4	141.8	6	6	6	5	4	6	21.05	3	3	0	0
High	P02750	Leucine-rich alpha-2-glycoprotein OS=Homo sapiens OX=9606 GN=LRG1 PE=1 SV=2	19.5965	7	7	7	High	High	High	High	High	High	1.868	1.223	3.758	69.2	22.5	73.9	129.2	27.5	277.8	654.6	212.5	699.4	1222.6	259.8	2628.3	508.7	149.5	699.4	78.1	16.7	643.3	6	6	6	6	5	6	18.39	3	3	0	0
High	P13010	X-ray repair cross-complementing protein 5 OS=Homo sapiens OX=9606 GN=XRCC5 PE=1 SV=3	10.6557	7	7	7	High	High	High	High	High	High	0.711	0.234	0.811	122.4	146.1	116.2	87	34.2	94.2	462.1	551.7	438.7	328.6	129	355.6	359.1	388.1	438.7	21	8.3	87	6	6	6	4	4	6	21.75	3	3	0	0
High	O75964	ATP synthase subunit g, mitochondrial OS=Homo sapiens OX=9606 GN=ATP5MG PE=1 SV=3	60.1942	7	12	6	High	High	High	High	High	High	0.78	0.407	0.524	142.6	121.8	114.7	111.2	49.6	60.1	2026.2	1731.1	1630.7	1580.3	705.1	853.7	1574.7	1217.6	1630.7	101	45.4	209	7	7	7	6	6	7	28.9	3	3	0	0
High	Q0VD83	Apolipoprotein B receptor OS=Homo sapiens OX=9606 GN=APOBR PE=1 SV=3	6.28988	5	6	5	High	High	High	High	High	High	1.858	1.96	2.749	83	55.2	53.2	154.2	108.1	146.4	395.5	263	253.8	735	515.4	697.8	307.4	185	253.8	47	33.2	170.8	4	4	4	4	3	4	19.15	3	3	0	0
High	Q5U0I6	H.sapiens ras-related Hrab1A protein OS=Homo sapiens OX=9606 GN=RAB1A PE=2 SV=1	35.6098	7	10	3	High	High	High	High	High	High	0.538	0.658	1.396	94.4	146.2	88.6	50.8	96.2	123.8	241.4	373.7	226.5	129.8	245.9	316.3	187.6	262.8	226.5	8.3	15.8	77.4	2	2	2	2	2	2	25.43	3	3	0	0
High	P59998	Actin-related protein 2/3 complex subunit 4 OS=Homo sapiens OX=9606 GN=ARPC4 PE=1 SV=3	33.3333	7	14	7	High	High	High	High	High	High	0.464	0.076	0.278	142.5	163.1	169	66.1	12.4	46.9	2135.8	2444.4	2532.6	990.7	185.8	702.9	1659.8	1719.4	2532.6	63.3	12	172	7	7	7	5	5	7	37.04	3	3	0	0
High	Q12846	Syntaxin-4 OS=Homo sapiens OX=9606 GN=STX4 PE=1 SV=2	26.5993	8	8	8	High	High	High	High	High	High	0.533	0.528	0.51	109.1	178.6	105.8	58.2	94.4	54	1001.6	1639.7	971.8	534.2	866.6	495.4	778.4	1153.4	971.8	34.1	55.8	121.3	7	7	7	5	5	7	25.33	3	3	0	0
High	L0R6Q1	SLC35A4 upstream open reading frame protein OS=Homo sapiens OX=9606 GN=SLC35A4 PE=3 SV=1	57.2816	5	7	5	High	High	High	High	High	High	0.288	0.297	0.37	149	111.6	192.2	43	33.1	71.1	1374.9	1029.5	1773.6	396.6	305.3	656	1068.5	724.2	1773.6	25.3	19.7	160.6	4	4	4	3	4	4	27.09	3	3	0	0
High	I1SRC5	UBE2L3/KRAS fusion protein OS=Homo sapiens OX=9606 PE=2 SV=1	25.3378	5	9	1	High	High	High	High	High	High	0.531	0.759	1.616	115.2	98.7	95.6	61.2	74.9	154.5	246.5	211.3	204.7	130.9	160.4	330.8	191.6	148.6	204.7	8.4	10.3	81	2	2	2	2	2	2	29.56	3	3	0	0
High	Q1HBJ4	Mitogen-activated protein kinase OS=Homo sapiens OX=9606 GN=MAPK1 PE=3 SV=1	22.7778	9	11	9	High	High	High	High	High	High	0.502	0.091	0.351	128.2	154.5	176.8	64.4	14	62.1	579.4	698.2	798.9	290.8	63.2	280.4	450.3	491.1	798.9	18.6	4.1	68.6	6	6	6	6	2	6	29.37	3	3	0	0
High	G9CGD6	CNK3/IPCEF1 fusion protein OS=Homo sapiens OX=9606 GN=CNK3/IPCEF1 PE=1 SV=1	10.0111	8	8	8	High	High	High	High	High	High	2.889	0.554	3.696	59.8	42.9	64.1	172.7	23.8	236.8	554.7	398.3	594.5	1602.5	220.6	2197.1	431.1	280.2	594.5	102.4	14.2	537.8	7	7	7	6	6	7	22.01	3	3	0	0
High	A0A384MTI6	Epididymis secretory sperm binding protein OS=Homo sapiens OX=9606 PE=2 SV=1	9.13978	7	9	7	High	High	High	High	High	High	0.924	0.224	1.007	119.2	70.8	141.5	110.2	15.8	142.5	830.9	493.5	986.7	768	110.3	993.7	645.7	347.1	986.7	49.1	7.1	243.2	7	7	7	5	4	7	25.5	3	3	0	0
High	Q8WZA9	Immunity-related GTPase family Q protein OS=Homo sapiens OX=9606 GN=IRGQ PE=1 SV=1	9.30979	6	6	6	High	High	High	High	High	High	0.459	0.212	0.557	150.1	99.3	167.4	68.9	21	93.3	641.3	424.3	715.2	294.2	89.8	398.4	498.4	298.4	715.2	18.8	5.8	97.5	4	4	4	4	3	4	19.57	3	3	0	0
High	A0A494C1N0	Peptidylprolyl isomerase OS=Homo sapiens OX=9606 GN=FKBP2 PE=1 SV=1	20.4678	5	6	5	High	High	High	High	High	High	0.478	0.332	0.623	139.9	129.9	135.8	66.8	43.1	84.6	1117.9	1038	1085.1	534	344.8	676	868.8	730.1	1085.1	34.1	22.2	165.4	5	5	5	4	4	5	19.12	3	3	0	0
High	J3KQ48	Peptidyl-tRNA hydrolase 2, mitochondrial OS=Homo sapiens OX=9606 GN=PTRH2 PE=1 SV=1	42.7778	7	7	7	High	High	High	High	High	High	0.192	0.041	0.181	175.4	200.9	153.9	33.7	8.3	27.8	998.4	1143.3	876.1	192.1	47.3	158.2	775.9	804.2	876.1	12.3	3	38.7	6	6	6	4	3	6	20.78	3	3	0	0
High	O95429	BAG family molecular chaperone regulator 4 OS=Homo sapiens OX=9606 GN=BAG4 PE=1 SV=1	12.9103	5	6	4	High	High	High	High	High	High	0.037	0.022	0.145	181.2	223.7	160.2	6.7	4.9	23.3	1115.9	1377.6	987	41.6	30.3	143.4	867.2	969	987	2.7	2	35.1	5	5	5	3	1	5	21.43	3	3	0	0
High	Q7LBR1	Charged multivesicular body protein 1b OS=Homo sapiens OX=9606 GN=CHMP1B PE=1 SV=1	23.1156	7	15	7	High	High	High	High	High	High	0.577	0.724	3.042	99	54.3	86.7	57.2	39.3	263.6	2993.1	1640.8	2619.6	1728	1188	7968.4	2326.1	1154.1	2619.6	110.4	76.5	1950.3	8	8	8	7	8	8	33.88	3	3	0	0
High	O14561	Acyl carrier protein, mitochondrial OS=Homo sapiens OX=9606 GN=NDUFAB1 PE=1 SV=3	25	6	8	6	High	High	High	High	High	High	0.25	0.453	0.386	189.6	139.6	115.5	47.4	63.3	44.6	1632	1201.7	993.9	408.2	544.7	383.7	1268.3	845.3	993.9	26.1	35.1	93.9	6	6	6	6	5	5	22.7	3	3	0	0
High	Q9P2W9	Syntaxin-18 OS=Homo sapiens OX=9606 GN=STX18 PE=1 SV=1	26.8657	8	8	8	High	High	High	High	High	High	0.601	0.303	0.802	139.8	102.1	135	84	30.9	108.2	676.6	493.8	653.1	406.3	149.4	523.6	525.8	347.3	653.1	26	9.6	128.2	8	8	8	6	3	8	22.06	3	3	0	0
High	Q9H488	GDP-fucose protein O-fucosyltransferase 1 OS=Homo sapiens OX=9606 GN=POFUT1 PE=1 SV=1	11.5979	4	6	4	High	High	High	High	High	High	0.059	0.01	0.141	162.6	162.8	232.2	9.6		32.8	353.9	354.3	505.5	20.9		71.5	275	249.2	505.5	1.3		17.5	3	3	3	2		3	20.23	3	2	0	0
High	B3KVU7	cDNA FLJ41544 fis, clone CERVX2002430, highly similar to Vesicle-associated membrane protein-associated protein B/C OS=Homo sapiens OX=9606 PE=2 SV=1	23.8372	5	6	5	High	High	High	High	High	High	1.366	0.755	2.106	97.9	58.4	85.7	133.6	44.1	180.4	966	576.2	845.6	1319.3	434.9	1781.2	750.7	405.3	845.6	84.3	28	436	6	6	6	6	6	6	20.25	3	3	0	0
High	A0A384MDT9	Epididymis secretory sperm binding protein OS=Homo sapiens OX=9606 PE=2 SV=1	33.121	5	7	5	High	High	High	High	High	High	0.338	0.224	0.624	136.1	161.2	135.8	46	36	84.8	1335.5	1581.7	1333	451.6	353.5	831.9	1037.9	1112.6	1333	28.9	22.8	203.6	4	4	4	4	3	4	25.23	3	3	0	0
High	B3KTJ9	cDNA FLJ38393 fis, clone FEBRA2007212 OS=Homo sapiens OX=9606 PE=2 SV=1	6.82557	7	8	7	High	High	High	High	High	High	0.801	0.01	0.283	144.5	111.8	177	115.8	0.8	50	1335.5	1033.4	1635.7	1069.9	7.6	462.4	1037.9	726.9	1635.7	68.4	0.5	113.2	5	5	5	3	1	5	18.49	3	3	0	0
High	O60888	Protein CutA OS=Homo sapiens OX=9606 GN=CUTA PE=1 SV=2	30.7263	3	5	3	High	High	High	High	High	High	1.063	0.804	1.379	94.1	166.3	44.5	100	133.7	61.3	365.2	645.4	172.6	388.1	518.9	238	283.8	454	172.6	24.8	33.4	58.3	3	3	3	2	2	2	16.51	3	3	0	0
High	B2R9T9	cDNA, FLJ94551 OS=Homo sapiens OX=9606 PE=2 SV=1	13.1687	5	9	5	High	High	High	High	High	High	0.176	0.065	0.472	181.3	113.9	180.4	31.8	7.4	85.1	1161.2	729.8	1155.7	203.9	47.3	545	902.4	513.3	1155.7	13	3	133.4	3	3	3	2	1	3	23.35	3	3	0	0
High	Q96MG7	Non-structural maintenance of chromosomes element 3 homolog OS=Homo sapiens OX=9606 GN=NSMCE3 PE=1 SV=1	16.7763	6	7	6	High	High	High	High	High	High	0.396	0.085	0.322	149.2	178.3	149.9	59.1	15.2	48.2	389.9	465.9	391.5	154.5	39.8	126	303	327.7	391.5	9.9	2.6	30.8	4	4	4	4	1	3	21.3	3	3	0	0
High	Q9HD89	Resistin OS=Homo sapiens OX=9606 GN=RETN PE=1 SV=1	34.2593	3	8	3	High	High	High	High	High	High	3.721	6.947	5.17	25.1	46	18.8	93.5	319.6	97	179.2	328.3	133.9	667	2280.9	692.2	139.3	230.9	133.9	42.6	146.9	169.4	4	4	4	3	4	3	29.09	3	3	0	0
High	Q8IWJ2	GRIP and coiled-coil domain-containing protein 2 OS=Homo sapiens OX=9606 GN=GCC2 PE=1 SV=4	5.87886	9	9	9	High	High	High	High	High	High	5.748	1.219	1.162	40.1	113.4	35.9	230.6	138.2	41.7	602.7	1704.1	539.3	3464.5	2076.8	626.8	468.4	1198.6	539.3	221.4	133.7	153.4	6	6	6	6	4	6	18.34	3	3	0	0
High	Q53HP8	Jun B proto-oncogene variant (Fragment) OS=Homo sapiens OX=9606 PE=2 SV=1	26.8012	5	6	4	High	High	High	High	High	High	0.802	0.032	0.643	156.3	83.1	141.5	125.4	2.7	91	759.2	403.4	687.3	608.7	13	442	590	283.8	687.3	38.9	0.8	108.2	5	5	5	4	1	5	25.53	3	3	0	0
High	B4DJ30	cDNA FLJ61290, highly similar to Neutral alpha-glucosidase AB OS=Homo sapiens OX=9606 PE=2 SV=1	8.74372	7	7	7	High	High	High	High	High	High	0.332	0.54	0.68	235.4	89	88.9	78.2	48.1	60.4	1087.9	411.1	410.7	361.3	222.2	279.3	845.5	289.2	410.7	23.1	14.3	68.4	5	5	5	4	4	5	19.31	3	3	0	0
High	A0A2Y9D025	NADH dehydrogenase [ubiquinone] 1 alpha subcomplex subunit 6 OS=Homo sapiens OX=9606 GN=NDUFA6 PE=1 SV=1	39.6104	6	9	6	High	High	High	High	High	High	0.222	0.031	0.521	162.7	151	161.4	36.2	4.7	84	1204.1	1117.5	1194.9	267.6	34.5	622.1	935.8	786	1194.9	17.1	2.2	152.3	6	6	6	3	2	6	28.69	3	3	0	0
High	P31937	3-hydroxyisobutyrate dehydrogenase, mitochondrial OS=Homo sapiens OX=9606 GN=HIBADH PE=1 SV=2	16.9643	4	5	4	High	High	High	High	High	High	0.196	0.01	0.198	202.2	132.5	187.8	39.6	0.8	37.1	946	619.8	878.5	185.3	3.5	173.6	735.2	436	878.5	11.8	0.2	42.5	3	3	3	2	1	2	17.25	3	3	0	0
High	A0A0S2Z5U8	Dystrobrevin binding protein 1 isoform 1 (Fragment) OS=Homo sapiens OX=9606 GN=DTNBP1 PE=2 SV=1	17.094	5	6	5	High	High	High	High	High	High	0.961	0.371	0.933	114.8	109.1	116.6	110.3	40.5	108.8	496.7	472.1	504.8	477.2	175.1	470.8	386	332.1	504.8	30.5	11.3	115.2	4	4	4	3	3	4	17.64	3	3	0	0
High	Q9NY27	Serine/threonine-protein phosphatase 4 regulatory subunit 2 OS=Homo sapiens OX=9606 GN=PPP4R2 PE=1 SV=3	12.9496	6	6	6	High	High	High	High	High	High	0.428	0.5	0.921	121.5	152.1	103.3	52	76.1	95.1	528.6	661.3	449.1	226	330.9	413.7	410.8	465.2	449.1	14.4	21.3	101.2	6	6	6	5	5	6	21.7	3	3	0	0
High	Q86U86	Protein polybromo-1 OS=Homo sapiens OX=9606 GN=PBRM1 PE=1 SV=1	4.20367	7	7	7	High	High	High	High	High	High	0.308	0.041	0.355	150.9	156.8	176.7	46.5	6.4	62.7	512.1	532.1	599.8	157.8	21.8	212.7	398	374.3	599.8	10.1	1.4	52.1	6	6	6	4	1	5	20.35	3	3	0	0
High	I3L1Y9	FLYWCH family member 2 OS=Homo sapiens OX=9606 GN=FLYWCH2 PE=1 SV=1	35.4167	5	8	5	High	High	High	High	High	High	1.052	0.666	0.782	134.5	86.5	100.9	141.5	57.6	79	1506.1	968.5	1130.4	1585.2	644.7	884.5	1170.5	681.2	1130.4	101.3	41.5	216.5	4	4	4	4	3	4	20.85	3	3	0	0
High	A0A024R705	Vacuolar protein sorting 4A (Yeast), isoform CRA_c OS=Homo sapiens OX=9606 GN=VPS4A PE=3 SV=1	14.6453	6	7	4	High	High	High	High	Not Found	High	0.033	0.01	0.376	175.6	174.4	177.4	5.8		66.8	574.7	570.8	580.6	18.9		218.6	446.6	401.5	580.6	1.2		53.5	4	4	4	1		4	20.21	3	2	0	0
High	A0A024R0L6	Epididymis secretory sperm binding protein OS=Homo sapiens OX=9606 GN=PAFAH1B3 PE=2 SV=1	26.4069	6	10	6	High	High	High	High	High	High	0.163	0.044	0.29	201.1	171.2	145.2	32.8	7.5	42.1	997.1	848.8	720	162.6	37.3	208.7	774.9	597	720	10.4	2.4	51.1	6	6	6	4	2	6	27.49	3	3	0	0
High	O75909	Cyclin-K OS=Homo sapiens OX=9606 GN=CCNK PE=1 SV=2	10.5172	7	9	7	High	High	High	High	High	High	0.317	0.086	0.465	166.9	138.9	156.5	53	11.9	72.8	1106	920.3	1037.1	351	78.9	482.6	859.5	647.3	1037.1	22.4	5.1	118.1	6	6	6	5	3	6	21.28	3	3	0	0
High	A8K2H4	cDNA FLJ78235 OS=Homo sapiens OX=9606 PE=2 SV=1	15.9292	5	8	5	High	High	High	High	High	High	0.534	1.252	0.432	75.3	179.3	56.4	40.2	224.4	24.4	1048.4	2495.1	785.6	559.8	3122.7	339.1	814.8	1755.1	785.6	35.8	201.1	83	6	6	6	3	6	6	21.69	3	3	0	0
High	J9R021	Eukaryotic translation initiation factor 3 subunit A OS=Homo sapiens OX=9606 GN=eIF3a PE=2 SV=1	3.25615	7	9	7	High	High	High	High	High	High	0.295	0.114	0.251	143.4	142.5	204.3	42.3	16.3	51.3	842.3	837.4	1200.1	248.4	95.9	301.1	654.6	589	1200.1	15.9	6.2	73.7	5	5	5	4	4	5	23.99	3	3	0	0
High	Q12981	Vesicle transport protein SEC20 OS=Homo sapiens OX=9606 GN=BNIP1 PE=1 SV=3	30.2632	6	6	6	High	High	High	High	High	High	0.835	0.164	0.472	137.5	126.6	136.3	114.7	20.7	64.3	483	444.7	478.8	403.1	72.8	225.8	375.4	312.8	478.8	25.8	4.7	55.3	6	6	6	4	2	6	18.58	3	3	0	0
High	Q6EEV4	DNA-directed RNA polymerase II subunit GRINL1A, isoforms 4/5 OS=Homo sapiens OX=9606 GN=POLR2M PE=1 SV=1	42.5676	3	4	3	High	High	High	High	High	High	0.443	0.109	0.326	161.9	129.8	167.7	71.8	14.1	54.6	170.5	136.7	176.6	75.6	14.9	57.5	132.5	96.2	176.6	4.8	1	14.1	1	1	1	1	1	1	21.63	3	3	0	0
High	Q8WVJ2	NudC domain-containing protein 2 OS=Homo sapiens OX=9606 GN=NUDCD2 PE=1 SV=1	28.6624	3	4	3	High	High	High	High	High	High	0.256	0.132	0.66	151.2	187.1	119.5	38.7	24.7	78.8	446	552.1	352.6	114.1	72.8	232.6	346.6	388.3	352.6	7.3	4.7	56.9	3	3	3	2	2	3	19.81	3	3	0	0
High	F8VZN8	Protein phosphatase 1 regulatory subunit 12A (Fragment) OS=Homo sapiens OX=9606 GN=PPP1R12A PE=1 SV=1	11.4162	7	7	1	High	High	High	High	High	High	13.385	21.658	21.123	21.3	5.1	8.1	285.3	109.9	170.4	35.1	8.4	13.3	470.2	181.1	280.8	27.3	5.9	13.3	30	11.7	68.7	1	1	1	1	1	1	19.19	3	3	0	0
High	A0A024R509	Arylsulfatase A, isoform CRA_a OS=Homo sapiens OX=9606 GN=ARSA PE=4 SV=1	10.609	5	8	4	High	High	High	High	High	High	1.228	1.424	1.426	59.3	96.2	96.8	72.8	137	138	372.5	604.9	608.4	457.5	861.2	867.6	289.5	425.5	608.4	29.2	55.4	212.4	4	4	4	4	4	4	28.05	3	3	0	0
High	D6RAV0	Protein CDV3 homolog (Fragment) OS=Homo sapiens OX=9606 GN=CDV3 PE=1 SV=1	78.2609	4	9	1	High	High	High	High	High	High	0.781	0.669	0.665	133.6	100.5	116.7	104.3	67.2	77.6	70.8	53.3	61.8	55.3	35.6	41.1	55	37.5	61.8	3.5	2.3	10.1	1	1	1	1	1	1	32.51	3	3	0	0
High	P54136	Arginine--tRNA ligase, cytoplasmic OS=Homo sapiens OX=9606 GN=RARS1 PE=1 SV=2	10.4545	6	6	6	High	High	High	High	High	High	0.815	0.29	0.295	141.8	91.5	173.5	115.5	26.5	51.2	1330.9	859.2	1628	1084.1	249.1	480.3	1034.3	604.3	1628	69.3	16	117.6	6	6	6	5	2	5	21.88	3	3	0	0
High	Q9NR31	GTP-binding protein SAR1a OS=Homo sapiens OX=9606 GN=SAR1A PE=1 SV=1	24.2424	6	8	5	High	High	High	High	High	High	0.373	0.107	0.485	147.1	156.5	151.4	54.9	16.8	73.4	764.7	813.2	786.7	285.1	87.3	381.3	594.3	572	786.7	18.2	5.6	93.3	5	5	5	3	3	4	22.8	3	3	0	0
High	A0A024RCG3	Cysteinyl-tRNA synthetase, isoform CRA_a OS=Homo sapiens OX=9606 GN=CARS PE=3 SV=1	11.4973	7	8	7	High	High	High	High	High	High	0.611	0.446	0.612	130.3	136.9	119.2	79.7	61	72.9	447.9	470.4	409.7	273.9	209.7	250.7	348.1	330.9	409.7	17.5	13.5	61.4	5	5	5	4	2	5	22.72	3	3	0	0
High	Q96RN5	Mediator of RNA polymerase II transcription subunit 15 OS=Homo sapiens OX=9606 GN=MED15 PE=1 SV=2	6.21827	5	7	5	High	High	High	High	High	High	0.252	0.088	0.541	150.7	175.5	143	38	15.4	77.4	695.5	809.7	660	175.4	71	357	540.5	569.5	660	11.2	4.6	87.4	5	5	5	4	3	5	23.23	3	3	0	0
High	B2R8K8	cDNA, FLJ93949, highly similar to Homo sapiens NIMA (never in mitosis gene a)-related kinase 7 (NEK7), mRNA OS=Homo sapiens OX=9606 PE=2 SV=1	16.5563	5	5	4	High	High	High	High	High	High	0.103	0.119	0.198	193.5	134.6	196.9	19.9	16	39	939.5	653.3	955.9	96.8	77.8	189.3	730.1	459.5	955.9	6.2	5	46.3	5	5	5	2	3	5	17.92	3	3	0	0
High	P19474	E3 ubiquitin-protein ligase TRIM21 OS=Homo sapiens OX=9606 GN=TRIM21 PE=1 SV=1	16.8421	7	7	7	High	High	High	High	High	High	1.176	0.133	1.25	79.9	131.6	123.2	93.9	17.5	154	383.7	632.3	592.1	451.1	83.9	740.1	298.2	444.8	592.1	28.8	5.4	181.1	4	4	4	4	2	4	19.49	3	3	0	0
High	A0A2H4FYZ8	MHC class I antigen (Fragment) OS=Homo sapiens OX=9606 GN=HLA-B PE=3 SV=1	32.5967	5	7	1	High	High	High	High	Not Found	High	1.098	0.01	0.244	142.1	12.6	232.7	155.9		56.7	102.4	9.1	167.8	112.4		40.9	79.6	6.4	167.8	7.2		10	1	1	1	1		1	22.3	3	2	0	0
High	F6WQW2	Ran-specific GTPase-activating protein OS=Homo sapiens OX=9606 GN=RANBP1 PE=1 SV=1	24.8201	8	13	2	High	High	High	High	Medium	High	0.353	0.466	0.95	163.5	86.1	129.6	57.7	40.1	123.1	3696.2	1945.9	2928.5	1303.3	906.8	2781.5	2872.5	1368.7	2928.5	83.3	58.4	680.8	8	8	8	7	5	8	29.1	3	3	0	0
High	A8K2M0	Proteasome (Prosome, macropain) 26S subunit, ATPase, 4, isoform CRA_b OS=Homo sapiens OX=9606 GN=PSMC4 PE=2 SV=1	14.5933	8	8	8	High	High	High	High	High	High	0.464	0.119	0.235	125.5	145.4	205.4	58.2	17.3	48.3	1010.1	1170.4	1653.8	468.6	139	389	785	823.3	1653.8	29.9	9	95.2	8	8	8	7	4	8	15.68	3	3	0	0
High	Q9HD42	Charged multivesicular body protein 1a OS=Homo sapiens OX=9606 GN=CHMP1A PE=1 SV=1	29.0816	8	15	8	High	High	High	High	High	High	0.654	0.7	2.218	109.7	58.1	99.4	71.7	40.7	220.5	2067.7	1094.9	1874.1	1352.4	766.6	4157.7	1606.9	770.2	1874.1	86.4	49.4	1017.6	9	9	9	9	8	9	32.39	3	3	0	0
High	Q53EW3	Regulatory factor X, 5 variant (Fragment) OS=Homo sapiens OX=9606 PE=2 SV=1	10.5519	6	6	6	High	High	High	High	High	High	1.623	0.668	0.996	107.3	53.2	115.2	174.1	35.6	114.7	515.5	255.7	553.4	836.7	170.9	551.2	400.6	179.9	553.4	53.5	11	134.9	6	6	6	4	2	6	20.02	3	3	0	0
High	F1JVV5	EWSR1/ATF1 fusion protein type 1 OS=Homo sapiens OX=9606 GN=EWSR1/ATF1 fusion PE=2 SV=1	10.4283	6	11	3	Medium	Medium	Medium	Medium	Medium	Medium	0.688	0.582	0.995	103.2	162.5	84.6	71.1	94.5	84.1	1262.4	1986.4	1034.4	869.1	1155.3	1028.7	981.1	1397.2	1034.4	55.5	74.4	251.8	5	5	5	4	5	5	35.14	3	3	0	0
High	A0A024R745	NADH dehydrogenase (Ubiquinone) 1 alpha subcomplex, 5, 13kDa, isoform CRA_b OS=Homo sapiens OX=9606 GN=NDUFA5 PE=4 SV=1	30.1724	4	7	4	High	High	High	High	High	High	0.283	0.216	0.441	187	103.3	162.7	52.9	22.3	71.8	1387.8	766.6	1206.9	392.7	165.6	532.5	1078.5	539.2	1206.9	25.1	10.7	130.3	4	4	4	4	3	4	23.04	3	3	0	0
High	Q16186	Proteasomal ubiquitin receptor ADRM1 OS=Homo sapiens OX=9606 GN=ADRM1 PE=1 SV=2	10.8108	4	7	4	High	High	High	High	High	High	0.609	0.765	1.025	138.5	107	93	84.3	81.9	95.3	1067.4	824.8	716.7	649.6	631.2	734.5	829.5	580.2	716.7	41.5	40.6	179.8	4	4	4	4	4	4	19.28	3	3	0	0
High	M0QZR4	Rho guanine nucleotide exchange factor 1 OS=Homo sapiens OX=9606 GN=ARHGEF1 PE=1 SV=1	10.7438	8	8	8	High	High	High	High	High	High	0.75	0.527	0.559	146.9	110.5	111.7	110.2	58.2	62.4	524.2	394.2	398.5	393.3	207.7	222.7	407.4	277.3	398.5	25.1	13.4	54.5	4	4	4	4	3	4	19.41	3	3	0	0
High	O43914	TYRO protein tyrosine kinase-binding protein OS=Homo sapiens OX=9606 GN=TYROBP PE=1 SV=1	33.6283	3	9	3	High	High	High	High	High	High	1.114	0.888	2.354	87.8	59.4	90.2	97.8	52.7	212.2	1147.4	775.8	1178	1277.8	688.7	2772.5	891.7	545.7	1178	81.7	44.3	678.6	3	3	3	3	2	3	35.33	3	3	0	0
High	A8K9E4	cDNA FLJ76459, highly similar to Homo sapiens matrix metallopeptidase 8 (neutrophil collagenase) (MMP8), mRNA OS=Homo sapiens OX=9606 PE=2 SV=1	8.77944	4	6	4	High	High	High	High	High	High	2.528	3.044	5.152	59	36	40	149.1	109.6	206.2	1431.9	874	971.6	3619.9	2660.6	5005.3	1112.8	614.8	971.6	231.3	171.3	1225.1	4	4	4	4	4	4	20.36	3	3	0	0
High	Q96S66	Chloride channel CLIC-like protein 1 OS=Homo sapiens OX=9606 GN=CLCC1 PE=1 SV=1	9.98185	3	4	3	High	High	High	High	High	High	0.039	0.176	0.079	199.3	142.7	208.8	7.7	25.1	16.4	293.4	210	307.5	11.3	37	24.1	228	147.7	307.5	0.7	2.4	5.9	1	1	1	1	1	1	18.26	3	3	0	0
High	B3KWQ6	cDNA FLJ43599 fis, clone SMINT2017781, highly similar to PERIPHERIN OS=Homo sapiens OX=9606 PE=2 SV=1	7.65957	5	9	1	Medium	Medium	Medium	Medium	Medium	Medium	1.746	1.739	14.144	34.5	6.6	32.2	60.2	11.5	455.1	33.7	6.4	31.5	58.9	11.2	445	26.2	4.5	31.5	3.8	0.7	108.9	1	1	1	1	1	1	28.54	3	3	0	0
High	Q9H074	Polyadenylate-binding protein-interacting protein 1 OS=Homo sapiens OX=9606 GN=PAIP1 PE=1 SV=1	13.3612	7	9	7	High	High	High	High	High	High	0.653	0.196	0.629	114.2	191.2	112.1	74.6	37.5	70.5	846	1416.9	830.9	552.6	277.6	522.9	657.5	996.7	830.9	35.3	17.9	128	7	7	7	5	4	7	22.64	3	3	0	0
High	A0A1A7UP97	Galactosamine (N-acetyl)-6-sulfatase OS=Homo sapiens OX=9606 GN=GALNS PE=4 SV=1	13.41	6	8	5	High	High	High	High	High	High	1.786	2.543	3.773	53.3	61.2	49.2	95.1	155.7	185.5	562.6	646.7	519.2	1004.8	1644.7	1959.3	437.2	454.9	519.2	64.2	105.9	479.5	5	5	5	5	5	5	23.99	3	3	0	0
High	Q9H3Z4	DnaJ homolog subfamily C member 5 OS=Homo sapiens OX=9606 GN=DNAJC5 PE=1 SV=1	19.697	6	6	6	High	High	High	High	High	High	0.153	0.149	0.628	85	337	70.5	13	50.2	44.3	603.9	2394.9	500.9	92.1	357	314.7	469.3	1684.6	500.9	5.9	23	77	6	6	6	2	5	5	17.09	3	3	0	0
High	K7ELC2	40S ribosomal protein S15 OS=Homo sapiens OX=9606 GN=RPS15 PE=1 SV=1	21.0526	3	7	3	High	High	High	High	High	High	0.294	0.065	0.528	223.2	142.2	104.6	65.6	9.3	55.2	1810.1	1153.1	848.3	531.9	75.5	447.8	1406.7	811.1	848.3	34	4.9	109.6	4	4	4	4	1	4	18.34	3	3	0	0
High	O00479	High mobility group nucleosome-binding domain-containing protein 4 OS=Homo sapiens OX=9606 GN=HMGN4 PE=1 SV=3	60	9	12	6	High	High	High	High	High	High	2.044	1.875	1.537	81.5	33.6	100.6	166.6	63	154.7	764.3	315	943.8	1562.6	590.6	1450.8	594	221.6	943.8	99.8	38	355.1	4	4	4	4	3	4	28.65	3	3	0	0
High	J3KQ32	Obg-like ATPase 1 OS=Homo sapiens OX=9606 GN=OLA1 PE=1 SV=1	17.3077	8	9	8	High	High	High	High	High	High	0.452	0.075	0.195	136.2	168.1	185.3	61.6	12.7	36.2	1062.7	1311	1445.1	480.1	98.8	282.4	825.9	922.2	1445.1	30.7	6.4	69.1	7	7	7	5	5	7	21.29	3	3	0	0
High	O95881	Thioredoxin domain-containing protein 12 OS=Homo sapiens OX=9606 GN=TXNDC12 PE=1 SV=1	31.9767	6	14	6	High	High	High	High	High	High	0.552	0.553	0.657	153.5	118.2	107.6	84.6	65.3	70.7	3538.3	2725.6	2481.7	1951.8	1506.5	1631	2749.8	1917.2	2481.7	124.7	97	399.2	7	7	7	7	4	7	41.79	3	3	0	0
High	Q96HA1	Nuclear envelope pore membrane protein POM 121 OS=Homo sapiens OX=9606 GN=POM121 PE=1 SV=2	3.60288	5	6	5	High	High	High	High	High	High	0.741	0.223	0.834	156	50.7	145.2	115.5	11.3	121.1	328.8	106.9	306.1	243.5	23.9	255.3	255.5	75.2	306.1	15.6	1.5	62.5	3	3	3	3	1	3	18.89	3	3	0	0
High	A0A0A7C3N7	MHC class I antigen (Fragment) OS=Homo sapiens OX=9606 GN=HLA-A PE=3 SV=1	32.5967	6	9	0	Not Found	Not Found	Not Found	Not Found	Not Found	Not Found																												27.85	0	0	0	0
High	Q6FIC5	Chloride intracellular channel protein OS=Homo sapiens OX=9606 GN=CLIC4 PE=2 SV=1	33.5968	8	9	6	High	High	High	High	High	High	0.537	1.429	0.653	144.5	90.7	95.4	77.6	129.6	62.3	1954.6	1226.9	1290	1049.4	1753.5	842.3	1519	863	1290	67.1	112.9	206.2	6	6	6	6	3	6	27.22	3	3	0	0
High	Q71UA4	Adenylosuccinate lyase OS=Homo sapiens OX=9606 PE=3 SV=1	16.5289	7	10	7	High	High	High	High	High	High	0.381	0.094	0.611	119.7	151.5	167	45.5	14.3	102	685.1	867.4	956.2	260.7	81.7	584.1	532.4	610.1	956.2	16.7	5.3	143	6	6	6	4	2	4	26.01	3	3	0	0
High	A0A3B3ITT5	60S ribosomal protein L29 OS=Homo sapiens OX=9606 GN=RPL29 PE=1 SV=1	17.3653	4	8	4	High	High	High	High	High	High	1.262	0.729	1.313	110.5	58.3	107.7	139.5	42.5	141.5	1056.2	557.5	1029.9	1332.9	406.2	1352.2	820.8	392.2	1029.9	85.2	26.2	331	4	4	4	4	3	4	21.92	3	3	0	0
High	Q9BUH6	Protein PAXX OS=Homo sapiens OX=9606 GN=PAXX PE=1 SV=2	39.7059	9	9	9	High	High	High	High	High	High	0.652	0.704	3.195	88.1	45.8	89.7	57.5	32.3	286.6	1122.8	583.5	1142.6	732.1	411	3650.7	872.6	410.4	1142.6	46.8	26.5	893.5	8	8	8	8	6	8	18.97	3	3	0	0
High	P98171	Rho GTPase-activating protein 4 OS=Homo sapiens OX=9606 GN=ARHGAP4 PE=1 SV=2	8.03383	5	5	5	High	High	High	High	High	High	1.387	0.384	1.367	109.2	85.4	93.4	151.5	32.8	127.7	334.6	261.4	286	464	100.4	391	260	183.9	286	29.7	6.5	95.7	4	4	4	4	2	4	18.51	3	3	0	0
High	Q96NB3	Zinc finger protein 830 OS=Homo sapiens OX=9606 GN=ZNF830 PE=1 SV=2	21.5054	8	8	2	High	High	High	High	High	High	1.086	0.702	0.786	126	85.8	107.1	136.8	60.2	84.1	1635.3	1113.3	1389.6	1775.9	781.9	1092.2	1270.9	783.1	1389.6	113.5	50.3	267.3	8	8	8	8	7	8	22.19	3	3	0	0
High	Q6NX51	Exocyst complex component 4 OS=Homo sapiens OX=9606 GN=EXOC4 PE=2 SV=1	6.77618	6	7	6	High	High	High	High	High	High	0.553	0.147	0.41	114.9	109	210.3	63.5	16	86.2	287.2	272.4	525.6	158.8	40	215.4	223.2	191.6	525.6	10.1	2.6	52.7	5	5	5	3	2	3	23.52	3	3	0	0
High	Q9H6E4	Coiled-coil domain-containing protein 134 OS=Homo sapiens OX=9606 GN=CCDC134 PE=1 SV=1	26.2009	7	9	7	High	High	High	High	High	High	0.427	0.116	0.439	158.4	151.9	142.1	67.6	17.6	62.4	1328.4	1273.7	1191.6	566.8	147.8	523.6	1032.4	895.9	1191.6	36.2	9.5	128.1	6	6	6	5	3	5	22.17	3	3	0	0
High	A8K7N0	cDNA FLJ75556, highly similar to Homo sapiens ribosomal protein L14, mRNA OS=Homo sapiens OX=9606 PE=2 SV=1	36.6972	9	10	1	Medium	Medium	Medium	Not Found	Medium	Medium	0.01	0.085	4.489	13.1	504.6	7.2		42.9	32.2	13.9	534.8	7.6		45.5	34.1	10.8	376.2	7.6		2.9	8.4	1	1	1		1	1	20.83	3	2	0	0
High	A0A5F9ZHY7	BRI3-binding protein OS=Homo sapiens OX=9606 GN=BRI3BP PE=1 SV=1	17.3759	4	5	4	High	High	High	High	High	High	0.211	0.201	0.35	121.6	257.5	106.3	25.6	51.8	37.2	437	925.4	381.9	92.1	186.1	133.7	339.6	650.9	381.9	5.9	12	32.7	4	4	4	3	2	4	21.4	3	3	0	0
High	Q13405	39S ribosomal protein L49, mitochondrial OS=Homo sapiens OX=9606 GN=MRPL49 PE=1 SV=1	30.1205	5	7	5	High	High	High	High	Not Found	High	0.146	0.01	0.208	229.3	147.7	156.9	33.5		32.6	1014	653.2	694.1	148.2		144.2	788	459.4	694.1	9.5		35.3	5	5	5	3		5	22.42	3	2	0	0
High	Q8NFQ8	Torsin-1A-interacting protein 2 OS=Homo sapiens OX=9606 GN=TOR1AIP2 PE=1 SV=1	15.7447	6	6	5	High	High	High	High	High	High	0.441	0.505	0.375	191.9	57	172.8	84.7	28.8	64.7	534.9	158.8	481.6	236.1	80.2	180.4	415.7	111.7	481.6	15.1	5.2	44.1	3	3	3	3	3	3	18.3	3	3	0	0
High	Q96AJ9	Vesicle transport through interaction with t-SNAREs homolog 1A OS=Homo sapiens OX=9606 GN=VTI1A PE=1 SV=2	24.424	6	6	6	High	High	High	High	High	High	0.693	0.177	1.566	116.9	108	107.2	81	19.1	167.8	422.8	390.8	387.7	292.8	69	607	328.6	274.9	387.7	18.7	4.4	148.6	4	4	4	4	2	4	21.82	3	3	0	0
High	Q6PJT7	Zinc finger CCCH domain-containing protein 14 OS=Homo sapiens OX=9606 GN=ZC3H14 PE=1 SV=1	10.462	6	6	6	High	High	High	High	High	High	0.352	0.105	0.358	171.1	113.8	178.8	60.2	12	64.1	687.5	457.1	718.6	241.9	48.2	257.5	534.3	321.5	718.6	15.5	3.1	63	6	6	6	6	1	6	20.55	3	3	0	0
High	Q99700	Ataxin-2 OS=Homo sapiens OX=9606 GN=ATXN2 PE=1 SV=2	5.94059	7	8	5	High	High	High	High	High	High	0.525	0.455	0.507	124.2	151.8	125.9	65.2	69.1	63.8	620.6	758.6	629.3	326.1	345.2	318.7	482.3	533.6	629.3	20.8	22.2	78	5	5	5	4	3	3	25.78	3	3	0	0
High	A8MVS5	Protein HIDE1 OS=Homo sapiens OX=9606 GN=HIDE1 PE=2 SV=2	22.1739	3	5	3	High	High	High	High	High	High	1.751	1.812	1.606	77.2	70.7	72.5	135.1	128.1	116.4	621.5	569.6	583.9	1088.4	1031.9	937.9	483	400.7	583.9	69.6	66.4	229.6	2	2	2	2	2	2	20.03	3	3	0	0
High	O75594	Peptidoglycan recognition protein 1 OS=Homo sapiens OX=9606 GN=PGLYRP1 PE=1 SV=1	21.9388	3	6	3	High	High	High	High	High	High	5.12	6.648	23.713	14.4	29.3	11.7	73.5	194.9	276.3	141.3	288.3	114.6	723.4	1916.8	2717.4	109.8	202.8	114.6	46.2	123.4	665.1	3	3	3	3	3	3	20.84	3	3	0	0
High	Q8N2F6	Armadillo repeat-containing protein 10 OS=Homo sapiens OX=9606 GN=ARMC10 PE=1 SV=1	13.9942	5	6	5	High	High	High	High	High	High	1.54	1.414	0.446	94.3	75.4	123.4	145.2	106.6	55	593.6	474.4	776.2	914	671	346.3	461.3	333.7	776.2	58.4	43.2	84.8	5	5	5	5	2	5	13.29	3	3	0	0
High	Q59EL2	COP9 constitutive photomorphogenic homolog subunit 2 variant (Fragment) OS=Homo sapiens OX=9606 PE=2 SV=1	16.408	7	9	7	High	High	High	High	High	High	0.344	0.134	0.269	139.1	165.5	177.7	47.8	22.1	47.8	1002.8	1193.2	1281.1	344.8	159.3	344.4	779.3	839.3	1281.1	22	10.3	84.3	7	7	7	6	4	7	28.45	3	3	0	0
High	P07741	Adenine phosphoribosyltransferase OS=Homo sapiens OX=9606 GN=APRT PE=1 SV=2	25.5556	6	8	6	High	High	High	High	High	High	0.066	0.011	0.199	160	202.3	187.5	10.6	2.3	37.2	918.4	1160.7	1076.2	61.1	13	213.7	713.7	816.4	1076.2	3.9	0.8	52.3	6	6	6	2	1	6	21.6	3	3	0	0
High	P82673	28S ribosomal protein S35, mitochondrial OS=Homo sapiens OX=9606 GN=MRPS35 PE=1 SV=1	24.1486	6	6	6	High	High	High	High	High	High	0.926	0.356	0.234	113.7	122.3	174.3	105.3	43.5	40.8	476.7	512.9	730.8	441.3	182.5	171.3	370.5	360.8	730.8	28.2	11.7	41.9	6	6	6	5	2	6	18.86	3	3	0	0
High	Q96T51	RUN and FYVE domain-containing protein 1 OS=Homo sapiens OX=9606 GN=RUFY1 PE=1 SV=2	9.74576	6	7	6	High	High	High	High	High	High	0.939	0.342	0.675	114.5	93	151.1	107.6	31.8	102	456.5	370.8	602.3	428.8	126.9	406.7	354.8	260.8	602.3	27.4	8.2	99.5	5	5	5	5	2	5	19.78	3	3	0	0
High	Q69YJ7	Uncharacterized protein DKFZp667H197 (Fragment) OS=Homo sapiens OX=9606 GN=DKFZp667H197 PE=2 SV=1	8.59539	8	9	8	High	High	High	High	High	High	1.033	0.512	1.228	102.7	83.7	118.8	106.1	42.9	145.8	630	513.5	728.4	650.8	263	894.2	489.6	361.2	728.4	41.6	16.9	218.9	9	9	9	8	4	8	25	3	3	0	0
High	Q8N129	Protein canopy homolog 4 OS=Homo sapiens OX=9606 GN=CNPY4 PE=2 SV=1	18.5484	4	6	4	High	High	High	High	High	High	0.394	0.05	0.903	143.1	187.7	106.9	56.4	9.4	96.5	658.6	863.8	492.1	259.6	43.3	444.2	511.8	607.6	492.1	16.6	2.8	108.7	4	4	4	3	2	4	12.78	3	3	0	0
High	D3DV26	S100 calcium binding protein A10 (Annexin II ligand, calpactin I, light polypeptide (P11)), isoform CRA_b (Fragment) OS=Homo sapiens OX=9606 GN=S100A10 PE=4 SV=1	13.1707	3	6	3	High	High	High	High	High	High	0.549	0.146	0.264	127.4	175.8	159.1	70	25.6	42	722.3	996.8	902.2	396.8	145.1	238.1	561.3	701.1	902.2	25.4	9.3	58.3	3	3	3	3	2	3	13	3	3	0	0
High	P22314	Ubiquitin-like modifier-activating enzyme 1 OS=Homo sapiens OX=9606 GN=UBA1 PE=1 SV=3	8.88469	8	8	8	High	High	High	High	High	High	0.47	0.567	0.664	136.8	116.8	129.6	64.3	66.3	86.1	896.4	765.4	849.2	421.1	434.2	564	696.6	538.4	849.2	26.9	28	138	7	7	7	7	5	7	18.95	3	3	0	0
High	Q9NUP1	Biogenesis of lysosome-related organelles complex 1 subunit 4 OS=Homo sapiens OX=9606 GN=BLOC1S4 PE=1 SV=1	31.7972	6	6	6	High	High	High	High	High	High	1.441	0.41	1.084	105.8	96.3	98.8	152.5	39.5	107.1	581.4	529.1	542.7	837.9	217.1	588.5	451.8	372.1	542.7	53.5	14	144	6	6	6	5	5	6	19.42	3	3	0	0
High	H3BPE7	RNA-binding protein FUS OS=Homo sapiens OX=9606 GN=FUS PE=1 SV=1	14.611	5	6	5	High	High	High	High	High	High	3.108	8.885	3.666	54	25.4	27.2	167.9	225.8	99.7	1056.2	496.6	531.4	3282.4	4412.6	1948.1	820.8	349.3	531.4	209.8	284.1	476.8	4	4	4	4	4	4	17.71	3	3	0	0
High	Q9NZ43	Vesicle transport protein USE1 OS=Homo sapiens OX=9606 GN=USE1 PE=1 SV=2	23.5521	6	6	6	High	High	High	High	High	High	0.806	0.48	1.467	113	80.1	112.4	91.1	38.5	164.9	568.7	403.3	565.8	458.5	193.6	829.9	442	283.7	565.8	29.3	12.5	203.1	6	6	6	4	3	6	20.08	3	3	0	0
High	A0A087X020	Ribosome maturation protein SBDS OS=Homo sapiens OX=9606 GN=SBDS PE=1 SV=1	22	7	7	7	High	High	High	High	Medium	High	0.362	0.036	0.414	139.5	154.5	176.8	50.5	5.5	73.2	403.7	446.9	511.3	146.1	15.9	211.7	313.7	314.3	511.3	9.3	1	51.8	7	7	7	5	1	7	19.88	3	3	0	0
High	Q14289	Protein-tyrosine kinase 2-beta OS=Homo sapiens OX=9606 GN=PTK2B PE=1 SV=2	5.35183	5	6	5	High	High	High	High	High	High	1.847	0.38	0.94	99.9	97.6	93.3	184.6	37.1	87.6	319.8	312.3	298.5	590.7	118.6	280.4	248.5	219.7	298.5	37.7	7.6	68.6	4	4	4	4	3	4	16.65	3	3	0	0
High	P12270	Nucleoprotein TPR OS=Homo sapiens OX=9606 GN=TPR PE=1 SV=3	2.36987	5	5	5	High	High	High	High	High	High	1.743	0.481	1.774	85.6	69.9	94.3	149.2	33.7	167.3	137.8	112.6	151.8	240.2	54.2	269.3	107.1	79.2	151.8	15.3	3.5	65.9	3	3	3	3	2	3	14.79	3	3	0	0
High	O95999	B-cell lymphoma/leukemia 10 OS=Homo sapiens OX=9606 GN=BCL10 PE=1 SV=1	19.7425	6	7	6	High	High	High	High	High	High	0.13	0.107	0.945	154.7	82.3	171.8	20.1	8.8	162.3	1636.7	871.1	1817.7	212.6	93.3	1717.8	1272	612.8	1817.7	13.6	6	420.4	5	5	5	3	4	5	21.95	3	3	0	0
High	A0A087X0X3	Heterogeneous nuclear ribonucleoprotein M OS=Homo sapiens OX=9606 GN=HNRNPM PE=1 SV=1	9.72603	6	6	6	High	High	High	High	High	High	1.182	0.479	1.02	114.3	88.8	108.5	135.1	42.5	110.7	361.8	281.4	343.8	427.8	134.7	350.7	281.2	197.9	343.8	27.3	8.7	85.8	6	6	6	5	4	6	17.16	3	3	0	0
High	A0A024RDE8	PDZ and LIM domain 5, isoform CRA_c OS=Homo sapiens OX=9606 GN=PDLIM5 PE=4 SV=1	13.4228	6	6	6	High	High	High	High	High	High	2.792	1.346	1.783	64.8	50.5	84.7	181	67.9	151	347.4	270.4	453.8	970	364.1	809.1	270	190.2	453.8	62	23.4	198	5	5	5	5	5	5	22.05	3	3	0	0
High	A0A024R0R4	SUMO-1 activating enzyme subunit 1, isoform CRA_b OS=Homo sapiens OX=9606 GN=SAE1 PE=4 SV=1	13.2948	6	8	6	High	High	High	High	High	High	0.382	0.861	0.334	125.3	135.3	131.2	47.9	116.4	43.9	733.1	791.4	767.4	280.1	681.1	256.7	569.7	556.7	767.4	17.9	43.9	62.8	5	5	5	4	2	5	20.26	3	3	0	0
High	O43665	Regulator of G-protein signaling 10 OS=Homo sapiens OX=9606 GN=RGS10 PE=1 SV=3	37.0166	6	7	6	High	High	High	High	High	High	0.01	0.058	0.192	204.8	99.1	242.9	0.8	5.8	46.6	583	282.1	691.4	2.4	16.4	132.8	453.1	198.4	691.4	0.2	1.1	32.5	3	3	3	1	1	3	20.17	3	3	0	0
High	Q6P589	Tumor necrosis factor alpha-induced protein 8-like protein 2 OS=Homo sapiens OX=9606 GN=TNFAIP8L2 PE=1 SV=1	28.2609	6	6	6	High	High	High	High	High	High	0.361	0.324	0.491	169.1	87	170.8	61	28.2	83.9	1379.4	709.6	1393.5	498	229.7	684.9	1072	499.2	1393.5	31.8	14.8	167.6	6	6	6	5	5	6	18.78	3	3	0	0
High	A0A1B0GTU4	Paxillin OS=Homo sapiens OX=9606 GN=PXN PE=1 SV=1	8.0481	8	10	8	High	High	High	High	High	High	1.525	0.215	0.712	110.5	103.1	114.4	168.4	22.2	81.4	656.1	612.4	679.7	1000.4	131.6	483.6	509.9	430.8	679.7	63.9	8.5	118.4	6	6	6	5	3	6	27.71	3	3	0	0
High	A0A2X0SF71	ARHGAP17 (Fragment) OS=Homo sapiens OX=9606 GN=ARHGAP17 PE=4 SV=1	8.46824	6	7	1	High	High	High	High	High	High	0.879	0.83	1.199	126	100.8	81.3	110.7	83.7	97.5	758.4	607	489.5	666.3	503.5	586.7	589.4	426.9	489.5	42.6	32.4	143.6	6	6	6	5	4	4	16.53	3	3	0	0
High	A0A3B3IUB5	Minor histocompatibility antigen H13 OS=Homo sapiens OX=9606 GN=HM13 PE=1 SV=1	11.4286	5	6	5	High	High	High	High	High	High	0.593	0.03	0.151	114.5	178.2	203.5	67.9	5.3	30.7	536.7	835.5	954.1	318.2	24.7	143.9	417.1	587.7	954.1	20.3	1.6	35.2	5	5	5	4	1	4	17.18	3	3	0	0
High	Q13596	Sorting nexin-1 OS=Homo sapiens OX=9606 GN=SNX1 PE=1 SV=3	12.6437	6	7	5	High	High	High	High	High	High	0.455	0.535	0.514	120	108.1	171.5	54.5	57.8	88.1	323.1	291	462.1	146.9	155.8	237.3	251.1	204.7	462.1	9.4	10	58.1	4	4	4	3	3	4	19.34	3	3	0	0
High	Q9H2D6	TRIO and F-actin-binding protein OS=Homo sapiens OX=9606 GN=TRIOBP PE=1 SV=3	3.2981	8	8	7	High	High	High	High	High	High	1.772	0.624	1.135	87	67	117.1	154.2	41.8	132.9	537.7	414.1	723.4	952.7	258.4	821.4	417.9	291.3	723.4	60.9	16.6	201	8	8	8	7	6	8	20.02	3	3	0	0
High	O75330	Hyaluronan mediated motility receptor OS=Homo sapiens OX=9606 GN=HMMR PE=1 SV=2	10.221	6	7	6	High	High	High	High	High	High	1.974	0.866	2.489	79.8	50.8	76.8	157.5	44	191.2	641.8	408.4	618.1	1267.3	353.8	1538.1	498.8	287.3	618.1	81	22.8	376.5	6	6	6	5	3	6	23.33	3	3	0	0
High	A0A024R5J6	Coiled-coil-helix-coiled-coil-helix domain containing 8, isoform CRA_a OS=Homo sapiens OX=9606 GN=CHCHD8 PE=4 SV=1	55.1724	5	7	5	High	High	High	High	Not Found	High	0.35	0.01	0.116	191.2	144.8	176.6	66.9		20.4	1045.6	792.1	965.9	365.8		111.8	812.6	557.2	965.9	23.4		27.4	4	4	4	2		3	23.48	3	2	0	0
High	O14980	Exportin-1 OS=Homo sapiens OX=9606 GN=XPO1 PE=1 SV=1	6.62932	7	7	7	High	High	High	High	High	High	0.12	0.047	0.248	171.4	198.5	160.3	20.6	9.4	39.8	461	533.9	431.2	55.5	25.3	107	358.3	375.6	431.2	3.5	1.6	26.2	5	5	5	1	1	3	20.38	3	3	0	0
High	A0A3B3IRT8	Translocon-associated protein subunit alpha OS=Homo sapiens OX=9606 GN=SSR1 PE=1 SV=1	20.8333	4	10	4	High	High	High	High	High	High	0.117	0.132	0.278	210.9	126.4	173.2	24.7	16.7	48.1	1951.9	1169.8	1603.3	228.2	155	445.1	1516.9	822.8	1603.3	14.6	10	108.9	3	3	3	2	3	3	35.65	3	3	0	0
High	B4DVA7	Beta-hexosaminidase OS=Homo sapiens OX=9606 PE=2 SV=1	12.2222	7	8	6	High	High	High	High	High	High	0.52	0.788	0.279	93.9	148.1	150.6	48.8	116.6	42	517.9	816.8	830.4	269.4	643.2	231.8	402.5	574.5	830.4	17.2	41.4	56.7	6	6	6	4	6	6	21.75	3	3	0	0
High	Q9Y3Z3	Deoxynucleoside triphosphate triphosphohydrolase SAMHD1 OS=Homo sapiens OX=9606 GN=SAMHD1 PE=1 SV=2	11.0224	6	6	6	High	High	High	High	High	High	0.157	0.084	0.166	200.3	147.9	178.3	31.5	12.4	29.6	667.3	492.7	594	105	41.2	98.5	518.6	346.5	594	6.7	2.7	24.1	6	6	6	2	1	4	17.4	3	3	0	0
High	Q6FHJ9	COX5B protein (Fragment) OS=Homo sapiens OX=9606 GN=COX5B PE=2 SV=1	35.6589	6	9	1	High	High	High	High	High	High	1.805	0.187	1.577	111	5.7	109.3	200.5	1.1	172.4	232	11.9	228.4	418.8	2.2	360.2	180.3	8.4	228.4	26.8	0.1	88.2	1	1	1	1	1	1	15.81	3	3	0	0
High	Q59FR8	Galectin (Fragment) OS=Homo sapiens OX=9606 PE=2 SV=1	23.2558	6	6	6	High	High	High	High	High	High	0.819	0.71	0.88	140.7	82.2	108.3	115.2	58.3	95.3	800	467.1	615.8	655.2	331.5	541.8	621.7	328.6	615.8	41.9	21.3	132.6	4	4	4	4	4	4	19.5	3	3	0	0
High	A0A0S2Z4B5	Serine/threonine-protein phosphatase (Fragment) OS=Homo sapiens OX=9606 GN=PPP3CA PE=2 SV=1	11.1546	5	6	5	High	High	High	High	High	High	0.588	0.293	0.61	133.8	118.1	145.9	78.6	34.6	89	361.6	319.1	394.3	212.5	93.6	240.5	281	224.5	394.3	13.6	6	58.9	3	3	3	3	2	3	17.47	3	3	0	0
High	Q9NVI7	ATPase family AAA domain-containing protein 3A OS=Homo sapiens OX=9606 GN=ATAD3A PE=1 SV=2	9.14826	6	6	6	High	High	High	High	High	High	0.142	0.203	0.378	109.9	184.9	182.9	15.6	37.5	69.2	365.1	614.4	607.9	51.7	124.7	230.1	283.7	432.2	607.9	3.3	8	56.3	5	5	5	2	3	5	12.32	3	3	0	0
High	P30273	High affinity immunoglobulin epsilon receptor subunit gamma OS=Homo sapiens OX=9606 GN=FCER1G PE=1 SV=1	39.5349	4	14	4	High	High	High	High	High	High	1.194	1.143	0.97	102.7	63.9	120.6	122.7	73.1	117	1901.9	1183.9	2233	2271.4	1353.1	2166.6	1478.1	832.7	2233	145.1	87.1	530.3	4	4	4	4	4	4	43.11	3	3	0	0
High	G3V2U7	Acylphosphatase OS=Homo sapiens OX=9606 GN=ACYP1 PE=1 SV=1	30.2326	4	5	4	High	High	High	High	High	High	1.27	2.076	0.865	70.7	98.5	73.1	89.8	204.5	63.3	310.1	432.1	320.7	393.8	897.1	277.6	241	303.9	320.7	25.2	57.8	67.9	4	4	4	4	4	4	19.21	3	3	0	0
High	Q5EG05	Caspase recruitment domain-containing protein 16 OS=Homo sapiens OX=9606 GN=CARD16 PE=1 SV=1	13.7056	4	8	4	High	High	High	High	High	High	1.801	1.447	4.476	65.6	50.6	53.4	118.2	73.2	238.9	1348.3	1040.2	1096.8	2428.6	1504.8	4908.6	1047.8	731.7	1096.8	155.2	96.9	1201.4	6	6	6	6	6	6	25.46	3	3	0	0
High	O00186	Syntaxin-binding protein 3 OS=Homo sapiens OX=9606 GN=STXBP3 PE=1 SV=2	9.62838	6	6	6	High	High	High	High	High	High	0.092	0.01	0.117	152.6	175.7	229.2	14	1.5	26.9	1305.7	1503.8	1962.1	120.1	13.1	230.5	1014.7	1057.8	1962.1	7.7	0.8	56.4	6	6	6	1	1	5	16.63	3	3	0	0
High	O75882	Attractin OS=Homo sapiens OX=9606 GN=ATRN PE=1 SV=2	4.05878	6	7	6	High	High	High	High	High	High	1.097	0.792	2.132	80.9	77.7	93	88.7	61.5	198.2	366.3	351.8	421.1	401.7	278.5	897.7	284.7	247.4	421.1	25.7	17.9	219.7	6	6	6	6	4	6	21.72	3	3	0	0
High	A0A2U3T1K9	MHC class I antigen OS=Homo sapiens OX=9606 GN=HLA-B PE=3 SV=1	13.5359	4	7	1	Medium	Medium	Medium	Medium	Medium	Medium																												26.04	0	0	0	0
High	A0A087X0R6	Sorting nexin-12 OS=Homo sapiens OX=9606 GN=SNX12 PE=1 SV=1	33.7209	7	7	6	High	High	High	High	High	High	0.203	0.134	0.317	176.6	146.6	168	35.9	19.6	53.2	1193.5	990.8	1135.5	242.8	132.3	359.5	927.5	696.9	1135.5	15.5	8.5	88	5	5	5	3	3	5	16.84	3	3	0	0
High	Q9NR45	Sialic acid synthase OS=Homo sapiens OX=9606 GN=NANS PE=1 SV=2	13.649	5	6	5	High	High	High	High	High	High	3.27	0.248	0.297	82.5	110.6	84.7	269.6	27.5	25.2	617.3	828.2	633.7	2018.5	205.8	188.3	479.7	582.5	633.7	129	13.2	46.1	4	4	4	3	2	4	18.81	3	3	0	0
High	A0A384NL22	Proteasome subunit beta OS=Homo sapiens OX=9606 GN=PSMB3 PE=2 SV=1	30.7317	4	4	4	High	High	High	High	High	High	0.555	0.103	0.381	64.8	367.1	68.3	36	37.8	26	209.6	1187.2	221	116.4	122.1	84.1	162.9	835	221	7.4	7.9	20.6	4	4	4	3	2	3	15.97	3	3	0	0
High	Q9C0E8	Endoplasmic reticulum junction formation protein lunapark OS=Homo sapiens OX=9606 GN=LNPK PE=1 SV=2	12.8505	5	6	5	High	High	High	High	High	High	1.514	0.389	0.659	118.7	75.4	118.6	179.7	29.3	78.1	453.1	287.9	452.6	685.8	111.9	298.1	352.1	202.5	452.6	43.8	7.2	73	4	4	4	4	3	4	17.13	3	3	0	0
High	A8K651	cDNA FLJ75700, highly similar to Homo sapiens complement component 1, q subcomponent binding protein (C1QBP), nuclear gene encoding mitochondrial protein, mRNA OS=Homo sapiens OX=9606 PE=2 SV=1	17.3759	4	4	4	High	High	High	High	High	High	1.373	3.906	1.435	58.4	83.7	20.8	80.2	326.9	29.9	148.4	212.6	52.9	203.7	830.4	76	115.3	149.6	52.9	13	53.5	18.6	2	2	2	2	2	2	17.17	3	3	0	0
High	A0A024QZW2	Nucleolar protein 7, 27kDa, isoform CRA_a OS=Homo sapiens OX=9606 GN=NOL7 PE=4 SV=1	22.179	7	7	7	High	High	High	High	High	High	0.751	0.183	0.701	149.6	109.1	122.8	112.4	20	86.1	653.5	476.7	536.2	491.1	87.2	376	507.9	335.3	536.2	31.4	5.6	92	6	6	6	6	4	6	20.38	3	3	0	0
High	Q9H147	Deoxynucleotidyltransferase terminal-interacting protein 1 OS=Homo sapiens OX=9606 GN=DNTTIP1 PE=1 SV=2	26.7477	8	10	8	High	High	High	High	High	High	1.054	0.402	1.189	109.1	78.7	121.4	115	31.6	144.3	857.5	618.7	954.4	904.2	248.8	1134.5	666.4	435.2	954.4	57.8	16	277.7	8	8	8	7	5	8	22.06	3	3	0	0
High	O95169	NADH dehydrogenase [ubiquinone] 1 beta subcomplex subunit 8, mitochondrial OS=Homo sapiens OX=9606 GN=NDUFB8 PE=1 SV=1	31.1828	4	5	4	High	High	High	High	High	High	0.507	0.372	1.384	160.3	103.1	91	81.3	38.4	126	347.2	223.3	197.2	176.1	83.1	272.9	269.8	157.1	197.2	11.3	5.4	66.8	3	3	3	3	3	3	18.85	3	3	0	0
High	F8W727	60S ribosomal protein L32 OS=Homo sapiens OX=9606 GN=RPL32 PE=1 SV=1	30.0654	7	9	7	High	High	High	High	High	High	0.226	0.755	0.959	170.9	84.6	123.6	38.6	63.8	118.5	1540.1	762.1	1113.9	347.7	575.3	1068.3	1196.9	536.1	1113.9	22.2	37	261.5	6	6	6	5	5	6	19.46	3	3	0	0
High	P60866	40S ribosomal protein S20 OS=Homo sapiens OX=9606 GN=RPS20 PE=1 SV=1	42.8571	6	10	6	High	High	High	High	High	High	0.24	0.175	0.295	168.6	135.6	178.9	40.4	23.7	52.7	2308.4	1857.2	2449.1	553.6	324.9	721.8	1794	1306.4	2449.1	35.4	20.9	176.7	6	6	6	5	6	6	33.07	3	3	0	0
High	A0A024R6A5	Protein phosphatase 1A (Formerly 2C), magnesium-dependent, alpha isoform, isoform CRA_a OS=Homo sapiens OX=9606 GN=PPM1A PE=3 SV=1	21.7277	6	6	5	High	High	High	High	High	High	0.441	0.394	0.728	120	125	146.3	53	49.2	106.5	441.1	459.4	537.5	194.6	180.9	391.5	342.8	323.1	537.5	12.4	11.6	95.8	5	5	5	3	4	5	17.57	3	3	0	0
High	A0A024RCT9	High mobility group AT-hook 1, isoform CRA_b OS=Homo sapiens OX=9606 GN=HMGA1 PE=4 SV=1	12.5	5	6	5	High	High	High	High	High	High	0.746	0.422	0.588	140.4	62.2	167.7	104.7	26.3	98.7	1865.7	827	2228.8	1391.6	349	1311.4	1449.9	581.7	2228.8	88.9	22.5	321	5	5	5	5	5	5	14.19	3	3	0	0
High	A0A024R6T8	NEFA-interacting nuclear protein NIP30, isoform CRA_a OS=Homo sapiens OX=9606 GN=NIP30 PE=4 SV=1	20.8661	8	9	8	High	High	High	High	High	High	0.123	0.057	0.349	187	136.1	182.5	23	7.7	63.7	1460.6	1063.2	1425.3	179.8	60.1	497.8	1135.1	747.8	1425.3	11.5	3.9	121.8	8	8	8	4	3	8	22.78	3	3	0	0
High	Q96RF0	Sorting nexin-18 OS=Homo sapiens OX=9606 GN=SNX18 PE=1 SV=2	9.07643	6	7	6	High	High	High	High	High	High	1.177	0.367	0.613	103.4	129.6	122.6	121.6	47.6	75.2	664.4	833	788.1	781.7	305.7	483.2	516.3	586	788.1	50	19.7	118.3	6	6	6	6	5	6	21.61	3	3	0	0
High	B4DFR2	cDNA FLJ59194, moderately similar to Dynein light chain 2A, cytoplasmic OS=Homo sapiens OX=9606 PE=2 SV=1	47.9339	4	5	4	High	High	High	High	High	High	1.707	4.231	1.564	86.2	34.3	73	147.3	145	114.2	1075.3	427.2	910.7	1836.1	1807.6	1424.4	835.7	300.5	910.7	117.3	116.4	348.6	3	3	3	3	3	3	15.49	3	3	0	0
High	O75381	Peroxisomal membrane protein PEX14 OS=Homo sapiens OX=9606 GN=PEX14 PE=1 SV=1	15.9151	5	6	5	High	High	High	High	High	High	0.307	0.289	0.471	158.2	152.1	134	48.6	44	63.2	1105.2	1063.2	936.6	339.3	307.1	441.3	858.9	747.8	936.6	21.7	19.8	108	5	5	5	5	4	5	18.55	3	3	0	0
High	Q59G24	Activated RNA polymerase II transcription cofactor 4 variant (Fragment) OS=Homo sapiens OX=9606 PE=2 SV=1	28.3582	5	8	5	High	High	High	High	High	High	1.506	2.89	1.689	85.7	66.3	47.3	129	191.7	79.9	931.2	720.9	514.2	1402.4	2083.3	868.6	723.7	507.1	514.2	89.6	134.1	212.6	5	5	5	5	5	5	21.15	3	3	0	0
High	P36957	Dihydrolipoyllysine-residue succinyltransferase component of 2-oxoglutarate dehydrogenase complex, mitochondrial OS=Homo sapiens OX=9606 GN=DLST PE=1 SV=4	13.4658	6	7	6	High	High	High	High	High	High	2.604	0.113	0.457	93.2	78.9	121	242.7	8.9	55.3	1179.3	998.1	1531.2	3070.5	112.7	700.4	916.5	702.1	1531.2	196.2	7.3	171.4	6	6	6	6	3	6	16.63	3	3	0	0
High	Q9Y5L4	Mitochondrial import inner membrane translocase subunit Tim13 OS=Homo sapiens OX=9606 GN=TIMM13 PE=1 SV=1	36.8421	3	5	3	High	High	High	High	High	High	0.122	0.059	0.442	156.9	180.3	161.7	19.2	10.6	71.4	394.1	453.1	406.2	48.1	26.6	179.3	306.3	318.7	406.2	3.1	1.7	43.9	2	2	2	1	2	2	13.4	3	3	0	0
High	Q99623	Prohibitin-2 OS=Homo sapiens OX=9606 GN=PHB2 PE=1 SV=2	26.087	9	10	9	High	High	High	High	High	High	0.297	0.349	0.524	165.2	102.6	162.1	49.1	35.9	85	1537.5	955.1	1509.1	457.4	333.7	791.5	1194.9	671.8	1509.1	29.2	21.5	193.7	8	8	8	5	4	7	23.36	3	3	0	0
High	Q8NHZ8	Anaphase-promoting complex subunit CDC26 OS=Homo sapiens OX=9606 GN=CDC26 PE=1 SV=1	52.9412	4	4	4	High	High	High	High	High	High	0.664	0.403	0.754	131.7	144.5	101.6	87.4	58.2	76.6	905.2	993.2	698.6	600.9	399.8	526.7	703.5	698.6	698.6	38.4	25.7	128.9	4	4	4	4	4	4	15.01	3	3	0	0
High	P63218	Guanine nucleotide-binding protein G(I)/G(S)/G(O) subunit gamma-5 OS=Homo sapiens OX=9606 GN=GNG5 PE=1 SV=3	42.6471	4	8	4	High	High	High	High	High	High	0.288	0.993	0.586	190.5	69.2	136.7	54.9	68.7	80.1	1795	652.4	1287.9	517.1	647.8	754.9	1395	458.9	1287.9	33	41.7	184.8	5	5	5	4	4	4	23.05	3	3	0	0
High	B3KUJ0	cDNA FLJ39996 fis, clone STOMA2002166, highly similar to Splicing factor 3B subunit 4 OS=Homo sapiens OX=9606 PE=2 SV=1	11.5566	4	5	4	High	High	High	High	High	High	0.466	1.021	0.523	127.2	104.1	133.4	59.3	106.2	69.8	507.2	415	531.9	236.5	423.5	278.4	394.2	291.9	531.9	15.1	27.3	68.1	2	2	2	2	2	2	18.19	3	3	0	0
High	A8K964	cDNA FLJ75071, highly similar to Homo sapiens pinin, desmosome associated protein (PNN), mRNA OS=Homo sapiens OX=9606 PE=2 SV=1	10.3208	7	9	7	High	High	High	High	High	High	0.473	0.041	0.809	124.8	105.8	169.2	59	4.4	136.8	557.4	472.7	756	263.4	19.5	611.3	433.2	332.5	756	16.8	1.3	149.6	7	7	6	5	2	6	24.36	3	3	0	0
High	H0YLF3	Beta-2-microglobulin (Fragment) OS=Homo sapiens OX=9606 GN=B2M PE=1 SV=1	50.7042	4	6	1	High	High	High	High	High	High	3.344	2.044	4.94	41.7	29.2	55.6	139.3	59.6	274.7	34.7	24.3	46.4	116.2	49.7	229	27	17.1	46.4	7.4	3.2	56.1	1	1	1	1	1	1	19.25	3	3	0	0
High	S4R3N1	HSPE1-MOB4 readthrough OS=Homo sapiens OX=9606 GN=HSPE1-MOB4 PE=3 SV=1	27.2031	8	8	3	High	High	High	High	High	High	0.753	0.669	1.046	118.2	101	109.6	89	67.6	114.7	1218.9	1041.4	1130.3	917.4	696.6	1182.3	947.3	732.5	1130.3	58.6	44.9	289.4	6	6	6	5	4	6	20.89	3	3	0	0
High	E9PAU2	Ribonucleoprotein PTB-binding 1 OS=Homo sapiens OX=9606 GN=RAVER1 PE=1 SV=1	8.73016	5	6	5	High	High	High	High	Medium	High	0.362	1.346	0.391	139	90.5	142.6	50.3	121.8	55.8	439.4	286.1	450.9	158.9	385.2	176.4	341.5	201.2	450.9	10.2	24.8	43.2	4	4	4	3	1	4	17.61	3	3	0	0
High	Q92608	Dedicator of cytokinesis protein 2 OS=Homo sapiens OX=9606 GN=DOCK2 PE=1 SV=2	2.56831	6	6	6	High	High	High	High	High	High	0.534	0.648	0.811	140.9	93.5	126.9	75.2	60.6	103	1099.8	730	990.7	586.9	473.1	804	854.7	513.5	990.7	37.5	30.5	196.8	6	6	6	6	5	6	16.34	3	3	0	0
High	A0A384NYH9	Alpha-mannosidase OS=Homo sapiens OX=9606 PE=2 SV=1	6.24381	5	6	5	High	High	High	High	High	High	0.406	0.121	0.859	117.2	111.6	166.8	47.6	13.5	143.3	620.2	590.8	883.2	252.1	71.3	758.9	482	415.6	883.2	16.1	4.6	185.7	5	5	5	2	2	5	20.13	3	3	0	0
High	P18077	60S ribosomal protein L35a OS=Homo sapiens OX=9606 GN=RPL35A PE=1 SV=2	41.8182	8	8	8	High	High	High	High	High	High	0.222	0.05	0.465	209.6	163	118	46.6	8.1	54.8	1713.7	1332.5	964.7	381	66.4	448.1	1331.8	937.3	964.7	24.3	4.3	109.7	8	8	8	5	3	7	19.32	3	3	0	0
High	A8K3X3	cDNA FLJ77685 OS=Homo sapiens OX=9606 PE=2 SV=1	16.8539	6	6	6	High	High	High	High	High	High	0.182	0.152	0.678	153.2	126.5	162.9	27.8	19.2	110.4	940.1	776.4	999.4	170.7	117.7	677.4	730.6	546.1	999.4	10.9	7.6	165.8	6	6	6	4	2	6	18.81	3	3	0	0
High	O00461	Golgi integral membrane protein 4 OS=Homo sapiens OX=9606 GN=GOLIM4 PE=1 SV=1	9.33908	6	6	6	High	High	High	High	High	High	0.745	0.255	0.742	139.4	95.8	135.7	103.9	24.4	100.7	666.5	458	648.8	496.7	116.8	481.1	518	322.2	648.8	31.7	7.5	117.8	6	6	6	4	3	5	19.1	3	3	0	0
High	Q9UM00	Calcium load-activated calcium channel OS=Homo sapiens OX=9606 GN=TMCO1 PE=1 SV=2	20.0837	4	5	4	High	High	High	High	High	High	0.136	0.01	0.249	197.9	117.8	206.1	26.9		51.3	428.9	255.1	446.6	58.2		111.1	333.3	179.5	446.6	3.7		27.2	3	3	3	2		3	17.06	3	2	0	0
High	P31151	Protein S100-A7 OS=Homo sapiens OX=9606 GN=S100A7 PE=1 SV=4	34.6535	3	6	3	High	High	High	High	High	High	14.888	15.273	7.76	15.7	15.4	11.4	233.4	235.6	88.5	519.7	511.6	378.1	7737.4	7813.5	2934.3	403.9	359.9	378.1	494.4	503.1	718.2	4	4	4	4	4	4	15.61	3	3	0	0
High	X5CMJ9	Proteasome subunit beta OS=Homo sapiens OX=9606 GN=PSM8 PE=3 SV=1	23.1884	6	6	6	High	High	High	High	High	High	3.048	0.254	0.892	72.4	130.8	75.6	220.6	33.2	67.5	410.3	741.7	428.8	1250.8	188.3	382.6	318.9	521.7	428.8	79.9	12.1	93.6	5	5	5	4	3	5	17.05	3	3	0	0
High	Q15369	Elongin-C OS=Homo sapiens OX=9606 GN=ELOC PE=1 SV=1	26.7857	2	4	2	High	High	High	High	High	High	1.921	0.738	2.271	80.7	83.7	67	154.9	61.7	152.1	184.3	191.1	153	353.9	141	347.4	143.2	134.4	153	22.6	9.1	85	2	2	2	2	2	2	19.69	3	3	0	0
High	A0A384N6A4	Epididymis secretory sperm binding protein OS=Homo sapiens OX=9606 PE=2 SV=1	65.6863	8	8	3	High	High	High	High	High	High	1.29	1.017	1.57	100.4	83.9	78.1	129.6	85.3	122.6	829.6	693.2	645.2	1070.2	705	1013	644.7	487.6	645.2	68.4	45.4	247.9	3	3	3	3	3	3	20.25	3	3	0	0
High	P49821	NADH dehydrogenase [ubiquinone] flavoprotein 1, mitochondrial OS=Homo sapiens OX=9606 GN=NDUFV1 PE=1 SV=4	12.5	7	9	7	High	High	High	High	High	High	0.21	0.255	0.556	161.8	126.8	157.5	34	32.3	87.6	1521.3	1191.7	1480.2	319.9	303.9	823.1	1182.3	838.2	1480.2	20.4	19.6	201.5	7	7	7	5	5	7	23.37	3	3	0	0
High	Q86Y82	Syntaxin-12 OS=Homo sapiens OX=9606 GN=STX12 PE=1 SV=1	25.7246	7	10	7	High	High	High	High	High	High	0.243	0.144	0.46	174.6	115.5	171.7	42.5	16.6	79	1154.2	763.6	1135	281	109.9	522.5	897	537.1	1135	18	7.1	127.9	7	7	7	6	5	7	25.43	3	3	0	0
High	E7EP72	UPF0449 protein C19orf25 OS=Homo sapiens OX=9606 GN=C19orf25 PE=1 SV=1	46.2025	6	8	6	High	High	High	High	High	High	0.453	0.576	1.26	118.4	99.4	120.1	53.6	57.2	151.3	611.1	512.9	619.9	276.7	295.5	781	474.9	360.8	619.9	17.7	19	191.2	6	6	6	6	5	6	22.93	3	3	0	0
High	Q92484	Acid sphingomyelinase-like phosphodiesterase 3a OS=Homo sapiens OX=9606 GN=SMPDL3A PE=1 SV=2	11.0375	6	7	6	High	High	High	High	Medium	High	0.332	0.105	0.615	216.5	128.8	104.9	71.8	13.5	64.5	1258.1	748.5	609.8	417.4	78.5	375.1	977.7	526.5	609.8	26.7	5.1	91.8	6	6	6	4	1	5	17.01	3	3	0	0
High	P0C7P4	Putative cytochrome b-c1 complex subunit Rieske-like protein 1 OS=Homo sapiens OX=9606 GN=UQCRFS1P1 PE=5 SV=1	20.1413	4	6	4	High	High	High	High	High	High	0.9	0.768	1.045	114.9	80.9	116.7	103.4	62.1	121.9	588.3	414.5	597.6	529.6	318.2	624.2	457.2	291.5	597.6	33.8	20.5	152.8	4	4	4	4	4	4	20.46	3	3	0	0
High	P47755	F-actin-capping protein subunit alpha-2 OS=Homo sapiens OX=9606 GN=CAPZA2 PE=1 SV=3	26.2238	5	5	4	High	High	High	High	High	High	0.225	0.179	0.6	104.2	263.1	101.4	23.4	47	60.9	172.3	434.9	167.7	38.7	77.6	100.6	133.9	305.9	167.7	2.5	5	24.6	4	4	4	3	2	4	18.38	3	3	0	0
High	A0A0A0MQX8	Muscleblind-like protein 1 OS=Homo sapiens OX=9606 GN=MBNL1 PE=1 SV=1	17.5	8	8	8	High	High	High	High	High	High	1.052	0.121	0.283	127.3	158.8	125.3	133.9	19.2	35.5	1508.2	1880.7	1483.9	1585.9	226.8	420.3	1172.1	1322.9	1483.9	101.3	14.6	102.9	7	7	7	5	4	6	19.88	3	3	0	0
High	Q9HDC9	Adipocyte plasma membrane-associated protein OS=Homo sapiens OX=9606 GN=APMAP PE=1 SV=2	15.625	7	8	7	High	High	High	High	High	High	0.246	0.677	0.343	133.4	165.5	116.3	32.8	112	39.9	1521.6	1887.7	1326.6	373.8	1277.2	455.6	1182.5	1327.8	1326.6	23.9	82.2	111.5	7	7	7	4	6	7	18.85	3	3	0	0
High	Q9UI36	Dachshund homolog 1 OS=Homo sapiens OX=9606 GN=DACH1 PE=1 SV=4	7.91557	7	7	7	High	High	High	High	High	High	0.165	0.111	0.386	173.6	146.4	169.7	28.6	16.3	65.6	791.2	667.3	773.6	130.2	74.2	298.9	614.9	469.4	773.6	8.3	4.8	73.1	7	7	7	5	3	7	20.72	3	3	0	0
High	Q9NX24	H/ACA ribonucleoprotein complex subunit 2 OS=Homo sapiens OX=9606 GN=NHP2 PE=1 SV=1	37.9085	5	5	5	High	High	High	High	Medium	High	0.058	0.025	0.899	188.4	174.6	116.7	10.9	4.4	104.9	1204.5	1116.4	746.3	69.8	28	670.6	936.1	785.3	746.3	4.5	1.8	164.1	5	5	5	3	1	5	17.4	3	3	0	0
High	A0A024R7W9	COP9 constitutive photomorphogenic homolog subunit 5 (Arabidopsis), isoform CRA_a OS=Homo sapiens OX=9606 GN=COPS5 PE=2 SV=1	24.5509	7	7	7	High	High	High	High	High	High	1.564	0.213	1.414	91.3	70.2	116.3	142.8	14.9	164.5	523.2	402.1	666.2	818.2	85.6	942.3	406.6	282.9	666.2	52.3	5.5	230.6	6	6	6	5	3	6	18.55	3	3	0	0
High	P29353	SHC-transforming protein 1 OS=Homo sapiens OX=9606 GN=SHC1 PE=1 SV=4	10.4631	4	4	4	High	High	High	High	High	High	0.333	0.188	1.963	128.6	86.8	109.8	42.8	16.3	215.7	482.7	325.9	412.4	160.7	61.2	809.7	375.1	229.2	412.4	10.3	3.9	198.2	4	4	4	4	2	4	15.19	3	3	0	0
High	Q9P2K3	REST corepressor 3 OS=Homo sapiens OX=9606 GN=RCOR3 PE=1 SV=2	16.7677	8	10	4	High	High	High	High	High	High	0.442	0.264	1.356	132.7	64.9	138.7	58.6	17.1	188.1	540.6	264.5	565.1	238.7	69.7	766.3	420.1	186.1	565.1	15.3	4.5	187.6	3	3	3	3	3	3	23.93	3	3	0	0
High	A0A0C4DGV4	Hepatitis B virus x interacting protein OS=Homo sapiens OX=9606 GN=LAMTOR5 PE=1 SV=1	28.9017	3	9	3	High	High	High	High	High	High	1.489	0.718	1.041	106.8	72.5	102.7	159.1	52	106.9	1020	691.9	980.9	1519.3	496.8	1020.9	792.7	486.7	980.9	97.1	32	249.9	2	2	2	2	2	2	22.67	3	3	0	0
High	A0A024RAZ7	Heterogeneous nuclear ribonucleoprotein A1, isoform CRA_b OS=Homo sapiens OX=9606 GN=HNRPA1 PE=4 SV=1	12.0968	3	5	3	High	High	High	High	High	High	0.218	1.871	1.211	128.8	99.8	70.9	28.1	186.6	85.8	543.3	420.7	298.8	118.4	787	361.9	422.2	295.9	298.8	7.6	50.7	88.6	3	3	3	3	3	3	21.04	3	3	0	0
High	B2RBF5	cDNA, FLJ95483, highly similar to Homo sapiens chitobiase, di-N-acetyl- (CTBS), mRNA OS=Homo sapiens OX=9606 PE=2 SV=1	16.6234	6	8	6	High	High	High	High	High	High	1.664	3.204	1.233	66.2	66.4	64.7	110.1	212.8	79.8	734.9	737.7	718.1	1223.1	2363.3	885.7	571.1	518.9	718.1	78.2	152.2	216.8	6	6	6	5	6	6	20.85	3	3	0	0
High	Q9UJY4	ADP-ribosylation factor-binding protein GGA2 OS=Homo sapiens OX=9606 GN=GGA2 PE=1 SV=3	10.7667	6	9	5	High	High	High	High	Medium	High	1.372	0.652	0.368	116.1	46.7	180.8	159.3	30.5	66.6	391.8	157.7	610.3	537.4	102.8	224.8	304.5	110.9	610.3	34.3	6.6	55	4	4	4	4	1	3	24.3	3	3	0	0
High	Q9Y3B9	RRP15-like protein OS=Homo sapiens OX=9606 GN=RRP15 PE=1 SV=2	11.7021	4	5	4	High	High	High	High	High	High	0.408	0.098	1.423	168.3	72.9	116.8	68.7	7.2	166.2	850.8	368.2	590.2	347.3	36.2	839.8	661.2	259	590.2	22.2	2.3	205.6	4	4	4	3	1	4	14.59	3	3	0	0
High	C9JXG8	Ran-specific GTPase-activating protein (Fragment) OS=Homo sapiens OX=9606 GN=RANBP1 PE=1 SV=2	37.931	7	12	1	High	High	High	High	Not Found	High	0.167	0.01	0.445	231.8	9.4	221.5	38.7		98.6	568.5	23	543.2	94.9		241.7	441.8	16.2	543.2	6.1		59.2	1	1	1	1		1	26.64	3	2	0	0
High	A0A024R563	Protein phosphatase 1, regulatory (Inhibitor) subunit 14B, isoform CRA_a OS=Homo sapiens OX=9606 GN=PPP1R14B PE=4 SV=1	12.5628	2	4	2	High	High	High	High	High	High	1.079	0.01	1.671	80.6	225.8	77.4	86.9		129.3	70.3	197	67.5	75.8		112.8	54.6	138.6	67.5	4.8		27.6	2	2	2	1		2	16.23	3	2	0	0
High	O75475	PC4 and SFRS1-interacting protein OS=Homo sapiens OX=9606 GN=PSIP1 PE=1 SV=1	10.3774	6	9	4	High	High	High	High	High	High	4.358	4.654	4.248	50.2	25	36.1	219	116.4	153.3	477.1	237.4	342.6	2079.5	1105.1	1455.4	370.8	167	342.6	132.9	71.1	356.2	3	3	3	3	3	3	21.14	3	3	0	0
High	Q8TDH9	Biogenesis of lysosome-related organelles complex 1 subunit 5 OS=Homo sapiens OX=9606 GN=BLOC1S5 PE=1 SV=1	36.8984	7	8	7	High	High	High	High	High	High	0.339	0.057	0.637	155.6	153.5	140.2	52.7	8.7	89.3	1166.6	1150.6	1051.3	395.2	65.5	669.4	906.6	809.3	1051.3	25.3	4.2	163.8	7	7	7	7	3	7	20.99	3	3	0	0
High	P61020	Ras-related protein Rab-5B OS=Homo sapiens OX=9606 GN=RAB5B PE=1 SV=1	27.907	5	5	3	High	High	High	High	High	High	0.198	0.02	0.537	126	226.1	142.2	24.9	4.5	76.3	182.2	327	205.7	36.1	6.6	110.4	141.6	230	205.7	2.3	0.4	27	2	2	2	2	1	2	14.81	3	3	0	0
High	P61960	Ubiquitin-fold modifier 1 OS=Homo sapiens OX=9606 GN=UFM1 PE=1 SV=1	50.5882	2	6	2	High	High	High	High	High	High	0.584	0.722	0.251	137.7	132	123.6	80.4	95.3	31.1	433.5	415.5	389.2	253.3	300	97.8	336.9	292.3	389.2	16.2	19.3	23.9	2	2	2	1	2	1	21.58	3	3	0	0
High	B3KUY2	Prostaglandin E synthase 3 (Cytosolic), isoform CRA_c OS=Homo sapiens OX=9606 GN=PTGES3 PE=2 SV=1	19.3939	4	5	4	High	High	High	High	High	High	1.84	0.784	1.417	50.7	195	44.6	93.4	153	63.3	265.7	1021.2	233.8	489	801	331.2	206.5	718.3	233.8	31.2	51.6	81.1	3	3	3	2	3	3	18.19	3	3	0	0
High	A0A0A6YYL4	Coronin OS=Homo sapiens OX=9606 GN=CORO7-PAM16 PE=1 SV=1	7.53817	7	9	7	High	High	High	High	High	High	0.6	0.257	0.794	136.8	94.5	146.2	82.1	24.3	116.1	1714.6	1184.8	1832.5	1028.9	304.9	1455.8	1332.5	833.4	1832.5	65.7	19.6	356.3	5	5	5	5	3	5	26.3	3	3	0	0
High	A0A384NPY7	Epididymis secretory sperm binding protein OS=Homo sapiens OX=9606 GN=LMAN2 PE=2 SV=1	20.2247	5	5	5	High	High	High	High	High	High	0.479	0.385	0.244	117.1	174.9	148.5	56.1	67.3	36.2	579.7	865.9	735.3	277.8	333.3	179.2	450.5	609.1	735.3	17.7	21.5	43.8	5	5	5	5	5	5	17.14	3	3	0	0
[truncated: 1,970 more rows]

## Sheet: Proteins only in cultured
Protein FDR Confidence	Accession	Description	Gene name	Coverage	# Peptides	# PSMs	# Unique Peptides	Abundances (Scaled): F1: 126, Sample, C1	Abundances (Scaled): F1: 127N, Sample, C2	Abundances (Scaled): F1: 128N, Sample, C3	Abundances (Normalized): F1: 126, Sample, C1	Abundances (Normalized): F1: 127N, Sample, C2	Abundances (Normalized): F1: 128N, Sample, C3	Abundance: F1: 126, Sample, C1	Abundance: F1: 127N, Sample, C2	Abundance: F1: 128N, Sample, C3	Abundances Count: F1: 126, Sample, C1	Abundances Count: F1: 127N, Sample, C2	Abundances Count: F1: 128N, Sample, C3	Score Sequest HT
[truncated: 12 more rows]

[truncated: 4 more sheets: Quantitative comparison FDR .05, Quantitative comparison FDR .01, Upreg, Downreg]
